# Supplementary material for: Crystal structure of 2,2,4-trimethyl-2,3,4,5-tetra­hydro-1H-benzo[b][1,4]diazepine hemihydrate
Source: Acta Crystallogr E Crystallogr Commun. 2015 Jul 15;71(Pt 8):o570–1. doi: 10.1107/S2056989015013201 (PMC4571402; doi:10.1107/S2056989015013201)
Supplement: Supplementary file 1 [file e-71-0o570-sup1.cif]

##############################################################################
#                                                                            #
# This CIF contains the data in a paper accepted for publication in          #
# Acta Crystallographica Section E. It conforms to the requirements of       #
# Notes for Authors for Acta Crystallographica Section E, and has been       #
# peer reviewed under the auspices of the IUCr Commission on Journals.       #
#                                                                            #
# Full details of the Crystallographic Information File format               #
# are given in the paper "The Crystallographic Information File (CIF):       #
# a New Standard Archive File for Crystallography" by S. R. Hall, F. H.      #
# Allen and I. D. Brown [Acta Cryst. (1991), A47, 655-685].                  #
#                                                                            #
# The current version of the core CIF dictionary is obtainable from          #
# ftp://ftp.iucr.org/pub/cif_core.dic.                                       #
#                                                                            #
# Software is freely available for graphical display of the structure(s)     #
# in this CIF. For information consult the CIF software page                 #
# http://www.iucr.org/resources/cif/software.                                #
#                                                                            #
# This file may be used for bona fide research purposes within the           #
# scientific community so long as proper attribution is given to the journal # 
# article from which it was obtained.                                        #
#                                                                            #
##############################################################################
data_I
_database_code_depnum_ccdc_archive 'CCDC 1411680'
_audit_creation_method     SHELXL-2014/6
_chemical_name_systematic
;
2,2,4-Trimethyl-2,3,4,5-tetrahydro-1<i>H</i>-benzo[<i>b</i>][1,4]diazepine
hemihydrate
;
_chemical_name_common     ?
_chemical_formula_moiety     'C12 H18 N2 , 0.5(H2 O)'
_chemical_formula_sum     'C12 H19 N2 O0.5'
_chemical_formula_iupac     'C12 H18 N2 , 0.5H2 O'
_chemical_formula_weight     199.29
_chemical_melting_point     ?
_shelx_space_group_comment
;
The symmetry employed for this shelxl refinement is uniquely defined
by the following loop, which should always be used as a source of
symmetry information in preference to the above space-group names.
They are only intended as comments.
;
_space_group_crystal_system     monoclinic
_space_group_name_H-M_alt     'P 21/c'
_space_group_name_Hall     '-P 2ybc'
loop_
    _space_group_symop_operation_xyz
    'x, y, z'
    '-x, y+1/2, -z+1/2'
    '-x, -y, -z'
    'x, -y-1/2, z-1/2'
_cell_length_a     9.0548(10)
_cell_length_b     23.246(2)
_cell_length_c     11.5613(14)
_cell_angle_alpha     90
_cell_angle_beta     100.483(3)
_cell_angle_gamma     90
_cell_volume     2392.9(4)
_cell_formula_units_Z     8
_cell_measurement_reflns_used     ?
_cell_measurement_theta_min     1.75
_cell_measurement_theta_max     24.880
_cell_measurement_temperature     293(2)
_exptl_crystal_description     'block'
_exptl_crystal_colour     'colorless'
_exptl_crystal_size_max     0.30
_exptl_crystal_size_mid     0.25
_exptl_crystal_size_min     0.20
_exptl_crystal_density_diffrn     1.106
_exptl_crystal_density_meas     ?
_exptl_crystal_density_method     ?
_exptl_crystal_F_000     872
_exptl_absorpt_coefficient_mu     0.069
_exptl_absorpt_correction_type     multi-scan
_exptl_absorpt_process_details
;
(SADABS; Bruker, 2008)
;
_shelx_estimated_absorpt_T_min     ?
_shelx_estimated_absorpt_T_max     ?
_exptl_absorpt_correction_T_min     0.980
_exptl_absorpt_correction_T_max     0.986
_diffrn_ambient_temperature     293(2)
_diffrn_radiation_type     MoK\a
_diffrn_radiation_wavelength     0.71073
_diffrn_radiation_source     'fine-focus sealed tube'
_diffrn_radiation_monochromator     graphite
_diffrn_measurement_device_type     'Bruker Kappa APEXII CCD'
_diffrn_measurement_method     '\w and \f scan'
_diffrn_detector_area_resol_mean     ?
_diffrn_reflns_number     22443
_diffrn_reflns_av_R_equivalents     0.0415
_diffrn_reflns_theta_min     2.287
_diffrn_reflns_theta_max     24.881
_diffrn_reflns_theta_full     25.242
_diffrn_measured_fraction_theta_max     0.999
_diffrn_measured_fraction_theta_full     0.964
_diffrn_reflns_limit_h_min     -10
_diffrn_reflns_limit_h_max     10
_diffrn_reflns_limit_k_min     -27
_diffrn_reflns_limit_k_max     26
_diffrn_reflns_limit_l_min     -13
_diffrn_reflns_limit_l_max     13
_refine_special_details     ?
_reflns_number_total     4161
_reflns_number_gt     2416
_reflns_threshold_expression     'I > 2\s(I)'
_refine_ls_structure_factor_coef     Fsqd
_refine_ls_matrix_type     full
_refine_ls_R_factor_all     0.1067
_refine_ls_R_factor_gt     0.0508
_refine_ls_wR_factor_gt     0.1228
_refine_ls_wR_factor_ref     0.1540
_refine_ls_goodness_of_fit_ref     1.025
_refine_ls_restrained_S_all     1.024
_refine_ls_number_reflns     4161
_refine_ls_number_parameters     293
_refine_ls_number_restraints     4
_refine_ls_hydrogen_treatment     mixed
_refine_ls_weighting_scheme     calc
_refine_ls_weighting_details
              'w=1/[\s^2^(Fo^2^)+(0.0621P)^2^+0.8577P] where P=(Fo^2^+2Fc^2^)/3'
_atom_sites_solution_hydrogens     mixed
_atom_sites_solution_primary     ?
_atom_sites_solution_secondary     ?
_refine_ls_shift/su_max     0.000
_refine_ls_shift/su_mean     0.000
_refine_diff_density_max     0.479
_refine_diff_density_min     -0.204
_refine_ls_extinction_method     SHELXL
_refine_ls_extinction_coef     0.0040(10)
_refine_ls_extinction_expression
                                  'Fc^*^=kFc[1+0.001xFc^2^\l^3^/sin(2\q)]^-1/4^'
loop_
    _atom_type_symbol
    _atom_type_description
    _atom_type_scat_dispersion_real
    _atom_type_scat_dispersion_imag
    _atom_type_scat_source
    'C' 'C' 0.0033 0.0016
                         'International Tables Vol C Tables 4.2.6.8 and 6.1.1.4'
    'H' 'H' 0.0000 0.0000
                         'International Tables Vol C Tables 4.2.6.8 and 6.1.1.4'
    'N' 'N' 0.0061 0.0033
                         'International Tables Vol C Tables 4.2.6.8 and 6.1.1.4'
    'O' 'O' 0.0106 0.0060
                         'International Tables Vol C Tables 4.2.6.8 and 6.1.1.4'
_computing_data_collection
;
APEX2 (Bruker, 2008)
;
_computing_cell_refinement
;
SAINT (Bruker, 2008)
;
_computing_data_reduction
;
SAINT (Bruker, 2008)
;
_computing_structure_solution
;
SHELXS97 (Sheldrick, 2008)
;
_computing_structure_refinement
;
SHELXL2014/6 (Sheldrick, 2015)
;
_computing_molecular_graphics
;
ORTEP-3 for Windows (Farrugia, 2012) and Mercury (Macrae <i>et al.</i>,
2008)
;
_computing_publication_material
;
SHELXL2014/6 (Sheldrick, 2015) and PLATON (Spek, 2009)
;
loop_
    _atom_site_type_symbol
    _atom_site_label
    _atom_site_fract_x
    _atom_site_fract_y
    _atom_site_fract_z
    _atom_site_U_iso_or_equiv
    _atom_site_adp_type
    _atom_site_calc_flag
    _atom_site_occupancy
    _atom_site_disorder_assembly
    _atom_site_disorder_group
    N N1 0.7167(2) 0.31832(9) 0.7595(2) 0.0571(6) Uani d 1 . .
    H H1N 0.736(3) 0.3010(10) 0.7008(18) 0.057(8) Uiso d 1 . .
    N N2 0.7489(2) 0.37679(9) 0.97935(19) 0.0501(5) Uani d 1 . .
    H H2N 0.781(2) 0.3936(9) 1.0446(16) 0.045(7) Uiso d 1 . .
    C C13 0.8453(2) 0.38831(9) 0.8995(2) 0.0428(6) Uani d 1 . .
    C C14 0.8286(2) 0.36004(10) 0.7919(2) 0.0452(6) Uani d 1 . .
    C C15 0.9343(3) 0.36978(12) 0.7212(2) 0.0594(7) Uani d 1 . .
    H H15 0.9214 0.3525 0.6475 0.071 Uiso calc 1 . .
    C C16 1.0578(3) 0.40420(12) 0.7569(3) 0.0630(7) Uani d 1 . .
    H H16 1.1290 0.4089 0.7090 0.076 Uiso calc 1 . .
    C C17 1.0752(3) 0.43161(12) 0.8637(3) 0.0620(7) Uani d 1 . .
    H H17 1.1583 0.4549 0.8891 0.074 Uiso calc 1 . .
    C C18 0.9676(3) 0.42414(10) 0.9325(2) 0.0552(7) Uani d 1 . .
    H H18 0.9774 0.4438 1.0035 0.066 Uiso calc 1 . .
    C C19 0.5856(3) 0.38711(10) 0.9469(2) 0.0545(7) Uani d 1 . .
    C C20 0.5126(3) 0.33939(11) 0.8667(2) 0.0594(7) Uani d 1 . .
    H H20A 0.5330 0.3032 0.9085 0.071 Uiso calc 1 . .
    H H20B 0.4048 0.3453 0.8536 0.071 Uiso calc 1 . .
    C C21 0.5583(3) 0.33282(12) 0.7482(2) 0.0614(7) Uani d 1 . .
    H H21 0.5391 0.3691 0.7047 0.074 Uiso calc 1 . .
    C C22 0.4666(4) 0.28509(16) 0.6785(3) 0.0966(11) Uani d 1 . .
    H H22A 0.4946 0.2817 0.6026 0.145 Uiso calc 1 . .
    H H22B 0.3617 0.2942 0.6689 0.145 Uiso calc 1 . .
    H H22C 0.4858 0.2493 0.7201 0.145 Uiso calc 1 . .
    C C23 0.5232(4) 0.38475(14) 1.0604(3) 0.0832(9) Uani d 1 . .
    H H23A 0.5673 0.4149 1.1122 0.125 Uiso calc 1 . .
    H H23B 0.5467 0.3482 1.0978 0.125 Uiso calc 1 . .
    H H23C 0.4162 0.3897 1.0429 0.125 Uiso calc 1 . .
    C C24 0.5541(4) 0.44577(13) 0.8872(3) 0.0859(10) Uani d 1 . .
    H H24A 0.5998 0.4755 0.9394 0.129 Uiso calc 1 . .
    H H24B 0.4477 0.4520 0.8684 0.129 Uiso calc 1 . .
    H H24C 0.5952 0.4466 0.8163 0.129 Uiso calc 1 . .
    N N3 0.9623(2) 0.08032(10) 0.75961(19) 0.0552(6) Uani d 1 . .
    H H3N 0.959(3) 0.0442(8) 0.738(2) 0.060(8) Uiso d 1 . .
    N N4 0.9115(2) 0.19484(10) 0.8412(2) 0.0564(6) Uani d 1 . .
    H H4N 0.878(3) 0.2259(9) 0.867(2) 0.071(9) Uiso d 1 . .
    C C1 0.8201(3) 0.14813(10) 0.8611(2) 0.0485(6) Uani d 1 . .
    C C2 0.6969(3) 0.15719(13) 0.9136(2) 0.0608(7) Uani d 1 . .
    H H2 0.6789 0.1940 0.9392 0.073 Uiso calc 1 . .
    C C3 0.6004(3) 0.11377(14) 0.9293(3) 0.0703(8) Uani d 1 . .
    H H3 0.5172 0.1214 0.9636 0.084 Uiso calc 1 . .
    C C4 0.6268(3) 0.05903(14) 0.8944(3) 0.0698(8) Uani d 1 . .
    H H4 0.5626 0.0291 0.9056 0.084 Uiso calc 1 . .
    C C5 0.7493(3) 0.04893(11) 0.8427(2) 0.0600(7) Uani d 1 . .
    H H5 0.7674 0.0117 0.8195 0.072 Uiso calc 1 . .
    C C6 0.8469(3) 0.09240(11) 0.8238(2) 0.0480(6) Uani d 1 . .
    C C7 1.1215(3) 0.09048(12) 0.8137(2) 0.0566(7) Uani d 1 . .
    C C8 1.1544(3) 0.15471(13) 0.8175(3) 0.0656(8) Uani d 1 . .
    H H8A 1.2614 0.1596 0.8452 0.079 Uiso calc 1 . .
    H H8B 1.1324 0.1690 0.7374 0.079 Uiso calc 1 . .
    C C9 1.0732(3) 0.19262(11) 0.8915(3) 0.0605(7) Uani d 1 . .
    H H9 1.0863 0.1767 0.9713 0.073 Uiso calc 1 . .
    C C10 1.2146(3) 0.06159(16) 0.7333(3) 0.0893(11) Uani d 1 . .
    H H10A 1.1937 0.0211 0.7296 0.134 Uiso calc 1 . .
    H H10B 1.3194 0.0676 0.7636 0.134 Uiso calc 1 . .
    H H10C 1.1896 0.0778 0.6558 0.134 Uiso calc 1 . .
    C C11 1.1571(3) 0.06352(13) 0.9354(3) 0.0776(9) Uani d 1 . .
    H H11A 1.1452 0.0225 0.9288 0.116 Uiso calc 1 . .
    H H11B 1.0899 0.0786 0.9833 0.116 Uiso calc 1 . .
    H H11C 1.2588 0.0724 0.9710 0.116 Uiso calc 1 . .
    C C12 1.1335(3) 0.25374(14) 0.8980(3) 0.0984(12) Uani d 1 . .
    H H12A 1.0794 0.2768 0.9452 0.148 Uiso calc 1 . .
    H H12B 1.1209 0.2696 0.8201 0.148 Uiso calc 1 . .
    H H12C 1.2382 0.2535 0.9327 0.148 Uiso calc 1 . .
    O O1 0.8427(3) 0.26647(10) 1.0918(3) 0.0817(7) Uani d 1 . .
    H H1W 0.861(4) 0.2794(15) 1.161(3) 0.098(14) Uiso d 1 . .
    H H2W 0.809(4) 0.2957(17) 1.050(3) 0.114(15) Uiso d 1 . .
loop_
    _atom_site_aniso_label
    _atom_site_aniso_U_11
    _atom_site_aniso_U_22
    _atom_site_aniso_U_33
    _atom_site_aniso_U_12
    _atom_site_aniso_U_13
    _atom_site_aniso_U_23
    N1 0.0624(15) 0.0558(13) 0.0550(15) -0.0084(11) 0.0155(12) -0.0159(11)
    N2 0.0565(13) 0.0543(13) 0.0407(13) -0.0018(10) 0.0117(11) -0.0061(11)
    C13 0.0454(14) 0.0404(13) 0.0432(15) 0.0044(11) 0.0098(11) 0.0019(11)
    C14 0.0455(14) 0.0449(14) 0.0450(15) 0.0016(11) 0.0078(11) 0.0002(11)
    C15 0.0599(17) 0.0710(18) 0.0489(16) -0.0039(14) 0.0142(13) -0.0050(13)
    C16 0.0556(17) 0.0743(18) 0.0628(19) -0.0033(14) 0.0206(14) 0.0047(16)
    C17 0.0502(16) 0.0662(18) 0.068(2) -0.0099(13) 0.0071(14) 0.0016(15)
    C18 0.0579(16) 0.0551(16) 0.0511(17) -0.0044(13) 0.0058(13) -0.0073(12)
    C19 0.0508(15) 0.0552(16) 0.0618(18) 0.0055(12) 0.0216(13) 0.0000(13)
    C20 0.0494(15) 0.0621(17) 0.0684(19) -0.0023(12) 0.0150(13) 0.0008(14)
    C21 0.0542(16) 0.0690(18) 0.0604(19) -0.0100(13) 0.0086(13) -0.0041(14)
    C22 0.080(2) 0.120(3) 0.088(3) -0.040(2) 0.0105(18) -0.031(2)
    C23 0.082(2) 0.097(2) 0.080(2) -0.0006(18) 0.0405(18) -0.0111(18)
    C24 0.079(2) 0.069(2) 0.113(3) 0.0140(16) 0.0257(19) 0.0008(18)
    N3 0.0463(13) 0.0679(16) 0.0517(14) 0.0055(11) 0.0100(10) -0.0027(12)
    N4 0.0496(13) 0.0521(14) 0.0662(16) 0.0015(11) 0.0073(11) 0.0007(11)
    C1 0.0411(14) 0.0554(16) 0.0462(15) 0.0010(12) 0.0006(11) 0.0032(12)
    C2 0.0429(15) 0.0755(19) 0.0633(18) 0.0046(14) 0.0081(13) -0.0101(14)
    C3 0.0455(16) 0.095(2) 0.073(2) 0.0023(16) 0.0178(14) -0.0012(17)
    C4 0.0516(17) 0.080(2) 0.079(2) -0.0084(15) 0.0143(15) 0.0148(17)
    C5 0.0556(16) 0.0565(16) 0.0675(19) 0.0021(13) 0.0100(14) 0.0074(13)
    C6 0.0399(14) 0.0614(16) 0.0418(15) 0.0022(12) 0.0052(11) 0.0058(12)
    C7 0.0438(15) 0.0738(19) 0.0522(17) 0.0099(13) 0.0087(12) 0.0064(14)
    C8 0.0404(14) 0.090(2) 0.0657(19) -0.0016(14) 0.0076(13) 0.0205(16)
    C9 0.0480(15) 0.0640(18) 0.0665(19) -0.0068(13) 0.0027(13) 0.0078(14)
    C10 0.0529(18) 0.131(3) 0.086(2) 0.0169(18) 0.0190(16) -0.014(2)
    C11 0.0698(19) 0.084(2) 0.075(2) 0.0150(15) 0.0010(16) 0.0181(17)
    C12 0.069(2) 0.074(2) 0.145(3) -0.0189(17) 0.001(2) 0.008(2)
    O1 0.120(2) 0.0592(14) 0.0643(16) -0.0014(13) 0.0126(14) 0.0038(13)
_geom_special_details
;
 All esds (except the esd in the dihedral angle between two l.s. planes)
 are estimated using the full covariance matrix.  The cell esds are taken
 into account individually in the estimation of esds in distances, angles
 and torsion angles; correlations between esds in cell parameters are only
 used when they are defined by crystal symmetry.  An approximate (isotropic)
 treatment of cell esds is used for estimating esds involving l.s. planes.
;
loop_
    _geom_bond_atom_site_label_1
    _geom_bond_atom_site_label_2
    _geom_bond_site_symmetry_2
    _geom_bond_distance
    _geom_bond_publ_flag
    N1 C14 . 1.404(3) ?
    N1 C21 . 1.455(3) ?
    N1 H1N . 0.835(16) ?
    N2 C13 . 1.406(3) ?
    N2 C19 . 1.477(3) ?
    N2 H2N . 0.852(16) ?
    C13 C18 . 1.382(3) ?
    C13 C14 . 1.391(3) ?
    C14 C15 . 1.386(3) ?
    C15 C16 . 1.376(4) ?
    C15 H15 . 0.9300 ?
    C16 C17 . 1.372(4) ?
    C16 H16 . 0.9300 ?
    C17 C18 . 1.377(4) ?
    C17 H17 . 0.9300 ?
    C18 H18 . 0.9300 ?
    C19 C20 . 1.518(4) ?
    C19 C23 . 1.521(4) ?
    C19 C24 . 1.532(4) ?
    C20 C21 . 1.510(4) ?
    C20 H20A . 0.9700 ?
    C20 H20B . 0.9700 ?
    C21 C22 . 1.525(4) ?
    C21 H21 . 0.9800 ?
    C22 H22A . 0.9600 ?
    C22 H22B . 0.9600 ?
    C22 H22C . 0.9600 ?
    C23 H23A . 0.9600 ?
    C23 H23B . 0.9600 ?
    C23 H23C . 0.9600 ?
    C24 H24A . 0.9600 ?
    C24 H24B . 0.9600 ?
    C24 H24C . 0.9600 ?
    N3 C6 . 1.415(3) ?
    N3 C7 . 1.482(3) ?
    N3 H3N . 0.874(16) ?
    N4 C1 . 1.410(3) ?
    N4 C9 . 1.475(3) ?
    N4 H4N . 0.856(17) ?
    C1 C2 . 1.380(3) ?
    C1 C6 . 1.400(3) ?
    C2 C3 . 1.368(4) ?
    C2 H2 . 0.9300 ?
    C3 C4 . 1.369(4) ?
    C3 H3 . 0.9300 ?
    C4 C5 . 1.373(4) ?
    C4 H4 . 0.9300 ?
    C5 C6 . 1.386(3) ?
    C5 H5 . 0.9300 ?
    C7 C10 . 1.520(4) ?
    C7 C11 . 1.520(4) ?
    C7 C8 . 1.522(4) ?
    C8 C9 . 1.510(4) ?
    C8 H8A . 0.9700 ?
    C8 H8B . 0.9700 ?
    C9 C12 . 1.519(4) ?
    C9 H9 . 0.9800 ?
    C10 H10A . 0.9600 ?
    C10 H10B . 0.9600 ?
    C10 H10C . 0.9600 ?
    C11 H11A . 0.9600 ?
    C11 H11B . 0.9600 ?
    C11 H11C . 0.9600 ?
    C12 H12A . 0.9600 ?
    C12 H12B . 0.9600 ?
    C12 H12C . 0.9600 ?
    O1 H1W . 0.84(4) ?
    O1 H2W . 0.86(4) ?
loop_
    _geom_angle_atom_site_label_1
    _geom_angle_atom_site_label_2
    _geom_angle_atom_site_label_3
    _geom_angle_site_symmetry_1
    _geom_angle_site_symmetry_3
    _geom_angle
    _geom_angle_publ_flag
    C14 N1 C21 . . 121.0(2) ?
    C14 N1 H1N . . 107.4(18) ?
    C21 N1 H1N . . 113.0(18) ?
    C13 N2 C19 . . 121.0(2) ?
    C13 N2 H2N . . 109.9(16) ?
    C19 N2 H2N . . 108.4(15) ?
    C18 C13 C14 . . 118.9(2) ?
    C18 C13 N2 . . 119.7(2) ?
    C14 C13 N2 . . 121.2(2) ?
    C15 C14 C13 . . 118.4(2) ?
    C15 C14 N1 . . 119.9(2) ?
    C13 C14 N1 . . 121.4(2) ?
    C16 C15 C14 . . 121.9(3) ?
    C16 C15 H15 . . 119.0 ?
    C14 C15 H15 . . 119.0 ?
    C17 C16 C15 . . 119.6(3) ?
    C17 C16 H16 . . 120.2 ?
    C15 C16 H16 . . 120.2 ?
    C16 C17 C18 . . 118.9(3) ?
    C16 C17 H17 . . 120.5 ?
    C18 C17 H17 . . 120.5 ?
    C17 C18 C13 . . 122.1(2) ?
    C17 C18 H18 . . 118.9 ?
    C13 C18 H18 . . 118.9 ?
    N2 C19 C20 . . 109.9(2) ?
    N2 C19 C23 . . 106.7(2) ?
    C20 C19 C23 . . 108.2(2) ?
    N2 C19 C24 . . 110.8(2) ?
    C20 C19 C24 . . 110.5(2) ?
    C23 C19 C24 . . 110.7(2) ?
    C21 C20 C19 . . 117.9(2) ?
    C21 C20 H20A . . 107.8 ?
    C19 C20 H20A . . 107.8 ?
    C21 C20 H20B . . 107.8 ?
    C19 C20 H20B . . 107.8 ?
    H20A C20 H20B . . 107.2 ?
    N1 C21 C20 . . 111.7(2) ?
    N1 C21 C22 . . 108.2(2) ?
    C20 C21 C22 . . 109.9(2) ?
    N1 C21 H21 . . 109.0 ?
    C20 C21 H21 . . 109.0 ?
    C22 C21 H21 . . 109.0 ?
    C21 C22 H22A . . 109.5 ?
    C21 C22 H22B . . 109.5 ?
    H22A C22 H22B . . 109.5 ?
    C21 C22 H22C . . 109.5 ?
    H22A C22 H22C . . 109.5 ?
    H22B C22 H22C . . 109.5 ?
    C19 C23 H23A . . 109.5 ?
    C19 C23 H23B . . 109.5 ?
    H23A C23 H23B . . 109.5 ?
    C19 C23 H23C . . 109.5 ?
    H23A C23 H23C . . 109.5 ?
    H23B C23 H23C . . 109.5 ?
    C19 C24 H24A . . 109.5 ?
    C19 C24 H24B . . 109.5 ?
    H24A C24 H24B . . 109.5 ?
    C19 C24 H24C . . 109.5 ?
    H24A C24 H24C . . 109.5 ?
    H24B C24 H24C . . 109.5 ?
    C6 N3 C7 . . 120.1(2) ?
    C6 N3 H3N . . 110.3(17) ?
    C7 N3 H3N . . 104.9(17) ?
    C1 N4 C9 . . 118.6(2) ?
    C1 N4 H4N . . 109.9(18) ?
    C9 N4 H4N . . 106.1(19) ?
    C2 C1 C6 . . 118.4(2) ?
    C2 C1 N4 . . 120.0(2) ?
    C6 C1 N4 . . 121.5(2) ?
    C3 C2 C1 . . 122.2(3) ?
    C3 C2 H2 . . 118.9 ?
    C1 C2 H2 . . 118.9 ?
    C2 C3 C4 . . 119.8(3) ?
    C2 C3 H3 . . 120.1 ?
    C4 C3 H3 . . 120.1 ?
    C3 C4 C5 . . 119.0(3) ?
    C3 C4 H4 . . 120.5 ?
    C5 C4 H4 . . 120.5 ?
    C4 C5 C6 . . 122.2(3) ?
    C4 C5 H5 . . 118.9 ?
    C6 C5 H5 . . 118.9 ?
    C5 C6 C1 . . 118.3(2) ?
    C5 C6 N3 . . 119.4(2) ?
    C1 C6 N3 . . 122.1(2) ?
    N3 C7 C10 . . 106.1(2) ?
    N3 C7 C11 . . 110.6(2) ?
    C10 C7 C11 . . 109.6(2) ?
    N3 C7 C8 . . 109.8(2) ?
    C10 C7 C8 . . 108.9(2) ?
    C11 C7 C8 . . 111.7(2) ?
    C9 C8 C7 . . 118.4(2) ?
    C9 C8 H8A . . 107.7 ?
    C7 C8 H8A . . 107.7 ?
    C9 C8 H8B . . 107.7 ?
    C7 C8 H8B . . 107.7 ?
    H8A C8 H8B . . 107.1 ?
    N4 C9 C8 . . 110.3(2) ?
    N4 C9 C12 . . 108.0(2) ?
    C8 C9 C12 . . 111.5(2) ?
    N4 C9 H9 . . 109.0 ?
    C8 C9 H9 . . 109.0 ?
    C12 C9 H9 . . 109.0 ?
    C7 C10 H10A . . 109.5 ?
    C7 C10 H10B . . 109.5 ?
    H10A C10 H10B . . 109.5 ?
    C7 C10 H10C . . 109.5 ?
    H10A C10 H10C . . 109.5 ?
    H10B C10 H10C . . 109.5 ?
    C7 C11 H11A . . 109.5 ?
    C7 C11 H11B . . 109.5 ?
    H11A C11 H11B . . 109.5 ?
    C7 C11 H11C . . 109.5 ?
    H11A C11 H11C . . 109.5 ?
    H11B C11 H11C . . 109.5 ?
    C9 C12 H12A . . 109.5 ?
    C9 C12 H12B . . 109.5 ?
    H12A C12 H12B . . 109.5 ?
    C9 C12 H12C . . 109.5 ?
    H12A C12 H12C . . 109.5 ?
    H12B C12 H12C . . 109.5 ?
    H1W O1 H2W . . 104(3) ?
loop_
    _geom_torsion_atom_site_label_1
    _geom_torsion_atom_site_label_2
    _geom_torsion_atom_site_label_3
    _geom_torsion_atom_site_label_4
    _geom_torsion_site_symmetry_1
    _geom_torsion_site_symmetry_2
    _geom_torsion_site_symmetry_3
    _geom_torsion_site_symmetry_4
    _geom_torsion
    _geom_torsion_publ_flag
    C19 N2 C13 C18 . . . . 125.4(2) ?
    C19 N2 C13 C14 . . . . -60.9(3) ?
    C18 C13 C14 C15 . . . . -1.1(3) ?
    N2 C13 C14 C15 . . . . -174.8(2) ?
    C18 C13 C14 N1 . . . . 172.8(2) ?
    N2 C13 C14 N1 . . . . -1.0(3) ?
    C21 N1 C14 C15 . . . . -125.1(3) ?
    C21 N1 C14 C13 . . . . 61.1(3) ?
    C13 C14 C15 C16 . . . . 3.1(4) ?
    N1 C14 C15 C16 . . . . -170.8(2) ?
    C14 C15 C16 C17 . . . . -2.4(4) ?
    C15 C16 C17 C18 . . . . -0.3(4) ?
    C16 C17 C18 C13 . . . . 2.3(4) ?
    C14 C13 C18 C17 . . . . -1.6(4) ?
    N2 C13 C18 C17 . . . . 172.2(2) ?
    C13 N2 C19 C20 . . . . 76.8(3) ?
    C13 N2 C19 C23 . . . . -166.1(2) ?
    C13 N2 C19 C24 . . . . -45.6(3) ?
    N2 C19 C20 C21 . . . . -63.4(3) ?
    C23 C19 C20 C21 . . . . -179.5(2) ?
    C24 C19 C20 C21 . . . . 59.2(3) ?
    C14 N1 C21 C20 . . . . -75.5(3) ?
    C14 N1 C21 C22 . . . . 163.4(2) ?
    C19 C20 C21 N1 . . . . 63.1(3) ?
    C19 C20 C21 C22 . . . . -176.8(2) ?
    C9 N4 C1 C2 . . . . 123.2(3) ?
    C9 N4 C1 C6 . . . . -59.8(3) ?
    C6 C1 C2 C3 . . . . -0.5(4) ?
    N4 C1 C2 C3 . . . . 176.6(2) ?
    C1 C2 C3 C4 . . . . 1.3(4) ?
    C2 C3 C4 C5 . . . . -0.8(4) ?
    C3 C4 C5 C6 . . . . -0.4(4) ?
    C4 C5 C6 C1 . . . . 1.2(4) ?
    C4 C5 C6 N3 . . . . -173.7(2) ?
    C2 C1 C6 C5 . . . . -0.7(3) ?
    N4 C1 C6 C5 . . . . -177.8(2) ?
    C2 C1 C6 N3 . . . . 174.1(2) ?
    N4 C1 C6 N3 . . . . -3.0(4) ?
    C7 N3 C6 C5 . . . . -122.3(3) ?
    C7 N3 C6 C1 . . . . 63.0(3) ?
    C6 N3 C7 C10 . . . . 168.2(2) ?
    C6 N3 C7 C11 . . . . 49.4(3) ?
    C6 N3 C7 C8 . . . . -74.3(3) ?
    N3 C7 C8 C9 . . . . 63.8(3) ?
    C10 C7 C8 C9 . . . . 179.5(2) ?
    C11 C7 C8 C9 . . . . -59.3(3) ?
    C1 N4 C9 C8 . . . . 78.6(3) ?
    C1 N4 C9 C12 . . . . -159.3(3) ?
    C7 C8 C9 N4 . . . . -67.3(3) ?
    C7 C8 C9 C12 . . . . 172.7(2) ?
loop_
    _geom_hbond_atom_site_label_D
    _geom_hbond_atom_site_label_H
    _geom_hbond_atom_site_label_A
    _geom_hbond_site_symmetry_A
    _geom_hbond_distance_DH
    _geom_hbond_distance_HA
    _geom_hbond_distance_DA
    _geom_hbond_angle_DHA
    N1 H1N O1 4_565 0.835(16) 2.328(18) 3.122(3) 159(2)
    O1 H1W N4 4_566 0.84(4) 2.14(4) 2.976(4) 175(3)
    O1 H2W N2 . 0.86(4) 2.09(4) 2.930(3) 167(4)
_shelx_hkl_file
;
   1   0   0  178.32    3.87
   1   0   0  192.25    2.91
  -1   0   0  212.08    2.93
  -1   0   0  194.46    4.18
   2   0   0   56.87    1.36
  -2   0   0   57.48    1.06
  -2   0   0   59.15    1.05
  -2   0   0   58.49    1.36
   2   0   0   56.45    1.06
   2   0   0   56.85    1.04
   2   0   0   58.39    1.34
  -3   0   0  477.64    7.18
  -3   0   0  471.85    7.14
   3   0   0  466.86    7.14
   3   0   0  475.53    9.50
  -3   0   0  477.81    9.50
   3   0   0  465.83    7.17
   3   0   0  474.34    9.52
  -4   0   0   15.47    0.67
   4   0   0   14.87    0.67
   4   0   0   14.47    0.64
  -4   0   0   15.01    0.56
   4   0   0   14.33    0.56
   4   0   0   14.91    0.52
  -4   0   0   15.14    0.55
   5   0   0    6.36    0.49
   5   0   0    6.16    0.42
   5   0   0    5.83    0.45
  -5   0   0    6.32    0.50
   5   0   0    6.17    0.52
  -5   0   0    6.04    0.39
  -6   0   0    0.96    0.24
   6   0   0    1.08    0.30
   6   0   0    0.95    0.27
   6   0   0    0.64    0.31
  -6   0   0    1.01    0.26
   7   0   0    4.24    0.49
   7   0   0    3.55    0.53
  -7   0   0    4.31    0.51
  -7   0   0    2.72    0.40
   7   0   0    4.19    0.50
   8   0   0    0.76    0.51
  -8   0   0    2.31    0.45
   8   0   0    2.71    0.50
  -9   0   0   12.26    0.76
   9   0   0    9.22    1.05
   9   0   0   13.87    0.92
  10   0   0    2.55    0.53
 -10   0   0    2.04    0.54
   1  -1   0  381.71    5.58
  -1  -1   0  335.58    7.25
  -1  -1   0  358.64    5.35
  -1  -1   0  368.20    7.50
   1  -1   0  311.17    5.44
  -1  -1   0  386.34    5.26
  -1   1   0  366.83    5.49
   1   1   0  320.88    5.44
  -1   1   0  374.24    7.01
   1   1   0  341.18    7.41
   2  -1   0   46.35    1.13
   2  -1   0   43.74    1.12
   2  -1   0   43.29    0.85
  -2  -1   0   44.29    0.83
   2  -1   0   42.93    0.86
  -2  -1   0   42.82    0.84
  -2  -1   0   43.09    1.07
  -2  -1   0   44.99    1.03
   2   1   0   43.91    0.82
  -2   1   0   42.90    1.11
   2   1   0   43.40    1.03
   2   1   0   42.41    0.83
   2   1   0   44.15    1.07
  -2   1   0   43.79    0.85
  -2   1   0   43.30    0.87
   3  -1   0    0.50    0.21
  -3  -1   0    0.30    0.13
   3  -1   0    0.23    0.13
   3  -1   0    0.30    0.13
  -3  -1   0    0.37    0.12
  -3  -1   0   -0.10    0.12
   3   1   0    0.10    0.12
  -3   1   0    0.49    0.16
  -3   1   0    0.74    0.17
   3   1   0    0.34    0.16
  -3   1   0    0.07    0.14
  -4  -1   0   12.84    0.51
  -4  -1   0   12.14    0.59
   4  -1   0   12.19    0.51
  -4  -1   0   12.62    0.49
   4  -1   0   12.58    0.63
   4  -1   0   12.66    0.51
   4  -1   0   12.16    0.65
  -4   1   0   12.54    0.49
   4   1   0   12.39    0.49
   4   1   0   12.68    0.47
   4   1   0   13.08    0.63
  -4   1   0   12.72    0.62
  -4   1   0   12.33    0.52
   4   1   0   12.14    0.54
   5  -1   0   10.49    0.67
   5  -1   0   10.78    0.66
  -5  -1   0    9.09    0.58
   5  -1   0    9.96    0.51
   5  -1   0    9.48    0.51
  -5  -1   0   10.27    0.51
   5   1   0   10.24    0.50
   5   1   0    9.91    0.54
   5   1   0   10.11    0.65
  -5   1   0    9.72    0.52
  -5   1   0    9.40    0.61
   5   1   0   10.86    0.51
  -6  -1   0    0.36    0.25
  -6  -1   0    0.25    0.19
   6  -1   0    0.23    0.29
   6  -1   0    0.34    0.25
   6  -1   0    0.55    0.28
   6   1   0    0.52    0.21
  -6   1   0    0.37    0.27
   6   1   0    0.36    0.25
  -6   1   0    0.41    0.22
   6   1   0    0.42    0.24
   6   1   0    0.52    0.30
  -7  -1   0    4.00    0.52
   7  -1   0    3.19    0.52
  -7  -1   0    3.36    0.44
   7  -1   0    3.48    0.48
   7  -1   0    3.79    0.50
   7   1   0    3.33    0.52
  -7   1   0    3.79    0.45
  -7   1   0    4.19    0.52
   7   1   0    2.80    0.45
   7   1   0    3.39    0.43
   8  -1   0    4.73    0.57
  -8  -1   0    4.82    0.56
   8  -1   0    3.04    0.59
   8   1   0    4.85    0.60
  -8   1   0    5.35    0.61
   8   1   0    2.76    0.56
   9  -1   0   -1.25    0.47
   9  -1   0    0.23    0.41
  -9  -1   0    0.62    0.40
   9   1   0    0.28    0.30
  -9   1   0    0.76    0.42
  10  -1   0    0.46    0.49
 -10  -1   0    0.47    0.44
  10   1   0    1.23    0.51
 -10   1   0    0.83    0.39
   0   2   0   -1.49    0.00
   1  -2   0    2.19    0.18
  -1  -2   0    2.32    0.15
  -1  -2   0    2.29    0.10
  -1  -2   0    2.25    0.09
   1  -2   0    2.32    0.13
   1  -2   0    2.45    0.13
   1   2   0    2.25    0.09
  -1   2   0    2.34    0.13
   1   2   0    2.00    0.09
  -1   2   0    2.10    0.17
  -1   2   0    2.42    0.13
   2  -2   0    0.23    0.11
   2  -2   0    0.27    0.11
  -2  -2   0    0.18    0.09
   2  -2   0    0.32    0.12
  -2  -2   0    0.24    0.09
  -2  -2   0    0.32    0.09
   2   2   0    0.22    0.08
  -2   2   0    0.46    0.13
   2   2   0    0.43    0.10
  -2   2   0    0.29    0.10
   2   2   0    0.33    0.09
  -2   2   0    0.34    0.12
   3  -2   0   49.72    1.05
  -3  -2   0   50.09    1.23
   3  -2   0   49.23    1.07
  -3  -2   0   50.34    1.31
  -3  -2   0   50.15    1.00
   3  -2   0   49.96    1.39
   3  -2   0   50.49    1.39
  -3  -2   0   51.14    1.03
   3   2   0   50.10    1.00
  -3   2   0   50.54    1.38
   3   2   0   50.50    1.03
   3   2   0   49.72    1.30
   3   2   0   49.18    1.23
  -3   2   0   48.91    1.04
  -3   2   0   50.24    1.07
  -4  -2   0    4.49    0.32
  -4  -2   0    4.96    0.32
   4  -2   0    4.50    0.42
   4  -2   0    5.17    0.56
  -4  -2   0    4.87    0.39
   4  -2   0    4.22    0.30
  -4  -2   0    5.82    0.44
   4  -2   0    4.45    0.37
  -4   2   0    4.91    0.33
   4   2   0    4.42    0.33
   4   2   0    5.41    0.45
  -4   2   0    4.93    0.41
   4   2   0    4.79    0.33
   4   2   0    4.44    0.31
  -4   2   0    4.53    0.35
   5  -2   0   48.60    1.55
  -5  -2   0   48.56    1.16
   5  -2   0   51.64    1.61
  -5  -2   0   49.54    1.48
   5  -2   0   49.17    1.27
   5  -2   0   48.66    1.21
   5   2   0   50.95    1.19
  -5   2   0   51.77    1.57
  -5   2   0   47.44    1.20
   5   2   0   48.18    1.37
   5   2   0   49.08    1.21
   5   2   0   48.77    1.48
   6  -2   0    0.74    0.39
   6  -2   0    1.15    0.29
   6  -2   0    1.31    0.33
  -6  -2   0    1.09    0.28
  -6  -2   0    1.08    0.26
  -6   2   0    1.77    0.35
  -6   2   0    1.04    0.28
   6   2   0    1.78    0.31
   6   2   0    1.44    0.31
   6   2   0    1.28    0.34
   6   2   0    1.76    0.28
   7  -2   0    0.10    0.34
  -7  -2   0    0.45    0.24
  -7  -2   0    0.70    0.31
   7  -2   0    0.37    0.34
   7  -2   0    0.40    0.37
  -7   2   0    0.69    0.27
   7   2   0    0.59    0.22
  -7   2   0    0.24    0.32
   7   2   0    1.15    0.30
   8  -2   0    0.76    0.40
   8  -2   0   -0.27    0.40
  -8  -2   0    0.64    0.35
   8   2   0    0.73    0.36
  -8   2   0    0.77    0.32
   9  -2   0   -0.81    0.43
  -9  -2   0    0.76    0.38
   9  -2   0   -0.04    0.29
  -9   2   0    0.88    0.46
   9   2   0    0.68    0.40
 -10  -2   0    0.67    0.43
  10  -2   0    0.43    0.50
  10   2   0    1.03    0.49
 -10   2   0    0.66    0.49
   0  -3   0   -0.15    0.03
   1  -3   0   64.25    1.09
   1  -3   0   63.13    1.51
   1  -3   0   63.40    1.07
  -1  -3   0   63.80    0.98
  -1  -3   0   63.10    0.99
   1   3   0   63.51    0.99
  -1   3   0   62.99    1.07
  -1   3   0   64.97    1.52
  -1   3   0   61.96    1.08
   2  -3   0  153.74    2.52
   2  -3   0  154.19    3.38
   2  -3   0  154.68    2.49
  -2  -3   0  154.18    2.41
  -2  -3   0  155.78    3.23
  -2  -3   0  155.69    2.40
   2   3   0  151.33    3.23
  -2   3   0  155.85    2.50
  -2   3   0  155.45    3.37
   2   3   0  153.40    2.40
   2   3   0  153.91    2.42
  -2   3   0  152.53    2.51
   3  -3   0   47.36    1.05
   3  -3   0   48.21    1.39
  -3  -3   0   47.13    0.97
  -3  -3   0   47.91    1.18
   3  -3   0   48.23    1.03
  -3  -3   0   50.22    0.96
  -3  -3   0   47.45    1.27
  -3   3   0   45.83    1.04
  -3   3   0   47.54    1.36
   3   3   0   47.76    1.20
   3   3   0   46.33    0.95
   3   3   0   48.43    0.98
  -3   3   0   47.20    1.02
   4  -3   0   18.42    0.63
  -4  -3   0   17.50    0.58
   4  -3   0   18.18    0.89
  -4  -3   0   18.48    0.67
   4  -3   0   18.15    0.84
   4  -3   0   16.58    0.64
  -4  -3   0   17.50    0.56
  -4  -3   0   18.05    0.73
  -4   3   0   18.76    0.81
  -4   3   0   17.74    0.63
   4   3   0   17.60    0.63
   4   3   0   16.90    0.58
  -4   3   0   17.76    0.64
   4   3   0   17.81    0.56
   5  -3   0   23.62    1.07
   5  -3   0   23.62    1.05
  -5  -3   0   23.60    0.85
   5  -3   0   23.11    0.84
  -5  -3   0   23.32    0.92
  -5  -3   0   23.01    0.71
   5   3   0   22.79    0.82
  -5   3   0   23.54    1.00
  -5   3   0   24.05    0.81
   5   3   0   24.31    0.74
   5   3   0   25.10    0.79
  -6  -3   0    1.75    0.30
   6  -3   0    1.83    0.52
   6  -3   0    2.33    0.36
   6  -3   0    1.72    0.37
  -6  -3   0    1.85    0.30
  -6   3   0    1.80    0.32
   6   3   0    2.33    0.34
  -6   3   0    2.03    0.36
   6   3   0    1.96    0.27
   6   3   0    1.93    0.35
  -7  -3   0    1.96    0.33
   7  -3   0    1.91    0.42
   7  -3   0    1.63    0.47
   7  -3   0    1.78    0.46
  -7  -3   0    1.69    0.33
  -7   3   0    2.10    0.42
   7   3   0    1.94    0.30
  -7   3   0    2.01    0.38
   7   3   0    1.92    0.40
   8  -3   0    6.65    0.71
  -8  -3   0    6.97    0.60
   8  -3   0    5.51    0.73
   8   3   0    7.87    0.68
  -8   3   0    8.26    0.70
   9  -3   0    5.12    0.69
  -9  -3   0    5.48    0.63
   9  -3   0    2.85    0.66
   9   3   0    5.39    0.65
  -9   3   0    4.27    0.59
  10  -3   0    0.21    0.44
 -10   3   0    0.14    0.46
  10   3   0   -0.07    0.37
   0  -4   0  998.49   14.74
   0  -4   0  977.39   14.69
   0   4   0 1000.00   14.74
  -1  -4   0    0.02    0.03
  -1  -4   0    0.03    0.03
   1  -4   0   -0.02    0.08
   1  -4   0    0.02    0.08
   1  -4   0    0.06    0.07
  -1   4   0    0.01    0.07
   1   4   0    0.04    0.03
  -1   4   0   -0.13    0.06
   1   4   0   -0.02    0.02
  -2  -4   0   12.84    0.34
   2  -4   0   13.41    0.61
  -2  -4   0   13.11    0.33
  -2  -4   0   12.73    0.49
   2  -4   0   12.59    0.39
   2  -4   0   12.91    0.41
   2   4   0   12.64    0.34
   2   4   0   12.79    0.33
  -2   4   0   12.68    0.40
  -2   4   0   13.21    0.42
  -2   4   0   13.28    0.59
  -3  -4   0    7.38    0.46
  -3  -4   0    6.78    0.30
   3  -4   0    7.80    0.39
  -3  -4   0    7.31    0.37
   3  -4   0    7.32    0.34
   3  -4   0    7.43    0.51
  -3  -4   0    7.41    0.29
  -3   4   0    7.71    0.36
   3   4   0    7.44    0.31
   3   4   0    6.66    0.36
   3   4   0    7.57    0.30
  -3   4   0    7.01    0.36
  -3   4   0    6.98    0.47
  -4  -4   0    0.44    0.19
  -4  -4   0    0.20    0.17
   4  -4   0    0.07    0.33
   4  -4   0    0.34    0.19
   4  -4   0    0.43    0.19
  -4  -4   0    0.21    0.14
  -4  -4   0    0.66    0.17
   4  -4   0    0.28    0.17
   4   4   0    0.40    0.15
   4   4   0    0.35    0.17
   4   4   0    0.17    0.13
  -4   4   0    0.53    0.18
  -4   4   0    0.40    0.17
  -4   4   0    0.17    0.17
   5  -4   0    2.45    0.39
  -5  -4   0    2.68    0.34
   5  -4   0    3.18    0.41
  -5  -4   0    2.09    0.31
   5  -4   0    2.15    0.50
  -5  -4   0    2.93    0.31
   5   4   0    2.94    0.31
   5   4   0    3.12    0.33
  -5   4   0    2.19    0.34
  -5   4   0    3.28    0.38
   5   4   0    2.33    0.29
   6  -4   0    0.29    0.30
   6  -4   0   -0.63    0.47
  -6  -4   0    0.25    0.19
   6  -4   0    0.29    0.29
  -6  -4   0    0.51    0.23
   6   4   0    0.23    0.16
   6   4   0    0.24    0.21
   6   4   0    0.13    0.22
  -6   4   0    0.29    0.24
  -6   4   0    0.01    0.26
  -7  -4   0    1.27    0.31
  -7  -4   0    1.69    0.36
   7  -4   0    1.26    0.41
   7  -4   0    0.49    0.58
   7  -4   0    1.79    0.38
   7   4   0    1.67    0.27
   7   4   0    1.73    0.31
   7   4   0    1.67    0.37
  -7   4   0    1.60    0.36
  -8  -4   0    2.02    0.40
   8  -4   0    1.40    0.48
   8  -4   0    2.05    0.49
  -8   4   0    1.71    0.47
   8   4   0    2.10    0.44
  -9  -4   0    6.00    0.63
   9  -4   0    5.96    0.75
   9  -4   0    4.60    0.77
   9   4   0    7.65    0.72
  -9   4   0    6.92    0.76
  10  -4   0    0.01    0.35
  10   4   0    0.31    0.41
 -10   4   0    0.39    0.47
   0  -5   0    0.00    0.04
   0   5   0   -0.03    0.01
   1  -5   0  189.33    2.91
  -1  -5   0  192.61    2.80
  -1  -5   0  188.37    2.77
   1  -5   0  192.55    4.11
   1  -5   0  189.51    2.93
   1   5   0  182.27    2.81
   1   5   0  188.49    2.83
  -1   5   0  184.79    2.92
  -1   5   0  187.97    2.91
   2  -5   0   28.51    1.01
  -2  -5   0   28.86    0.57
  -2  -5   0   29.83    0.90
  -2  -5   0   29.42    0.56
   2  -5   0   28.87    0.68
   2  -5   0   28.77    0.70
  -2   5   0   29.97    1.00
  -2   5   0   29.14    0.70
   2   5   0   28.98    0.57
  -2   5   0   29.08    0.69
   3  -5   0    0.46    0.18
  -3  -5   0    0.50    0.11
  -3  -5   0    0.41    0.14
   3  -5   0    0.60    0.19
   3  -5   0    0.53    0.14
  -3  -5   0    0.52    0.13
   3   5   0    0.47    0.12
  -3   5   0    0.22    0.16
  -3   5   0    0.41    0.17
   3   5   0    0.54    0.13
  -3   5   0    0.39    0.17
   4  -5   0    5.16    0.52
  -4  -5   0    5.48    0.48
  -4  -5   0    5.40    0.30
  -4  -5   0    5.58    0.32
  -4  -5   0    5.53    0.38
   4  -5   0    5.44    0.38
   4  -5   0    5.49    0.38
  -4   5   0    5.65    0.36
   4   5   0    5.67    0.34
   4   5   0    5.37    0.30
  -4   5   0    4.75    0.47
  -4   5   0    5.38    0.40
  -5  -5   0    0.67    0.24
   5  -5   0    0.35    0.44
   5  -5   0    0.96    0.29
   5  -5   0    1.26    0.33
  -5  -5   0    1.06    0.27
  -5  -5   0    1.13    0.23
   5   5   0    1.15    0.24
   5   5   0    1.40    0.23
  -5   5   0    1.00    0.28
  -5   5   0    0.85    0.26
   5   5   0    0.79    0.19
   6  -5   0    8.57    0.76
  -6  -5   0    8.55    0.49
   6  -5   0    8.47    0.63
  -6  -5   0    8.38    0.62
  -6  -5   0    8.39    0.60
   6  -5   0    6.72    0.85
   6   5   0    7.67    0.47
  -6   5   0    8.47    0.59
   6   5   0    7.40    0.51
  -6   5   0    8.59    0.68
   6   5   0    7.76    0.47
   7  -5   0    1.96    0.41
   7  -5   0    1.61    0.44
  -7  -5   0    2.11    0.37
  -7  -5   0    1.38    0.32
  -7   5   0    1.85    0.38
   7   5   0    2.46    0.36
   7   5   0    1.84    0.27
   7   5   0    1.57    0.35
   8  -5   0    0.44    0.42
  -8  -5   0    0.99    0.36
   8  -5   0    0.97    0.44
  -8   5   0    1.37    0.46
   8   5   0    1.30    0.37
   9  -5   0    4.77    0.72
  -9  -5   0    4.25    0.55
   9  -5   0    3.59    0.72
  -9   5   0    5.45    0.72
   9   5   0    5.07    0.61
  10  -5   0    0.81    0.43
  10   5   0    0.55    0.41
 -10   5   0    0.83    0.43
   0  -6   0  251.91    3.72
   0   6   0  250.10    3.71
   1  -6   0  199.82    3.06
   1  -6   0  196.80    3.04
   1  -6   0  199.71    4.34
  -1   6   0  197.55    3.05
  -1   6   0  193.60    3.06
   1   6   0  192.40    2.95
   2  -6   0   38.54    1.27
   2  -6   0   39.86    0.86
  -2  -6   0   40.73    0.71
   2  -6   0   40.32    0.89
  -2  -6   0   40.56    0.70
   2   6   0   39.92    0.72
  -2   6   0   39.26    0.88
  -2   6   0   40.26    0.87
   3  -6   0    4.39    0.47
  -3  -6   0    4.06    0.21
   3  -6   0    4.44    0.31
  -3  -6   0    4.07    0.22
   3  -6   0    5.02    0.35
  -3  -6   0    4.24    0.34
   3   6   0    4.04    0.23
  -3   6   0    4.37    0.40
  -3   6   0    4.01    0.32
   3   6   0    4.11    0.22
  -3   6   0    3.96    0.31
  -4  -6   0   18.26    0.82
  -4  -6   0   16.14    0.51
  -4  -6   0   17.60    0.55
   4  -6   0   17.51    0.66
  -4  -6   0   18.46    0.70
   4  -6   0   17.34    0.63
   4  -6   0   19.04    0.94
  -4   6   0   17.33    0.88
   4   6   0   17.30    0.53
  -4   6   0   17.61    0.63
  -4   6   0   18.18    0.68
   4   6   0   18.44    0.56
   5  -6   0   13.10    0.85
  -5  -6   0   13.23    0.51
  -5  -6   0   13.49    0.75
  -5  -6   0   13.17    0.63
   5  -6   0   11.46    0.95
   5  -6   0   13.11    0.66
  -5   6   0   13.14    0.63
  -5   6   0   13.58    0.81
   5   6   0   13.52    0.55
   5   6   0   13.52    0.52
  -6  -6   0    0.17    0.20
  -6  -6   0    0.22    0.31
  -6  -6   0    0.00    0.19
   6  -6   0   -0.03    0.25
   6  -6   0    0.30    0.30
  -6   6   0    0.14    0.29
   6   6   0   -0.08    0.21
   6   6   0    0.06    0.19
   7  -6   0   -0.35    0.20
  -7  -6   0   -0.09    0.20
   7  -6   0    0.00    0.32
  -7  -6   0   -0.48    0.21
   7   6   0    0.04    0.23
  -7   6   0    0.10    0.26
   7   6   0   -0.33    0.23
  -8  -6   0    3.67    0.48
   8  -6   0    3.21    0.61
   8  -6   0    4.02    0.57
  -8   6   0    4.36    0.61
   8   6   0    3.32    0.50
   9  -6   0   -0.55    0.45
   9  -6   0    0.87    0.49
   9   6   0    0.29    0.34
  -9   6   0   -0.02    0.42
  10  -6   0    0.77    0.54
  10   6   0    1.42    0.46
 -10   6   0    1.51    0.48
   0   7   0    0.02    0.02
   1  -7   0    2.78    0.18
   2  -7   0   36.96    0.83
  -2  -7   0   36.29    0.64
   2  -7   0   36.51    0.85
  -2  -7   0   36.77    0.65
   2  -7   0   37.12    1.28
   2   7   0   37.09    0.66
  -2   7   0   37.29    0.83
  -2   7   0   36.87    0.85
   3  -7   0    4.40    0.35
   3  -7   0    4.13    0.31
  -3  -7   0    4.14    0.23
  -3  -7   0    4.76    0.40
  -3  -7   0    4.12    0.21
   3  -7   0    4.70    0.52
  -3   7   0    4.43    0.46
  -3   7   0    4.22    0.30
   3   7   0    4.28    0.22
   3   7   0    4.02    0.23
  -3   7   0    3.73    0.32
  -4  -7   0   36.17    0.81
   4  -7   0   35.46    1.00
  -4  -7   0   34.68    0.82
  -4  -7   0   36.22    1.12
   4  -7   0   37.02    1.42
  -4   7   0   36.57    1.01
  -4   7   0   35.51    1.36
  -4   7   0   35.62    0.97
   4   7   0   35.74    0.85
   4   7   0   35.16    0.81
  -5  -7   0    7.64    0.64
   5  -7   0    8.14    0.56
  -5  -7   0    7.81    0.50
  -5  -7   0    7.79    0.40
   5  -7   0    8.52    0.74
  -5   7   0    7.67    0.52
  -5   7   0    7.67    0.66
   5   7   0    7.56    0.40
   5   7   0    7.43    0.43
  -6  -7   0    7.22    0.59
   6  -7   0    7.23    0.62
  -6  -7   0    7.23    0.63
   6  -7   0    8.14    0.79
  -6  -7   0    7.68    0.47
   6   7   0    7.48    0.45
   6   7   0    7.94    0.51
  -6   7   0    8.08    0.60
  -7  -7   0    0.25    0.25
   7  -7   0    0.32    0.37
   7  -7   0    0.23    0.27
  -7  -7   0    0.34    0.28
  -7   7   0    0.78    0.37
   7   7   0    0.70    0.27
   7   7   0    0.88    0.31
   8  -7   0    4.85    0.63
  -8  -7   0    3.61    0.46
   8  -7   0    3.56    0.68
   8   7   0    4.07    0.53
  -8   7   0    4.67    0.59
   9  -7   0   -0.25    0.44
   9  -7   0   -0.25    0.38
   9   7   0    0.03    0.31
  -9   7   0    0.20    0.45
  10  -7   0    0.43    0.51
  10   7   0    0.27    0.39
 -10   7   0    0.14    0.46
   0  -8   0   52.26    0.89
   0   8   0   51.85    0.88
   1  -8   0   17.88    0.47
   1  -8   0   18.09    0.86
   1  -8   0   18.31    0.48
  -1   8   0   17.80    0.48
  -1   8   0   18.09    0.47
   2  -8   0   15.33    0.51
   2  -8   0   15.59    0.84
  -2  -8   0   15.33    0.31
  -2  -8   0   14.92    0.30
   2  -8   0   14.57    0.48
  -2   8   0   15.00    0.51
   2   8   0   15.10    0.32
   2   8   0   14.90    0.31
  -2   8   0   15.72    0.50
   3  -8   0   68.72    2.08
   3  -8   0   67.09    1.40
  -3  -8   0   69.20    1.87
   3  -8   0   67.21    1.42
  -3  -8   0   66.52    1.16
  -3  -8   0   66.21    1.19
  -3   8   0   66.65    1.40
  -3   8   0   66.56    1.43
   3   8   0   68.41    1.20
   4  -8   0    7.70    0.64
  -4  -8   0    7.07    0.32
   4  -8   0    7.67    0.49
  -4  -8   0    7.42    0.52
  -4  -8   0    7.51    0.34
  -4   8   0    6.62    0.42
  -4   8   0    6.93    0.62
   4   8   0    7.12    0.33
   4   8   0    7.09    0.35
  -4   8   0    7.48    0.43
   5  -8   0    6.73    0.54
   5  -8   0    7.91    0.75
  -5  -8   0    6.16    0.64
  -5  -8   0    6.55    0.49
  -5  -8   0    6.84    0.36
   5   8   0    7.00    0.41
   5   8   0    6.81    0.36
  -5   8   0    6.92    0.51
  -6  -8   0    7.05    0.67
   6  -8   0    7.44    0.64
  -6  -8   0    7.89    0.58
  -6  -8   0    6.60    0.42
   6  -8   0    6.64    0.78
  -6   8   0    7.16    0.59
   6   8   0    7.20    0.47
   6   8   0    7.38    0.45
   7  -8   0    2.80    0.58
  -7  -8   0    3.54    0.40
  -7  -8   0    2.04    0.43
  -7  -8   0    2.24    0.42
   7  -8   0    3.14    0.48
   7   8   0    3.49    0.44
   7   8   0    3.81    0.42
  -7   8   0    3.03    0.52
   8  -8   0    0.66    0.45
   8  -8   0    1.05    0.40
  -8   8   0    0.80    0.37
   8   8   0    1.32    0.35
   9  -8   0    0.99    0.51
   9  -8   0    0.91    0.56
  -9   8   0    0.56    0.48
   9   8   0    1.78    0.42
  10  -8   0    0.19    0.52
 -10   8   0    0.28    0.51
  10   8   0   -0.32    0.31
   0   9   0    0.05    0.03
   1  -9   0   29.98    0.66
   1  -9   0   28.89    1.18
   1  -9   0   30.23    0.67
  -1   9   0   29.49    0.67
  -1   9   0   30.20    0.66
   1   9   0   29.29    0.46
   1   9   0   29.19    0.46
   2  -9   0    6.58    0.62
  -2  -9   0    6.69    0.16
   2  -9   0    6.42    0.35
  -2  -9   0    6.55    0.16
   2  -9   0    6.37    0.33
   2   9   0    6.45    0.17
  -2   9   0    6.67    0.35
   2   9   0    6.33    0.17
  -2   9   0    7.05    0.36
   3  -9   0    0.42    0.23
  -3  -9   0    0.45    0.23
  -3  -9   0    0.44    0.10
   3  -9   0    0.39    0.20
  -3  -9   0    0.36    0.11
   3   9   0    0.37    0.11
  -3   9   0    0.85    0.23
  -3   9   0    0.81    0.21
  -4  -9   0    4.49    0.27
  -4  -9   0    4.15    0.46
   4  -9   0    3.67    0.41
  -4  -9   0    4.05    0.25
   4  -9   0    4.88    0.56
   4   9   0    4.55    0.29
  -4   9   0    4.56    0.35
   4   9   0    3.83    0.25
  -4   9   0    5.25    0.42
  -5  -9   0    0.76    0.36
   5  -9   0    1.56    0.42
  -5  -9   0    1.45    0.22
  -5  -9   0    1.39    0.30
   5  -9   0    0.83    0.32
  -5   9   0    1.12    0.32
   5   9   0    1.73    0.24
   5   9   0    1.54    0.25
   6  -9   0    0.46    0.37
  -6  -9   0    0.36    0.22
  -6  -9   0    0.11    0.24
  -6  -9   0   -0.14    0.31
   6  -9   0    0.73    0.35
   6   9   0    0.04    0.22
  -6   9   0    0.22    0.32
   6   9   0    0.20    0.19
  -7  -9   0   -0.92    0.35
   7  -9   0   -0.52    0.22
   7  -9   0   -0.04    0.38
  -7  -9   0    0.14    0.24
   7   9   0   -0.03    0.26
  -7   9   0   -0.33    0.24
   8  -9   0    2.42    0.56
   8  -9   0    1.47    0.54
   8   9   0    2.41    0.42
  -8   9   0    1.50    0.43
   9  -9   0    1.80    0.57
   9  -9   0    1.22    0.55
  -9   9   0    1.92    0.58
   9   9   0    2.37    0.45
   0 -10   0   17.84    0.41
   0  10   0   17.84    0.41
   1 -10   0   10.07    0.37
   1 -10   0   10.29    0.75
   1 -10   0   10.23    0.36
  -1  10   0   10.73    0.37
  -1  10   0   10.41    0.37
   1  10   0    9.71    0.18
   1  10   0   10.31    0.19
   2 -10   0   35.50    0.85
   2 -10   0   36.64    0.88
   2 -10   0   37.79    1.47
  -2  10   0   36.26    0.89
   2  10   0   35.16    0.57
  -2  10   0   36.71    0.87
  -3 -10   0   18.85    0.89
   3 -10   0   17.56    0.65
  -3 -10   0   17.45    0.40
  -3 -10   0   17.87    0.41
   3 -10   0   17.33    1.02
  -3  10   0   17.58    0.65
   3  10   0   16.49    0.40
  -3  10   0   16.74    0.62
   3  10   0   17.15    0.42
   4 -10   0    1.92    0.34
  -4 -10   0    1.78    0.33
   4 -10   0    1.98    0.39
  -4 -10   0    1.60    0.19
  -4 -10   0    1.95    0.19
   4  10   0    1.41    0.17
   4  10   0    1.57    0.20
  -4  10   0    1.68    0.32
  -4  10   0    1.32    0.29
  -5 -10   0    4.13    0.47
   5 -10   0    4.34    0.50
   5 -10   0    3.16    0.54
  -5 -10   0    4.26    0.31
  -5  10   0    3.65    0.45
   5  10   0    4.16    0.33
   5  10   0    3.71    0.29
  -6 -10   0   11.15    0.50
   6 -10   0   11.18    0.69
  -6 -10   0   10.23    0.87
   6 -10   0   11.91    1.04
  -6 -10   0   11.22    0.69
   6  10   0   10.84    0.51
  -6  10   0   12.31    0.74
   6  10   0    9.55    0.53
   7 -10   0   -0.10    0.28
  -7 -10   0    0.17    0.23
   7 -10   0    0.00    0.42
  -7  10   0    0.15    0.30
   7  10   0    0.31    0.26
   8 -10   0    0.09    0.49
   8 -10   0   -0.29    0.39
  -8  10   0   -0.44    0.37
   8  10   0   -0.07    0.26
   9 -10   0    0.16    0.44
   9 -10   0    0.06    0.47
  -9  10   0    0.36    0.50
   9  10   0   -0.06    0.28
   0 -11   0    0.35    0.09
   0  11   0    0.58    0.10
   0  11   0    0.15    0.06
   1 -11   0   31.67    0.73
   1 -11   0   31.19    1.35
   1 -11   0   31.75    0.71
  -1  11   0   31.37    0.71
   1  11   0   30.04    0.49
  -1  11   0   30.84    0.73
   1  11   0   30.91    0.49
   2 -11   0   25.81    0.72
   2 -11   0   25.45    0.70
   2 -11   0   26.28    1.22
  -2  11   0   24.70    0.72
  -2  11   0   26.14    0.71
   3 -11   0    0.14    0.22
  -3 -11   0   -0.04    0.07
   3 -11   0    0.27    0.20
  -3 -11   0   -0.08    0.07
  -3 -11   0    0.10    0.20
  -3  11   0    0.18    0.20
   3  11   0    0.11    0.08
  -3  11   0   -0.07    0.18
   3  11   0    0.11    0.08
   4 -11   0    4.24    0.60
  -4 -11   0    6.11    0.56
  -4 -11   0    4.92    0.25
  -4 -11   0    4.89    0.26
   4 -11   0    5.38    0.42
  -4  11   0    4.85    0.43
  -4  11   0    5.70    0.41
   4  11   0    5.24    0.28
   5 -11   0    4.17    0.47
   5 -11   0    3.72    0.57
  -5 -11   0    4.17    0.29
  -5 -11   0    4.03    0.51
  -5  11   0    4.26    0.48
   5  11   0    3.60    0.28
   5  11   0    3.60    0.31
  -6 -11   0    0.91    0.23
  -6 -11   0    0.20    0.41
   6 -11   0    0.71    0.44
   6 -11   0    0.90    0.33
  -6 -11   0    0.92    0.30
   6  11   0    0.80    0.22
   6  11   0    0.85    0.26
  -6  11   0    1.33    0.35
   7 -11   0   10.07    0.81
   7 -11   0   12.03    1.16
  -7  11   0   10.68    0.72
   7  11   0   11.54    0.62
   8 -11   0   -0.04    0.51
   8 -11   0   -0.03    0.43
  -8  11   0   -0.38    0.38
   8  11   0    0.42    0.30
   9 -11   0   -0.27    0.47
   9 -11   0   -0.14    0.45
  -9  11   0    0.25    0.52
   9  11   0    0.05    0.28
   0 -12   0    3.21    0.18
   0  12   0    3.44    0.19
   1 -12   0   31.31    0.73
   1 -12   0   33.71    1.44
   1 -12   0   30.15    0.71
  -1  12   0   30.58    0.73
   1  12   0   29.73    0.49
   1  12   0   30.19    0.49
  -1  12   0   30.88    0.72
   2 -12   0    2.37    0.29
   2 -12   0    1.21    0.34
  -2  12   0    2.53    0.28
  -2  12   0    1.96    0.26
  -3 -12   0   -0.11    0.05
  -3 -12   0   -0.05    0.05
   3 -12   0   -0.15    0.18
   3 -12   0    0.32    0.32
  -3  12   0    0.02    0.17
  -3  12   0   -0.12    0.17
   3  12   0    0.00    0.06
  -4 -12   0    1.28    0.15
   4 -12   0    0.93    0.34
   4 -12   0    1.17    0.31
  -4 -12   0    1.53    0.37
  -4 -12   0    1.22    0.15
  -4  12   0    0.91    0.25
  -4  12   0    1.37    0.32
   4  12   0    1.39    0.16
   4  12   0    1.34    0.17
   5 -12   0    2.23    0.44
   5 -12   0    1.75    0.51
  -5 -12   0    1.77    0.39
  -5 -12   0    2.34    0.24
   5  12   0    1.86    0.22
  -5  12   0    2.50    0.37
   5  12   0    2.37    0.26
   6 -12   0   10.61    0.75
  -6 -12   0    9.02    0.46
   6 -12   0    9.95    1.06
  -6 -12   0   10.60    0.74
   6  12   0    8.91    0.45
  -6  12   0    8.93    0.62
   6  12   0    8.91    0.49
   7 -12   0    1.47    0.60
   7 -12   0    2.33    0.53
   7  12   0    2.17    0.35
  -7  12   0    2.41    0.51
   8 -12   0   -0.32    0.42
   8 -12   0    0.26    0.55
  -8  12   0   -0.34    0.41
   8  12   0    0.07    0.26
   9 -12   0   -0.02    0.44
   9 -12   0    0.18    0.46
   9  12   0    0.33    0.32
  -9  12   0    0.14    0.51
   0 -13   0    0.08    0.08
   0  13   0    0.00    0.08
   0  13   0    0.05    0.09
   1 -13   0    4.91    0.28
   1 -13   0    5.16    0.61
   1 -13   0    4.65    0.28
   1  13   0    4.36    0.11
  -1  13   0    4.69    0.28
  -1  13   0    4.99    0.28
   1  13   0    5.02    0.11
   2 -13   0    8.29    0.76
   2 -13   0    8.12    0.41
  -2  13   0    8.04    0.42
  -2  13   0    8.08    0.41
   3 -13   0    1.44    0.28
   3 -13   0    1.03    0.35
  -3  13   0    1.56    0.28
  -3  13   0    1.84    0.29
   4 -13   0    1.22    0.47
  -4 -13   0    1.72    0.16
  -4 -13   0    1.38    0.38
  -4 -13   0    1.67    0.16
   4 -13   0    1.68    0.35
   4  13   0    1.71    0.17
   4  13   0    1.76    0.16
  -4  13   0    2.25    0.36
  -4  13   0    1.75    0.34
   5 -13   0   -0.10    0.37
  -5 -13   0   -0.18    0.23
  -5 -13   0   -0.03    0.13
   5 -13   0   -0.18    0.30
  -5  13   0   -0.29    0.28
   5  13   0    0.12    0.07
   5  13   0   -0.14    0.13
  -6 -13   0    1.77    0.40
   6 -13   0    1.62    0.44
   6 -13   0    1.56    0.57
  -6  13   0    1.93    0.45
   6  13   0    1.87    0.28
   7 -13   0    1.19    0.48
   7 -13   0    2.04    0.51
  -7  13   0    2.27    0.53
   7  13   0    1.72    0.32
   8 -13   0    0.04    0.48
   8 -13   0   -0.33    0.40
  -8  13   0   -0.51    0.42
   8  13   0    0.12    0.28
   9 -13   0    0.00    0.52
   9 -13   0   -0.06    0.36
  -9  13   0    0.08    0.50
   9  13   0    0.36    0.32
   0 -14   0   -0.03    0.08
   0  14   0   -0.03    0.09
   0  14   0    0.05    0.10
   1 -14   0   18.11    0.53
   1 -14   0   16.83    1.06
   1  14   0   16.47    0.29
  -1  14   0   16.26    0.51
  -1  14   0   17.94    0.55
   1  14   0   16.94    0.29
   2 -14   0    0.89    0.34
   2 -14   0    1.46    0.23
  -2  14   0    1.88    0.27
  -2  14   0    1.41    0.23
   3 -14   0    0.02    0.20
   3 -14   0   -0.14    0.22
  -3  14   0    0.15    0.21
  -3  14   0   -0.20    0.19
  -4 -14   0    0.65    0.36
   4 -14   0    1.00    0.39
  -4 -14   0    1.17    0.11
   4 -14   0    0.70    0.29
  -4 -14   0    1.07    0.11
   4  14   0    1.07    0.12
  -4  14   0    0.65    0.29
  -4  14   0    1.10    0.31
   4  14   0    1.30    0.13
   5 -14   0    1.25    0.51
  -5 -14   0    0.97    0.37
  -5 -14   0    1.71    0.19
   5 -14   0    1.02    0.31
   5  14   0    1.41    0.19
   5  14   0    1.38    0.19
  -5  14   0    1.04    0.37
   6 -14   0    4.04    0.75
   6 -14   0    4.15    0.53
  -6 -14   0    3.79    0.56
   6  14   0    3.43    0.35
  -6  14   0    3.95    0.56
   7 -14   0    4.18    0.58
   7 -14   0    3.82    0.79
  -7  14   0    5.92    0.70
   7  14   0    3.67    0.41
   8 -14   0    0.68    0.55
   8 -14   0    1.60    0.46
  -8  14   0    1.74    0.55
   8  14   0    0.79    0.30
   9 -14   0    0.09    0.42
   9 -14   0   -0.66    0.48
  -9  14   0   -0.18    0.36
   9  14   0   -0.32    0.27
   0 -15   0   -0.10    0.08
   0  15   0   -0.16    0.09
   0  15   0   -0.06    0.10
   1 -15   0   10.57    0.41
   1 -15   0   10.46    0.95
  -1  15   0   11.02    0.42
  -1  15   0   10.79    0.43
   2 -15   0   13.68    1.02
   2 -15   0   13.57    0.55
  -2  15   0   13.38    0.54
  -2  15   0   13.19    0.55
   3 -15   0    0.32    0.23
   3 -15   0    0.20    0.29
  -3  15   0    0.12    0.21
  -3  15   0    0.41    0.24
   4 -15   0    0.59    0.30
   4 -15   0    0.31    0.32
  -4 -15   0    0.70    0.36
  -4  15   0    0.46    0.28
  -4  15   0    1.01    0.30
  -5 -15   0    2.86    0.54
   5 -15   0    3.51    0.50
   5 -15   0    2.91    0.59
  -5  15   0    3.47    0.45
   5  15   0    3.58    0.24
   5  15   0    3.57    0.26
   6 -15   0    3.83    0.55
   6 -15   0    1.86    0.63
  -6 -15   0    2.69    0.50
  -6  15   0    2.97    0.46
   6  15   0    2.78    0.30
   7 -15   0    5.82    0.94
   7 -15   0    5.87    0.70
   7  15   0    6.75    0.47
  -7  15   0    7.07    0.64
   8 -15   0    0.02    0.51
   8 -15   0    0.02    0.44
   8  15   0    0.02    0.26
  -8  15   0   -0.17    0.32
   0 -16   0    9.28    0.32
   0  16   0    9.70    0.33
   0  16   0    9.75    0.35
   1 -16   0    0.93    0.43
   1 -16   0    1.02    0.18
  -1  16   0    1.13    0.20
  -1  16   0    1.17    0.20
   2 -16   0    0.81    0.22
   2 -16   0    0.46    0.33
  -2  16   0    1.23    0.25
  -2  16   0    0.91    0.22
   3 -16   0    2.94    0.57
   3 -16   0    3.35    0.40
  -3  16   0    4.00    0.42
  -3  16   0    3.67    0.41
   4 -16   0   -0.05    0.42
  -4 -16   0   -0.07    0.37
   4 -16   0    0.08    0.27
  -4  16   0    0.28    0.26
  -4  16   0    0.05    0.26
  -5 -16   0   -0.13    0.30
   5 -16   0   -0.05    0.27
   5 -16   0   -0.35    0.40
   5  16   0   -0.01    0.11
  -5  16   0    0.15    0.34
   6 -16   0   11.20    1.26
   6 -16   0   10.09    0.77
  -6 -16   0    8.68    0.84
   6  16   0    8.95    0.44
  -6  16   0   10.25    0.75
   7 -16   0    1.00    0.46
   7 -16   0    0.90    0.59
  -7  16   0    2.22    0.53
   7  16   0    1.07    0.25
   8 -16   0   -0.66    0.42
   8 -16   0    0.08    0.54
  -8  16   0   -0.51    0.42
   8  16   0    0.03    0.26
   0 -17   0    0.27    0.11
   0  17   0    0.30    0.13
   0  17   0    0.33    0.14
   1 -17   0    0.76    0.35
   1 -17   0    1.21    0.20
  -1  17   0    1.16    0.21
  -1  17   0    1.03    0.20
   2 -17   0    1.71    0.28
   2 -17   0    1.07    0.50
  -2  17   0    1.71    0.28
  -2  17   0    1.88    0.29
   3 -17   0   -0.06    0.31
   3 -17   0    0.06    0.21
  -3  17   0    0.20    0.25
  -3  17   0   -0.03    0.22
   4 -17   0    4.02    0.76
  -4 -17   0    3.83    0.65
   4 -17   0    4.63    0.51
  -4  17   0    5.11    0.54
  -4  17   0    4.80    0.51
   5 -17   0    0.55    0.52
  -5 -17   0    0.27    0.42
   5 -17   0    0.88    0.37
  -5  17   0    0.24    0.33
   6 -17   0    1.94    0.59
   6 -17   0    2.44    0.50
  -6 -17   0    1.59    0.47
  -6  17   0    2.49    0.51
   6  17   0    2.14    0.24
   7 -17   0    0.23    0.43
   7 -17   0    0.50    0.36
  -7  17   0    0.43    0.44
   8 -17   0   -0.11    0.43
   8 -17   0    0.48    0.61
   8  17   0    0.02    0.21
  -8  17   0    0.27    0.50
   0 -18   0    1.23    0.42
   0 -18   0    1.46    0.17
   0  18   0    1.66    0.19
   0  18   0    1.47    0.18
   1 -18   0   45.01    2.06
   1 -18   0   41.06    0.95
  -1  18   0   42.07    0.95
  -1  18   0   38.47    0.95
   2 -18   0    0.18    0.46
   2 -18   0    0.29    0.21
  -2  18   0    0.16    0.19
  -2  18   0    0.13    0.21
   3 -18   0    1.58    0.32
   3 -18   0    1.45    0.49
  -3  18   0    1.58    0.32
  -3  18   0    1.90    0.35
   4 -18   0    0.70    0.52
  -4 -18   0    0.19    0.39
   4 -18   0    0.71    0.33
  -4  18   0    0.16    0.29
   5 -18   0    0.81    0.57
   5 -18   0    0.92    0.40
  -5 -18   0    0.60    0.45
  -5  18   0    0.05    0.34
   6 -18   0    0.17    0.37
   6 -18   0    0.38    0.43
  -6  18   0   -0.58    0.32
   7 -18   0    0.23    0.62
   7 -18   0    0.82    0.48
  -7  18   0    0.88    0.39
   0 -19   0    0.64    0.45
   0 -19   0   -0.06    0.10
   0  19   0    0.06    0.13
   0  19   0    0.05    0.13
   1 -19   0    1.50    0.55
   2 -19   0    3.30    0.64
   2 -19   0    3.71    0.38
  -2  19   0    3.35    0.36
  -2  19   0    3.79    0.39
   3 -19   0    2.54    0.38
   3 -19   0    2.15    0.58
  -3  19   0    1.76    0.33
   4 -19   0    0.44    0.29
   4 -19   0   -0.74    0.42
  -4 -19   0   -0.45    0.41
  -4  19   0   -0.31    0.26
  -5 -19   0    0.97    0.52
   5 -19   0    1.05    0.50
   5 -19   0   -0.10    0.32
  -5  19   0    1.15    0.39
   6 -19   0    0.29    0.37
   6 -19   0    0.48    0.62
  -6  19   0    0.55    0.41
   7 -19   0    0.32    0.61
  -7  19   0    0.04    0.44
   0 -20   0    0.83    0.42
   0  20   0    0.93    0.17
   0  20   0    1.02    0.16
   1 -20   0    0.46    0.36
  -1  20   0    0.18    0.12
  -1  20   0    0.22    0.18
   2 -20   0    0.32    0.39
  -2  20   0    0.68    0.24
   3 -20   0    2.40    0.71
  -3  20   0    3.40    0.43
   4 -20   0    2.60    0.74
  -4 -20   0    2.00    0.65
  -4  20   0    3.13    0.47
  -5 -20   0    0.05    0.40
   5 -20   0    0.13    0.39
  -5  20   0   -0.03    0.33
   6 -20   0    0.28    0.61
  -6  20   0   -0.62    0.33
   7 -20   0   -0.16    0.56
  -7  20   0   -0.25    0.40
   0 -21   0    0.04    0.46
   0  21   0    0.01    0.12
   0  21   0   -0.31    0.12
  -1 -21   0   -0.18    0.32
   1 -21   0    0.75    0.54
  -1  21   0    0.48    0.20
   2 -21   0    2.78    0.73
  -2  21   0    4.05    0.39
   3 -21   0    0.09    0.52
  -3  21   0    0.48    0.28
  -4 -21   0    0.33    0.44
   4 -21   0    1.14    0.65
  -4  21   0    0.49    0.34
  -5 -21   0    0.14    0.47
   5 -21   0   -0.56    0.36
  -5  21   0   -0.70    0.28
   6 -21   0    0.78    0.65
  -6  21   0   -0.54    0.35
   0 -22   0    0.75    0.45
   0  22   0    0.84    0.16
  -1 -22   0    1.12    0.60
   1 -22   0    0.63    0.55
  -1  22   0    1.55    0.26
   2 -22   0    1.25    0.63
  -2  22   0    1.90    0.31
   3 -22   0    0.41    0.58
  -3  22   0    0.15    0.27
  -4 -22   0    0.19    0.52
   4 -22   0    0.28    0.40
  -4  22   0    0.28    0.31
   5 -22   0    0.43    0.49
  -5 -22   0   -0.43    0.45
  -5  22   0    0.03    0.35
   6 -22   0    0.30    0.64
  -6  22   0   -0.17    0.37
   0 -23   0   -0.07    0.50
   0  23   0   -0.10    0.11
   1 -23   0    0.27    0.42
  -1 -23   0    0.64    0.47
  -1  23   0    0.96    0.22
   2 -23   0    0.54    0.43
  -2  23   0    0.52    0.25
   3 -23   0    1.07    0.56
  -3  23   0    0.35    0.29
   4 -23   0    0.23    0.46
  -4 -23   0    1.71    0.70
  -4  23   0    1.18    0.36
   5 -23   0    1.29    0.61
  -5  23   0    1.72    0.45
   0 -24   0    0.53    0.45
  -1 -24   0    0.21    0.55
   1 -24   0    0.28    0.56
  -1  24   0    0.64    0.22
  -2 -24   0    0.32    0.52
   2 -24   0   -0.56    0.46
  -2  24   0    0.12    0.24
   3 -24   0    0.45    0.46
  -3  24   0    0.72    0.31
   4 -24   0    1.05    0.59
  -4 -24   0    1.64    0.63
  -4  24   0    1.30    0.41
   5 -24   0    0.17    0.66
  -5  24   0   -0.10    0.37
   0 -25   0   -0.40    0.48
   1 -25   0   -0.07    0.39
  -1 -25   0    0.58    0.48
  -1  25   0   -0.04    0.17
  -2 -25   0    0.26    0.41
   2 -25   0    0.05    0.56
  -2  25   0    0.29    0.25
  -3 -25   0    0.13    0.37
   3 -25   0   -0.42    0.56
  -3  25   0   -0.09    0.26
  -4 -25   0   -0.08    0.48
   4 -25   0    0.27    0.68
  -4  25   0    0.01    0.34
   0 -26   0    1.17    0.56
   1 -26   0    0.36    0.63
  -1 -26   0   -0.03    0.55
   2 -26   0   -0.37    0.33
  -2 -26   0   -0.31    0.46
  -2  26   0    0.01    0.23
   3 -26   0    0.44    0.67
  -3 -26   0   -0.14    0.52
  -3  26   0   -0.28    0.27
   0 -27   0   -0.42    0.54
  -1 -27   0    0.47    0.60
   1 -27   0    0.40    0.48
  -2 -27   0    0.19    0.55
   2 -27   0    0.80    0.69
  10   0  -1    0.49    0.45
 -10   0   1   -0.09    0.39
  -9   0   1    0.14    0.36
   9   0  -1    0.90    0.39
   8   0  -1    0.26    0.35
  -8   0   1   -0.05    0.34
   8   0  -1   -0.10    0.30
  -7   0   1   -0.07    0.19
   7   0  -1   -0.09    0.26
  -7   0   1   -0.20    0.13
   7   0  -1   -0.22    0.22
   7   0  -1   -0.38    0.27
   6   0  -1    0.13    0.23
   6   0  -1    0.10    0.24
  -6   0   1    0.05    0.14
  -6   0   1    0.18    0.19
   6   0  -1   -0.05    0.18
   6   0  -1    0.32    0.22
  -5   0   1    0.44    0.33
   5   0  -1   -0.08    0.14
   5   0  -1   -0.09    0.21
   5   0  -1    0.02    0.18
  -5   0   1    0.05    0.12
   5   0  -1   -0.09    0.12
  -5   0   1    0.07    0.15
   4   0  -1   -0.04    0.16
  -4   0   1    0.22    0.26
   4   0  -1   -0.09    0.10
  -4   0   1   -0.02    0.10
  -4   0   1    0.04    0.16
   4   0  -1    0.12    0.12
   4   0  -1    0.00    0.16
  -4   0   1   -0.18    0.15
  -3   0   1    0.02    0.07
   3   0  -1    0.02    0.14
   3   0  -1   -0.11    0.10
  -3   0   1   -0.12    0.12
   3   0  -1   -0.15    0.08
   3   0  -1   -0.01    0.07
   2   0  -1    0.16    0.13
  -2   0   1    0.01    0.07
   2   0  -1   -0.05    0.08
   2   0  -1    0.00    0.05
  -2   0   1   -0.07    0.04
   2   0  -1   -0.03    0.07
  -2   0   1    0.02    0.09
   1   0  -1   -0.33    0.06
  -1   0   1   -0.17    0.07
   1   0  -1   -0.23    0.09
  -1   0   1   -0.24    0.09
   0   0  -1   -0.21    0.03
   0   0  -1   -0.27    0.04
   0   0   1   -0.31    0.02
   0   0   1   -0.22    0.03
   0   0  -1   -0.28    0.02
   0   0  -1   -0.33    0.03
   0   0   1   -0.30    0.02
   0   0   1   -0.33    0.03
   1   0   1   -0.10    0.10
  -1   0  -1   -0.13    0.05
   1   0   1   -0.17    0.06
  -1   0  -1   -0.12    0.06
   1   0   1   -0.11    0.07
  -1   0  -1   -0.10    0.07
  -2   0  -1    0.07    0.11
  -2   0  -1   -0.06    0.11
   2   0   1    0.22    0.14
   2   0   1   -0.10    0.10
  -2   0  -1   -0.01    0.07
   2   0   1   -0.02    0.09
  -3   0  -1   -0.21    0.12
   3   0   1    0.08    0.16
   3   0   1    0.43    0.18
   3   0   1    0.06    0.15
  -3   0  -1   -0.02    0.13
  -3   0  -1   -0.02    0.12
   3   0   1   -0.06    0.09
  -4   0  -1    0.66    0.17
   4   0   1    0.41    0.15
   4   0   1    0.06    0.20
  -4   0  -1    0.14    0.17
   4   0   1    0.67    0.18
   5   0   1   -0.07    0.20
   5   0   1   -0.17    0.20
  -5   0  -1   -0.06    0.18
   5   0   1   -0.13    0.13
   5   0   1    0.25    0.25
  -5   0  -1    0.05    0.20
  -6   0  -1   -0.18    0.17
  -6   0  -1   -0.10    0.22
   6   0   1    0.23    0.27
   6   0   1   -0.03    0.20
   6   0   1    0.09    0.29
   7   0   1   -0.25    0.28
   7   0   1    0.08    0.20
   7   0   1   -0.58    0.37
  -7   0  -1   -0.29    0.27
  -8   0  -1   -0.39    0.32
   8   0   1   -0.69    0.31
   8   0   1   -1.10    0.41
   9   0   1    0.30    0.41
  -9   0  -1    0.15    0.39
 -10   0  -1   -0.19    0.38
  10   0   1    0.81    0.49
 -10  -1   1   -0.24    0.38
  10  -1  -1   -0.21    0.39
 -10   1   1   -0.15    0.41
  10   1  -1    0.02    0.41
   9  -1  -1    1.55    0.49
  -9  -1   1    1.42    0.44
  -9   1   1    0.67    0.33
   9   1  -1    1.11    0.42
   8  -1  -1    0.13    0.37
   8  -1  -1    1.24    0.36
  -8  -1   1    0.55    0.28
   8   1  -1    1.46    0.41
  -8   1   1    1.01    0.38
  -7  -1   1    0.19    0.17
  -7  -1   1    0.06    0.26
   7  -1  -1   -0.04    0.23
   7  -1  -1    0.01    0.29
   7  -1  -1   -0.35    0.24
   7   1  -1   -0.15    0.20
   7   1  -1   -0.24    0.27
  -7   1   1   -0.52    0.25
   7   1  -1   -0.14    0.19
  -7   1   1    0.08    0.17
   6  -1  -1   16.24    0.74
  -6  -1   1   15.77    0.68
  -6  -1   1   15.84    0.70
   6  -1  -1   15.80    0.89
   6  -1  -1   15.22    0.80
   6   1  -1   14.99    0.74
   6   1  -1   15.18    0.66
  -6   1   1   15.15    0.69
   6   1  -1   14.71    0.69
  -6   1   1   15.07    0.72
   6   1  -1   15.10    0.80
  -5  -1   1    1.90    0.41
   5  -1  -1    1.32    0.25
  -5  -1   1    1.32    0.26
   5  -1  -1    1.71    0.28
  -5  -1   1    1.23    0.20
   5  -1  -1    1.35    0.29
   5  -1  -1    1.26    0.34
   5   1  -1    1.69    0.25
   5   1  -1    1.24    0.23
  -5   1   1    1.08    0.21
   5   1  -1    1.14    0.26
  -5   1   1    1.62    0.29
   5   1  -1    1.56    0.25
   4  -1  -1    0.04    0.15
  -4  -1   1    0.09    0.11
   4  -1  -1   -0.21    0.18
  -4  -1   1   -0.07    0.10
   4  -1  -1    0.04    0.13
   4  -1  -1    0.11    0.13
  -4  -1   1    0.20    0.16
  -4   1   1   -0.03    0.10
   4   1  -1    0.22    0.17
  -4   1   1    0.35    0.18
  -4   1   1    0.16    0.17
   4   1  -1    0.06    0.10
   4   1  -1    0.02    0.13
  -4   1   1    0.41    0.29
   4   1  -1    0.06    0.17
   3  -1  -1   16.29    0.50
  -3  -1   1   15.73    0.49
  -3  -1   1   17.90    0.70
  -3  -1   1   16.73    0.49
   3  -1  -1   15.94    0.52
   3  -1  -1   16.63    0.56
   3  -1  -1   16.99    0.71
  -3  -1   1   15.90    0.48
  -3   1   1   15.58    0.52
  -3   1   1   15.96    0.55
   3   1  -1   16.33    0.50
  -3   1   1   15.89    0.49
   3   1  -1   16.33    0.49
  -3   1   1   17.85    0.74
   3   1  -1   16.28    0.65
   3   1  -1   16.61    0.48
   2  -1  -1  117.85    1.95
  -2  -1   1  121.78    2.35
  -2  -1   1  115.78    1.91
  -2  -1   1  116.46    1.92
   2  -1  -1  114.36    1.95
   2  -1  -1  119.16    2.66
   2  -1  -1  117.82    2.46
  -2  -1   1  123.31    2.63
   2   1  -1  120.21    2.63
  -2   1   1  117.41    1.96
  -2   1   1  117.28    1.94
   2   1  -1  115.53    1.92
   2   1  -1  118.26    1.91
  -2   1   1  117.12    2.64
   1  -1  -1    0.72    0.09
  -1  -1   1    0.64    0.08
   1  -1  -1    0.83    0.15
  -1  -1   1    0.63    0.12
   1   1  -1    0.75    0.12
  -1   1   1    0.53    0.14
  -1   1   1    0.70    0.08
  -1   1   1    0.74    0.09
   1   1  -1    0.59    0.07
   0  -1  -1    2.48    0.14
   0  -1   1    2.84    0.10
   1  -1   1   46.98    1.19
   1  -1   1   48.33    0.85
  -1  -1  -1   47.22    0.97
  -1  -1  -1   46.50    1.16
   1  -1   1   45.70    0.82
  -1  -1  -1   45.44    0.82
  -1  -1  -1   45.96    0.81
  -1   1  -1   46.47    0.84
  -1   1  -1   43.48    0.82
   1   1   1   49.30    0.84
   1   1   1   45.75    0.81
  -1   1  -1   47.14    1.19
   1   1   1   46.57    1.16
   2  -1   1   38.99    1.15
   2  -1   1   39.02    0.81
  -2  -1  -1   40.36    1.13
  -2  -1  -1   39.53    0.81
   2  -1   1   39.33    0.83
  -2  -1  -1   39.23    0.79
  -2   1  -1   39.86    0.83
   2   1   1   39.67    0.79
  -2   1  -1   39.98    0.82
   2   1   1   40.90    1.14
   2   1   1   39.88    0.82
   2   1   1   37.17    0.84
  -2   1  -1   39.94    1.15
  -3  -1  -1    1.30    0.23
  -3  -1  -1    1.68    0.22
  -3  -1  -1    1.26    0.19
   3  -1   1    1.51    0.22
   3  -1   1    1.71    0.22
   3  -1   1    1.50    0.26
  -3   1  -1    1.38    0.19
  -3   1  -1    1.46    0.24
   3   1   1    1.33    0.24
  -3   1  -1    1.77    0.21
   3   1   1    1.26    0.21
   3   1   1    1.76    0.18
   3   1   1    1.46    0.20
   4  -1   1  133.86    3.21
   4  -1   1  128.07    2.40
  -4  -1  -1  129.70    2.32
   4  -1   1  132.66    2.37
  -4  -1  -1  131.62    2.36
  -4  -1  -1  131.29    3.15
   4  -1   1  130.40    2.95
   4   1   1  128.70    2.37
   4   1   1  132.34    2.81
  -4   1  -1  128.83    3.17
   4   1   1  130.43    3.14
   4   1   1  132.36    2.34
  -4   1  -1  130.59    2.36
  -4   1  -1  127.89    2.38
  -5  -1  -1    5.57    0.52
   5  -1   1    6.44    0.62
  -5  -1  -1    6.39    0.43
   5  -1   1    6.43    0.44
   5  -1   1    5.61    0.53
   5  -1   1    5.92    0.47
   5   1   1    6.90    0.43
   5   1   1    5.97    0.38
  -5   1  -1    5.95    0.40
   5   1   1    6.69    0.62
  -5   1  -1    6.06    0.55
   5   1   1    6.12    0.45
   6  -1   1    3.91    0.54
  -6  -1  -1    4.79    0.48
   6  -1   1    4.61    0.49
   6  -1   1    3.73    0.46
  -6  -1  -1    4.42    0.52
  -6   1  -1    4.17    0.51
   6   1   1    4.18    0.47
   6   1   1    3.17    0.51
  -6   1  -1    3.57    0.44
   6   1   1    4.05    0.35
   7  -1   1    0.12    0.28
   7  -1   1   -0.16    0.35
   7  -1   1    0.15    0.25
  -7  -1  -1   -0.19    0.27
   7   1   1    0.34    0.17
   7   1   1   -0.31    0.39
  -7   1  -1   -0.18    0.30
   7   1   1    0.43    0.26
   8  -1   1    0.13    0.28
   8  -1   1   -0.94    0.43
  -8  -1  -1    0.15    0.33
   8   1   1   -0.38    0.31
  -8   1  -1    0.04    0.35
  -9  -1  -1    0.69    0.39
   9  -1   1    0.63    0.36
   9  -1   1   -0.62    0.46
   9   1   1    0.76    0.45
  -9   1  -1    0.95    0.46
  10  -1   1    0.62    0.38
 -10  -1  -1    0.34    0.43
  10   1   1    1.17    0.52
 -10   1  -1    0.81    0.50
  10  -2  -1    0.40    0.38
 -10  -2   1   -0.05    0.38
 -10   2   1    0.52    0.46
  10   2  -1    0.34    0.43
   9  -2  -1    8.38    0.81
  -9  -2   1    6.06    0.64
  -9   2   1    5.38    0.67
   9   2  -1    5.89    0.68
   8  -2  -1    7.58    0.70
  -8  -2   1    5.95    0.58
   8  -2  -1    4.13    0.58
  -8   2   1    6.64    0.57
   8   2  -1    6.13    0.55
   7  -2  -1    1.92    0.39
   7  -2  -1    2.42    0.51
   7  -2  -1    2.97    0.43
  -7  -2   1    2.72    0.41
  -7  -2   1    2.88    0.37
   7   2  -1    3.07    0.45
  -7   2   1    2.39    0.43
   7   2  -1    2.34    0.40
  -7   2   1    2.15    0.34
   6  -2  -1   -0.07    0.25
  -6  -2   1    0.02    0.16
   6  -2  -1    0.27    0.24
  -6  -2   1    1.00    0.42
   6  -2  -1    0.11    0.31
  -6  -2   1    0.10    0.15
  -6   2   1    0.04    0.16
   6   2  -1    0.23    0.21
   6   2  -1    0.15    0.23
   6   2  -1   -0.01    0.19
  -6   2   1    0.43    0.26
   5  -2  -1   26.85    0.84
  -5  -2   1   26.64    0.79
  -5  -2   1   26.47    1.06
   5  -2  -1   25.86    1.14
   5  -2  -1   25.03    0.86
  -5  -2   1   26.60    0.86
   5  -2  -1   28.13    1.01
   5   2  -1   26.89    1.00
  -5   2   1   26.34    0.95
  -5   2   1   26.93    0.85
   5   2  -1   25.99    0.79
   5   2  -1   25.24    0.81
   4  -2  -1  102.84    2.57
   4  -2  -1   97.68    1.93
   4  -2  -1  101.43    2.39
  -4  -2   1   98.96    2.43
  -4  -2   1  100.85    1.87
  -4  -2   1  100.79    2.24
  -4  -2   1  101.27    1.84
   4  -2  -1  102.19    1.91
  -4   2   1   99.70    1.93
  -4   2   1   98.19    1.89
   4   2  -1   97.85    1.86
   4   2  -1  100.74    2.45
  -4   2   1  101.39    2.36
   4   2  -1   99.92    1.84
  -3  -2   1    1.17    0.17
   3  -2  -1    0.91    0.16
  -3  -2   1    0.91    0.12
  -3  -2   1    1.03    0.20
   3  -2  -1    1.37    0.31
   3  -2  -1    1.07    0.20
   3  -2  -1    1.31    0.19
  -3  -2   1    1.09    0.16
   3   2  -1    1.07    0.20
   3   2  -1    1.09    0.16
  -3   2   1    0.92    0.19
   3   2  -1    1.00    0.16
  -3   2   1    0.79    0.15
  -3   2   1    0.49    0.15
   2  -2  -1   28.54    0.79
   2  -2  -1   30.98    0.96
  -2  -2   1   29.08    0.86
  -2  -2   1   28.29    0.58
   2  -2  -1   27.41    0.64
  -2  -2   1   28.28    0.60
   2  -2  -1   27.76    0.63
   2   2  -1   28.05    0.85
   2   2  -1   26.69    0.59
  -2   2   1   27.44    0.63
  -2   2   1   27.44    0.64
   2   2  -1   26.76    0.58
  -2   2   1   31.19    0.92
   1  -2  -1  204.05    3.08
  -1  -2   1  211.06    4.22
  -1  -2   1  203.28    4.00
  -1  -2   1  204.93    3.00
   1  -2  -1  201.04    4.20
   1   2  -1  197.77    3.00
  -1   2   1  202.42    3.07
   1   2  -1  207.44    4.22
  -1   2   1  184.95    4.18
  -1   2   1  194.61    3.06
   0  -2   1    3.46    0.21
   0  -2  -1    4.07    0.22
   0  -2   1    4.14    0.12
   0  -2   1    4.01    0.13
   0  -2  -1    3.38    0.13
   0  -2   1    3.25    0.23
   0   2  -1    3.67    0.21
   0   2  -1    2.96    0.12
   0   2   1    3.54    0.13
   1  -2   1   16.21    0.40
  -1  -2  -1   16.41    0.41
  -1  -2  -1   16.90    0.58
   1  -2   1   16.72    0.60
   1  -2   1   16.13    0.39
  -1  -2  -1   16.52    0.37
  -1  -2  -1   16.05    0.36
  -1   2  -1   16.49    0.59
  -1   2  -1   16.62    0.41
   1   2   1   16.29    0.36
  -1   2  -1   16.13    0.38
   1   2   1   16.56    0.38
  -2  -2  -1  245.75    3.77
   2  -2   1  248.77    5.23
  -2  -2  -1  246.81    5.15
  -2  -2  -1  247.70    3.80
   2  -2   1  247.90    3.82
   2  -2   1  242.61    3.85
   2   2   1  243.51    5.14
   2   2   1  241.16    3.80
  -2   2  -1  245.58    3.83
   2   2   1  243.54    3.77
  -2   2  -1  246.95    5.21
  -2   2  -1  249.87    3.86
   3  -2   1    9.45    0.41
  -3  -2  -1    9.33    0.54
   3  -2   1    9.89    0.58
  -3  -2  -1    9.27    0.38
  -3  -2  -1    9.19    0.37
   3  -2   1    9.66    0.41
   3   2   1    9.10    0.27
   3   2   1    8.92    0.39
  -3   2  -1    9.31    0.42
   3   2   1    8.89    0.36
  -3   2  -1    9.31    0.38
   3   2   1    9.75    0.56
  -3   2  -1    9.87    0.56
  -4  -2  -1    0.39    0.14
   4  -2   1    0.08    0.20
  -4  -2  -1    0.03    0.19
   4  -2   1    0.27    0.14
   4  -2   1    0.38    0.17
  -4  -2  -1    0.42    0.18
   4   2   1    0.27    0.15
  -4   2  -1   -0.03    0.17
   4   2   1    0.13    0.09
  -4   2  -1    0.29    0.15
  -4   2  -1    0.08    0.13
   4   2   1    0.21    0.22
   5  -2   1   -0.24    0.31
   5  -2   1    0.22    0.17
   5  -2   1    0.27    0.24
   5  -2   1    0.08    0.23
  -5  -2  -1    0.15    0.16
  -5  -2  -1    0.12    0.18
   5   2   1    0.05    0.19
  -5   2  -1    0.25    0.24
   5   2   1    0.15    0.29
  -5   2  -1    0.29    0.21
   5   2   1    0.17    0.11
   5   2   1    0.69    0.24
  -6  -2  -1   13.51    0.84
   6  -2   1   14.06    0.87
  -6  -2  -1   14.63    0.66
   6  -2   1   13.53    0.68
   6  -2   1   15.14    0.97
   6   2   1   13.93    0.69
  -6   2  -1   13.52    0.64
   6   2   1   13.15    0.63
   6   2   1   13.43    0.55
  -6   2  -1   13.95    0.86
   6   2   1   14.27    0.96
   7  -2   1   -0.25    0.32
   7  -2   1   -0.02    0.30
   7  -2   1   -0.51    0.30
  -7  -2  -1   -0.12    0.25
  -7  -2  -1    0.13    0.25
   7   2   1    0.43    0.38
   7   2   1    0.16    0.13
  -7   2  -1   -0.02    0.23
   7   2   1    0.02    0.28
  -8  -2  -1    1.45    0.43
   8  -2   1    0.35    0.52
   8  -2   1    0.89    0.44
   8   2   1    1.49    0.44
  -8   2  -1    1.46    0.39
   9  -2   1    1.76    0.53
   9  -2   1    1.48    0.65
  -9  -2  -1    2.60    0.52
  -9   2  -1    1.91    0.46
   9   2   1    3.00    0.56
  10  -2   1    0.26    0.47
 -10  -2  -1    0.20    0.44
  10   2   1    0.17    0.40
 -10   2  -1    0.17    0.34
  10  -3  -1    1.65    0.57
  10   3  -1    1.54    0.50
 -10   3   1    2.18    0.50
  -9  -3   1    1.13    0.39
   9  -3  -1    1.88    0.52
   9   3  -1    1.44    0.42
  -9   3   1    0.95    0.46
   8  -3  -1   12.96    1.01
  -8  -3   1   12.25    0.67
   8  -3  -1   15.19    0.91
   8   3  -1   14.17    0.82
  -8   3   1   14.96    0.85
   7  -3  -1   -0.05    0.28
   7  -3  -1    0.17    0.26
  -7  -3   1    0.26    0.27
  -7  -3   1   -0.01    0.15
   7   3  -1    0.28    0.24
   7   3  -1    0.07    0.19
  -7   3   1   -0.03    0.22
  -7   3   1   -0.17    0.17
   7   3  -1    0.03    0.24
  -6  -3   1    0.59    0.40
  -6  -3   1    0.38    0.23
  -6  -3   1    0.41    0.17
   6  -3  -1    0.72    0.26
   6  -3  -1    0.32    0.25
   6  -3  -1    0.00    0.41
  -6   3   1    0.40    0.27
  -6   3   1    0.24    0.18
   6   3  -1    0.22    0.23
   6   3  -1    0.24    0.19
   6   3  -1    0.32    0.21
  -5  -3   1   16.15    0.64
   5  -3  -1   16.57    0.79
  -5  -3   1   16.89    0.61
   5  -3  -1   17.12    0.96
  -5  -3   1   16.98    0.83
   5  -3  -1   16.70    0.67
   5  -3  -1   15.75    0.66
  -5   3   1   16.31    0.76
   5   3  -1   16.58    0.76
  -5   3   1   16.40    0.65
   5   3  -1   16.58    0.60
   5   3  -1   16.40    0.63
   4  -3  -1   16.99    0.74
   4  -3  -1   17.20    0.88
  -4  -3   1   16.12    0.58
   4  -3  -1   16.41    0.63
  -4  -3   1   17.10    0.56
  -4  -3   1   16.69    0.71
  -4  -3   1   16.61    0.54
   4  -3  -1   16.23    0.59
  -4   3   1   16.84    0.60
   4   3  -1   16.35    0.56
  -4   3   1   16.21    0.61
   4   3  -1   15.38    0.70
   4   3  -1   16.34    0.53
  -4   3   1   16.32    0.70
  -3  -3   1   23.31    0.80
  -3  -3   1   23.45    0.59
  -3  -3   1   22.80    0.56
  -3  -3   1   23.47    0.66
   3  -3  -1   22.95    0.64
   3  -3  -1   23.43    0.79
   3  -3  -1   24.54    0.96
   3  -3  -1   22.92    0.66
  -3   3   1   23.63    0.67
  -3   3   1   22.84    0.64
   3   3  -1   22.70    0.81
   3   3  -1   22.21    0.57
   3   3  -1   21.89    0.58
   2  -3  -1    1.15    0.15
   2  -3  -1    0.62    0.13
  -2  -3   1    1.06    0.12
  -2  -3   1    1.07    0.12
  -2  -3   1    1.16    0.19
   2  -3  -1    0.99    0.17
   2   3  -1    1.00    0.11
  -2   3   1    0.96    0.15
  -2   3   1    1.20    0.16
   2   3  -1    0.85    0.12
   2   3  -1    0.90    0.17
   1  -3  -1   -0.03    0.08
  -1  -3   1   -0.07    0.05
  -1  -3   1   -0.10    0.04
  -1  -3   1    0.01    0.08
   1  -3  -1    0.19    0.15
  -1   3   1   -0.09    0.06
  -1   3   1   -0.11    0.07
   1   3  -1    0.03    0.10
   1   3  -1   -0.07    0.05
   0  -3   1    2.11    0.10
   0  -3  -1    2.10    0.12
   0  -3   1    2.12    0.10
   0  -3   1    2.06    0.18
   0   3  -1    2.03    0.10
   0   3   1    1.98    0.11
   0   3  -1    2.13    0.10
   0   3  -1    2.13    0.20
   1  -3   1  177.92    2.74
   1  -3   1  178.64    2.77
  -1  -3  -1  177.61    2.71
  -1  -3  -1  177.09    2.69
   1  -3   1  178.59    3.82
   1   3   1  176.21    2.71
  -1   3  -1  176.57    2.75
  -1   3  -1  178.67    3.82
  -1   3  -1  178.39    2.77
   1   3   1  177.02    2.69
   2  -3   1   14.81    0.47
   2  -3   1   14.95    0.67
  -2  -3  -1   16.55    0.66
  -2  -3  -1   14.59    0.36
  -2  -3  -1   14.57    0.41
   2  -3   1   14.75    0.44
  -2  -3  -1   14.58    0.39
   2   3   1   14.27    0.39
   2   3   1   15.07    0.42
  -2   3  -1   14.97    0.66
  -2   3  -1   14.14    0.46
  -2   3  -1   14.33    0.44
   3  -3   1   16.80    0.55
  -3  -3  -1   16.84    0.51
   3  -3   1   17.71    0.81
  -3  -3  -1   16.90    0.50
   3  -3   1   17.31    0.58
  -3  -3  -1   17.42    0.75
  -3   3  -1   17.22    0.56
   3   3   1   16.58    0.52
  -3   3  -1   17.76    0.78
   3   3   1   17.42    0.50
  -3   3  -1   17.21    0.57
  -4  -3  -1    5.92    0.36
   4  -3   1    5.92    0.42
   4  -3   1    5.51    0.54
  -4  -3  -1    5.32    0.49
   4  -3   1    5.68    0.39
  -4  -3  -1    6.27    0.36
  -4   3  -1    6.04    0.40
  -4   3  -1    5.90    0.41
   4   3   1    5.43    0.34
   4   3   1    5.34    0.23
  -4   3  -1    5.70    0.52
   4   3   1    6.13    0.38
   5  -3   1    0.14    0.19
   5  -3   1   -0.14    0.32
  -5  -3  -1    0.07    0.21
   5  -3   1    0.08    0.23
  -5  -3  -1    0.27    0.19
   5   3   1    0.14    0.09
  -5   3  -1    0.22    0.19
   5   3   1   -0.08    0.17
  -5   3  -1   -0.02    0.18
   5   3   1    0.24    0.21
   6  -3   1    2.54    0.47
  -6  -3  -1    3.50    0.38
   6  -3   1    3.77    0.49
   6  -3   1    2.65    0.56
  -6  -3  -1    2.86    0.41
   6   3   1    3.58    0.40
  -6   3  -1    3.08    0.45
   6   3   1    4.37    0.46
  -6   3  -1    3.44    0.44
   6   3   1    2.75    0.24
  -7  -3  -1   -0.33    0.25
  -7  -3  -1    0.02    0.23
   7  -3   1   -0.70    0.30
   7  -3   1   -0.04    0.39
   7  -3   1   -0.94    0.40
   7   3   1    0.08    0.11
  -7   3  -1   -0.06    0.33
   7   3   1    0.05    0.21
   8  -3   1    0.13    0.43
   8  -3   1   -0.03    0.40
  -8  -3  -1    0.37    0.34
  -8   3  -1    0.34    0.42
   8   3   1    0.60    0.38
   9  -3   1    1.48    0.54
   9  -3   1    0.01    0.50
  -9  -3  -1    0.32    0.37
   9   3   1    1.61    0.46
  -9   3  -1    0.99    0.49
  10  -3   1   -0.77    0.42
 -10   3  -1   -0.03    0.47
  10   3   1    0.48    0.44
  10  -4  -1    0.34    0.50
  10   4  -1    0.13    0.37
 -10   4   1   -0.15    0.45
  -9  -4   1    0.24    0.33
   9  -4  -1   -0.65    0.37
   9  -4  -1    0.44    0.35
   9   4  -1    0.79    0.39
  -9   4   1    0.87    0.45
   8  -4  -1    9.56    0.93
   8  -4  -1   11.97    0.85
  -8  -4   1   10.40    0.67
  -8   4   1   10.08    0.76
   8   4  -1    9.43    0.68
   7  -4  -1    6.19    0.66
  -7  -4   1    6.31    0.80
   7  -4  -1    6.71    0.64
  -7  -4   1    6.61    0.50
  -7  -4   1    5.85    0.49
   7   4  -1    5.66    0.47
   7   4  -1    6.36    0.55
  -7   4   1    6.77    0.61
   7   4  -1    6.18    0.54
  -7   4   1    6.11    0.52
  -6  -4   1    0.10    0.37
   6  -4  -1    0.14    0.21
   6  -4  -1   -0.36    0.42
   6  -4  -1    0.13    0.24
  -6  -4   1    0.09    0.21
  -6  -4   1   -0.06    0.13
   6   4  -1    0.18    0.19
  -6   4   1    0.61    0.24
  -6   4   1    0.19    0.17
   6   4  -1    0.00    0.20
   6   4  -1    0.17    0.18
  -5  -4   1    4.03    0.51
   5  -4  -1    3.80    0.45
   5  -4  -1    3.67    0.39
  -5  -4   1    3.53    0.32
  -5  -4   1    3.24    0.33
   5  -4  -1    3.25    0.55
   5   4  -1    3.72    0.34
  -5   4   1    3.44    0.40
  -5   4   1    3.65    0.35
   5   4  -1    4.12    0.32
   5   4  -1    3.63    0.39
   4  -4  -1   40.90    1.44
   4  -4  -1   39.37    0.99
   4  -4  -1   38.77    1.03
   4  -4  -1   40.86    1.30
  -4  -4   1   39.57    0.90
  -4  -4   1   39.75    0.92
  -4  -4   1   39.55    1.23
  -4  -4   1   40.29    1.09
  -4   4   1   41.44    1.27
   4   4  -1   39.68    1.24
  -4   4   1   40.18    1.02
   4   4  -1   39.43    0.91
   4   4  -1   38.23    0.92
  -4   4   1   40.12    1.02
   3  -4  -1    2.17    0.39
   3  -4  -1    1.79    0.22
  -3  -4   1    1.52    0.23
   3  -4  -1    1.61    0.20
   3  -4  -1    1.29    0.22
  -3  -4   1    1.58    0.16
  -3  -4   1    1.80    0.18
   3   4  -1    1.62    0.17
   3   4  -1    1.47    0.23
  -3   4   1    1.53    0.23
   3   4  -1    1.58    0.17
  -3   4   1    1.47    0.22
   2  -4  -1   16.93    0.49
  -2  -4   1   17.23    0.67
   2  -4  -1   17.10    0.49
   2  -4  -1   18.69    0.76
  -2  -4   1   16.90    0.39
  -2  -4   1   16.63    0.38
   2   4  -1   17.66    0.67
  -2   4   1   16.35    0.48
   2   4  -1   16.14    0.39
   2   4  -1   16.50    0.39
  -2   4   1   16.99    0.49
  -1  -4   1  114.81    1.72
  -1  -4   1  117.05    2.65
   1  -4  -1  116.28    1.86
  -1   4   1  112.53    1.85
  -1   4   1  112.88    1.85
   1   4  -1  112.71    1.72
   0  -4   1  135.69    2.06
   0  -4   1  135.88    2.05
   0  -4   1  135.12    2.96
   0  -4  -1  136.36    2.09
   0   4  -1  135.14    2.05
   0   4  -1  134.85    2.95
   0   4   1  133.09    2.08
   1  -4   1  119.89    1.91
  -1  -4  -1  119.41    1.85
   1  -4   1  121.01    2.75
   1  -4   1  119.18    1.94
  -1  -4  -1  119.80    1.86
   1   4   1  117.52    1.86
  -1   4  -1  119.27    2.73
  -1   4  -1  115.79    1.91
   1   4   1  118.79    1.85
  -1   4  -1  119.28    1.93
  -2  -4  -1   41.08    0.80
  -2  -4  -1   41.09    0.79
   2  -4   1   40.47    1.27
   2  -4   1   41.41    0.87
   2  -4   1   40.68    0.88
  -2   4  -1   39.93    0.88
  -2   4  -1   40.67    1.26
   2   4   1   40.50    0.81
  -2   4  -1   40.22    0.86
   2   4   1   39.95    0.78
  -3  -4  -1    1.93    0.13
   3  -4   1    2.11    0.23
  -3  -4  -1    1.30    0.26
   3  -4   1    1.92    0.23
  -3  -4  -1    1.99    0.20
   3  -4   1    1.70    0.27
  -3  -4  -1    1.77    0.21
  -3   4  -1    2.09    0.23
   3   4   1    2.22    0.20
  -3   4  -1    1.76    0.29
   3   4   1    2.01    0.22
  -3   4  -1    2.30    0.26
   4  -4   1   22.00    0.71
   4  -4   1   23.85    1.07
  -4  -4  -1   23.53    0.67
  -4  -4  -1   22.50    0.67
  -4  -4  -1   23.08    0.96
   4  -4   1   23.11    0.78
   4   4   1   22.95    0.66
  -4   4  -1   21.87    0.73
   4   4   1   23.54    0.70
  -4   4  -1   23.64    1.03
  -4   4  -1   22.63    0.74
  -5  -4  -1    4.62    0.36
  -5  -4  -1    4.55    0.54
   5  -4   1    3.85    0.43
   5  -4   1    5.56    0.62
   5  -4   1    3.70    0.53
   5   4   1    4.62    0.39
   5   4   1    4.91    0.37
  -5   4  -1    4.10    0.43
  -5   4  -1    4.38    0.52
   6  -4   1    5.94    0.56
  -6  -4  -1    6.84    0.47
   6  -4   1    5.22    0.70
   6  -4   1    7.73    0.78
  -6  -4  -1    5.77    0.61
  -6   4  -1    6.92    0.55
   6   4   1    6.04    0.44
   6   4   1    6.75    0.51
   7  -4   1   -0.18    0.33
  -7  -4  -1    0.29    0.28
   7  -4   1   -0.28    0.37
  -7  -4  -1   -0.43    0.23
   7   4   1    0.06    0.29
  -7   4  -1   -0.11    0.33
   8  -4   1    0.36    0.41
   8  -4   1    0.44    0.45
  -8  -4  -1    0.59    0.32
  -8   4  -1    0.90    0.44
   8   4   1    0.44    0.37
  -9  -4  -1    1.04    0.42
   9  -4   1   -0.55    0.45
   9  -4   1    0.72    0.46
   9   4   1   -0.11    0.34
  -9   4  -1    0.76    0.47
  10  -4   1    2.00    0.60
 -10   4  -1    2.21    0.63
  10   4   1    1.70    0.53
  10  -5  -1    0.42    0.52
 -10   5   1    0.40    0.48
  10   5  -1    0.19    0.41
   9  -5  -1    0.32    0.35
   9  -5  -1   -0.72    0.38
  -9  -5   1    0.59    0.35
   9   5  -1   -0.12    0.32
  -9   5   1   -0.12    0.32
   8  -5  -1    7.89    0.90
  -8  -5   1    7.93    0.59
   8  -5  -1    8.59    0.79
   8   5  -1    8.56    0.67
  -8   5   1    8.86    0.75
   7  -5  -1    4.38    0.56
   7  -5  -1    3.72    0.55
  -7  -5   1    2.74    0.57
  -7  -5   1    3.88    0.43
  -7  -5   1    3.49    0.41
   7   5  -1    3.73    0.46
   7   5  -1    4.31    0.48
  -7   5   1    3.91    0.52
   7   5  -1    4.34    0.42
  -6  -5   1   15.67    0.88
   6  -5  -1   14.43    0.71
  -6  -5   1   14.26    0.60
   6  -5  -1   15.55    0.92
  -6  -5   1   14.13    0.67
   6   5  -1   14.97    0.62
   6   5  -1   14.86    0.65
   6   5  -1   14.62    0.74
  -6   5   1   13.67    0.67
   5  -5  -1   21.06    1.00
  -5  -5   1   20.73    0.78
   5  -5  -1   19.75    1.14
  -5  -5   1   22.14    0.92
   5  -5  -1   20.62    0.78
  -5  -5   1   21.51    0.66
   5   5  -1   20.60    0.87
   5   5  -1   21.17    0.69
  -5   5   1   21.07    0.76
   5   5  -1   20.40    0.67
   4  -5  -1    0.37    0.19
   4  -5  -1   -0.20    0.39
   4  -5  -1    0.25    0.20
  -4  -5   1   -0.09    0.17
  -4  -5   1    0.29    0.15
  -4  -5   1    0.36    0.16
  -4  -5   1    0.29    0.13
   4  -5  -1    0.32    0.19
   4   5  -1    0.26    0.15
   4   5  -1    0.32    0.18
  -4   5   1    0.04    0.19
   4   5  -1    0.34    0.15
  -4   5   1    0.26    0.19
   3  -5  -1    1.47    0.25
   3  -5  -1    1.77    0.22
  -3  -5   1    1.74    0.17
   3  -5  -1    1.82    0.23
   3  -5  -1    1.63    0.40
  -3  -5   1    1.22    0.24
  -3  -5   1    1.82    0.18
   3   5  -1    1.57    0.25
   3   5  -1    1.66    0.16
   3   5  -1    1.55    0.17
  -3   5   1    1.51    0.21
  -3   5   1    1.66    0.21
  -2  -5   1   51.72    0.89
  -2  -5   1   50.80    0.87
  -2  -5   1   53.16    1.46
   2  -5  -1   52.25    1.04
   2  -5  -1   52.35    1.06
   2   5  -1   49.90    0.89
  -2   5   1   52.24    1.06
  -2   5   1   51.21    1.03
  -1  -5   1    3.34    0.10
   1  -5  -1    3.41    0.20
   1   5  -1    3.36    0.11
  -1   5   1    3.35    0.20
  -1   5   1    3.43    0.20
   0  -5   1  121.06    1.84
   0  -5  -1  120.13    1.88
   0  -5   1  122.57    1.86
   0  -5   1  122.48    2.76
   0   5   1  118.80    1.88
   0   5  -1  118.50    1.84
   1  -5   1    0.00    0.12
  -1  -5  -1    0.25    0.08
  -1  -5  -1    0.13    0.07
   1  -5   1    0.25    0.11
   1  -5   1    0.32    0.10
  -1   5  -1    0.12    0.16
   1   5   1    0.18    0.07
   1   5   1    0.12    0.07
  -1   5  -1    0.19    0.11
  -1   5  -1    0.19    0.10
  -2  -5  -1   -0.02    0.08
   2  -5   1   -0.15    0.12
  -2  -5  -1   -0.05    0.08
   2  -5   1   -0.09    0.08
   2  -5   1   -0.01    0.16
  -2   5  -1   -0.05    0.12
  -2   5  -1   -0.09    0.14
   2   5   1   -0.08    0.08
   2   5   1    0.13    0.08
  -2   5  -1    0.00    0.12
  -3  -5  -1    1.05    0.16
  -3  -5  -1    1.06    0.17
  -3  -5  -1    0.87    0.12
  -3  -5  -1    0.67    0.24
   3  -5   1    0.93    0.17
   3  -5   1    0.65    0.25
   3  -5   1    1.09    0.20
   3   5   1    1.01    0.16
  -3   5  -1    1.24    0.20
  -3   5  -1    0.90    0.20
  -3   5  -1    0.69    0.23
   3   5   1    0.88    0.16
  -4  -5  -1   43.64    0.97
   4  -5   1   41.44    1.10
  -4  -5  -1   42.88    0.99
  -4  -5  -1   42.14    0.98
   4  -5   1   41.77    1.52
  -4  -5  -1   44.59    1.45
   4  -5   1   42.88    1.08
  -4   5  -1   41.17    1.06
   4   5   1   43.51    0.98
  -4   5  -1   42.30    1.49
  -4   5  -1   43.96    1.12
   4   5   1   42.72    1.01
  -5  -5  -1    0.87    0.30
  -5  -5  -1    1.43    0.26
   5  -5   1    1.36    0.32
   5  -5   1    0.97    0.33
   5   5   1    1.43    0.27
  -5   5  -1    0.83    0.28
   5   5   1    1.19    0.24
  -5   5  -1    0.73    0.29
  -6  -5  -1    0.25    0.23
   6  -5   1   -0.99    0.51
   6  -5   1    0.41    0.33
   6  -5   1    0.61    0.32
  -6  -5  -1    0.39    0.22
  -6   5  -1    0.07    0.29
   6   5   1    0.39    0.23
   6   5   1    0.32    0.22
   7  -5   1    0.30    0.28
   7  -5   1   -0.02    0.34
  -7  -5  -1    0.36    0.27
  -7  -5  -1    0.25    0.26
   7   5   1    0.06    0.28
  -7   5  -1    0.07    0.26
   7   5   1   -0.11    0.23
   8  -5   1   -0.38    0.45
  -8  -5  -1    0.02    0.32
   8  -5   1   -0.20    0.29
  -8   5  -1    0.69    0.43
   8   5   1    0.44    0.34
   9  -5   1    0.10    0.34
   9  -5   1   -0.96    0.50
  -9  -5  -1   -0.03    0.34
   9   5   1   -0.28    0.31
  -9   5  -1   -0.10    0.41
  10  -5   1    0.39    0.50
  10   5   1    1.00    0.48
 -10   5  -1    1.35    0.56
  10  -6  -1   -0.03    0.50
 -10   6   1   -0.57    0.45
  10   6  -1    0.44    0.39
   9  -6  -1    2.58    0.53
   9  -6  -1    1.82    0.55
   9   6  -1    2.06    0.46
  -9   6   1    2.05    0.48
  -8  -6   1    0.78    0.31
   8  -6  -1    0.49    0.42
   8  -6  -1    0.39    0.41
  -8   6   1    0.43    0.41
   8   6  -1    0.19    0.30
   7  -6  -1    0.17    0.35
  -7  -6   1    0.21    0.19
  -7  -6   1   -0.14    0.47
  -7  -6   1    0.24    0.24
   7  -6  -1    0.27    0.36
   7   6  -1    0.36    0.28
  -7   6   1    0.65    0.37
   7   6  -1    0.21    0.20
   7   6  -1    0.76    0.27
  -6  -6   1    2.10    0.31
   6  -6  -1    1.16    0.33
   6  -6  -1    1.71    0.34
  -6  -6   1    1.11    0.24
  -6  -6   1    1.25    0.37
   6   6  -1    1.21    0.28
  -6   6   1    1.15    0.30
   6   6  -1    1.18    0.28
   6   6  -1    1.40    0.27
  -5  -6   1    0.62    0.18
   5  -6  -1   -0.19    0.48
   5  -6  -1    0.61    0.24
  -5  -6   1    0.25    0.23
   5  -6  -1    0.62    0.28
  -5  -6   1    0.19    0.19
   5   6  -1    0.37    0.21
   5   6  -1    0.43    0.20
  -5   6   1    0.32    0.20
   5   6  -1    0.35    0.17
  -4  -6   1    4.05    0.28
   4  -6  -1    4.11    0.34
  -4  -6   1    3.79    0.26
  -4  -6   1    3.59    0.39
   4  -6  -1    3.52    0.33
   4  -6  -1    4.58    0.48
   4  -6  -1    3.48    0.58
  -4   6   1    3.54    0.37
   4   6  -1    3.88    0.29
  -4   6   1    3.58    0.31
   4   6  -1    4.20    0.27
   4   6  -1    3.91    0.40
   3  -6  -1   11.22    0.64
  -3  -6   1   11.83    0.61
  -3  -6   1   11.01    0.35
   3  -6  -1   10.92    0.45
  -3  -6   1   11.53    0.34
   3  -6  -1   10.81    0.48
   3   6  -1   10.77    0.35
  -3   6   1   10.56    0.43
   3   6  -1   10.87    0.34
  -3   6   1   10.40    0.46
  -2  -6   1    3.21    0.35
  -2  -6   1    3.08    0.14
   2  -6  -1    2.93    0.23
  -2  -6   1    2.99    0.13
   2  -6  -1    2.73    0.22
   2   6  -1    3.00    0.14
  -2   6   1    3.11    0.24
  -2   6   1    3.12    0.22
  -1  -6   1   73.69    1.08
   1  -6  -1   72.95    1.29
  -1   6   1   72.12    1.28
   1   6  -1   74.71    1.10
  -1   6   1   72.39    1.29
   1   6  -1   70.48    1.10
   0  -6   1   62.14    1.03
   0  -6   1   63.68    1.68
   0  -6  -1   62.51    1.06
   0  -6   1   63.59    1.02
   0   6  -1   61.28    1.02
   0   6   1   61.81    1.06
   1  -6   1  231.93    5.07
  -1  -6  -1  232.81    3.48
   1  -6   1  235.39    3.57
   1  -6   1  233.59    3.59
  -1  -6  -1  233.44    3.48
  -1   6  -1  229.57    5.04
  -1   6  -1  229.91    3.57
  -1   6  -1  230.69    3.59
   2  -6   1    6.80    0.55
  -2  -6  -1    6.75    0.25
   2  -6   1    6.71    0.32
   2  -6   1    6.80    0.34
  -2  -6  -1    6.78    0.24
  -2   6  -1    6.80    0.49
  -2   6  -1    6.89    0.32
  -2   6  -1    6.86    0.31
   2   6   1    6.81    0.26
   2   6   1    6.66    0.24
   3  -6   1   11.86    0.51
   3  -6   1   11.41    0.75
  -3  -6  -1   11.33    0.39
   3  -6   1   11.65    0.46
  -3  -6  -1   11.86    0.47
  -3  -6  -1   11.27    0.38
  -3   6  -1   11.35    0.70
  -3   6  -1   11.10    0.49
   3   6   1   11.83    0.41
   3   6   1   11.47    0.39
  -3   6  -1   11.31    0.48
  -4  -6  -1    1.08    0.15
  -4  -6  -1    1.37    0.21
  -4  -6  -1    1.56    0.22
   4  -6   1    1.26    0.24
   4  -6   1    0.82    0.27
  -4  -6  -1    0.67    0.27
  -4   6  -1    1.06    0.27
   4   6   1    1.24    0.20
  -4   6  -1    1.35    0.28
   4   6   1    1.48    0.22
  -4   6  -1    1.77    0.29
  -5  -6  -1    3.21    0.31
  -5  -6  -1    2.66    0.25
  -5  -6  -1    2.09    0.38
   5  -6   1    3.14    0.42
   5  -6   1    2.77    0.47
  -5   6  -1    3.29    0.41
   5   6   1    2.70    0.31
   5   6   1    3.52    0.36
   6  -6   1    2.90    0.42
  -6  -6  -1    2.99    0.36
   6  -6   1    3.06    0.53
   6  -6   1    2.37    0.64
  -6  -6  -1    2.01    0.39
   6   6   1    3.18    0.37
  -6   6  -1    2.76    0.40
   6   6   1    3.11    0.39
   7  -6   1   19.54    1.29
   7  -6   1   17.42    0.88
  -7  -6  -1   18.38    0.80
   7   6   1   18.81    0.84
   7   6   1   17.57    0.76
  -7   6  -1   17.37    0.85
   8  -6   1    0.97    0.38
  -8  -6  -1    0.11    0.31
   8  -6   1    0.39    0.46
   8   6   1    0.82    0.37
  -8   6  -1    0.51    0.36
   9  -6   1    0.06    0.50
   9  -6   1    0.24    0.36
  -9   6  -1    0.15    0.36
   9   6   1    0.09    0.33
  10  -6   1   -0.74    0.30
  10   6   1    0.21    0.41
 -10   6  -1    0.10    0.49
  10  -7  -1    2.46    0.63
 -10   7   1    1.97    0.62
  10   7  -1    2.60    0.55
   9  -7  -1    0.49    0.47
   9  -7  -1    0.59    0.39
  -9   7   1   -0.07    0.33
   9   7  -1    0.08    0.30
   8  -7  -1    7.43    0.92
  -8  -7   1    6.14    0.56
   8  -7  -1    5.80    0.72
  -8   7   1    8.14    0.75
   8   7  -1    6.69    0.59
  -7  -7   1    0.01    0.22
   7  -7  -1   -0.25    0.34
  -7  -7   1    0.10    0.20
  -7  -7   1   -0.33    0.44
   7  -7  -1    0.18    0.38
   7   7  -1   -0.04    0.26
   7   7  -1    0.17    0.23
  -7   7   1    0.23    0.36
  -6  -7   1    0.22    0.20
   6  -7  -1   -0.12    0.30
  -6  -7   1    0.38    0.20
  -6  -7   1    0.22    0.30
   6  -7  -1    0.30    0.25
   6   7  -1    0.33    0.20
   6   7  -1    0.13    0.18
  -6   7   1    0.31    0.25
   6   7  -1    0.25    0.21
   5  -7  -1   -0.33    0.21
   5  -7  -1   -0.02    0.22
  -5  -7   1   -0.12    0.14
  -5  -7   1   -0.13    0.20
  -5  -7   1   -0.20    0.20
   5   7  -1   -0.03    0.15
  -5   7   1   -0.14    0.16
   5   7  -1   -0.28    0.15
  -4  -7   1    2.59    0.25
   4  -7  -1    2.04    0.29
   4  -7  -1    1.82    0.55
  -4  -7   1    2.17    0.34
   4  -7  -1    2.12    0.36
  -4  -7   1    2.30    0.21
  -4   7   1    2.84    0.33
  -4   7   1    2.33    0.29
   4   7  -1    2.25    0.23
   4   7  -1    2.32    0.23
   3  -7  -1   46.79    1.52
  -3  -7   1   46.42    1.45
   3  -7  -1   45.32    1.06
  -3  -7   1   45.14    0.85
  -3  -7   1   45.99    0.87
   3  -7  -1   47.61    1.10
  -3   7   1   44.70    1.06
  -3   7   1   44.68    1.06
   3   7  -1   45.32    0.87
  -2  -7   1   35.59    0.60
   2  -7  -1   35.20    0.81
  -2  -7   1   36.88    1.24
  -2  -7   1   35.28    0.61
   2  -7  -1   35.88    0.84
  -2   7   1   35.92    0.82
   2   7  -1   35.14    0.62
  -2   7   1   35.14    0.83
   1  -7  -1    0.60    0.14
   1   7  -1    0.74    0.05
   0  -7  -1    0.62    0.11
   0  -7   1    0.69    0.09
   1  -7   1  119.61    1.96
  -1  -7  -1  119.55    1.86
   1  -7   1  119.81    1.98
  -1  -7  -1  117.94    1.86
   1  -7   1  120.30    2.94
  -1   7  -1  118.85    2.91
  -1   7  -1  119.17    1.96
  -1   7  -1  118.23    1.98
   2  -7   1   62.86    1.22
   2  -7   1   61.54    1.85
   2  -7   1   61.11    1.24
  -2  -7  -1   62.37    1.08
  -2  -7  -1   62.06    1.07
   2   7   1   61.65    1.09
  -2   7  -1   61.28    1.22
  -2   7  -1   64.45    1.85
   2   7   1   55.28    1.05
  -2   7  -1   63.02    1.25
   3  -7   1  101.95    2.74
  -3  -7  -1  100.04    1.72
  -3  -7  -1  100.01    1.70
  -3  -7  -1  100.96    2.33
   3  -7   1   97.46    1.91
   3  -7   1   97.37    1.86
  -3   7  -1  100.35    1.92
  -3   7  -1   99.37    2.69
  -3   7  -1   98.45    1.88
   3   7   1   99.85    1.74
   3   7   1   98.69    1.70
  -4  -7  -1    2.08    0.24
  -4  -7  -1    2.30    0.24
  -4  -7  -1    1.97    0.23
  -4  -7  -1    1.56    0.35
   4  -7   1    1.83    0.39
   4  -7   1    2.29    0.30
   4   7   1    1.97    0.24
  -4   7  -1    2.58    0.32
   4   7   1    2.09    0.23
  -4   7  -1    1.99    0.31
  -4   7  -1    1.60    0.31
   5  -7   1    5.33    0.69
  -5  -7  -1    4.77    0.35
  -5  -7  -1    4.73    0.32
   5  -7   1    5.62    0.51
  -5  -7  -1    3.70    0.50
   5   7   1    4.84    0.39
   5   7   1    5.06    0.35
  -5   7  -1    4.82    0.46
   6  -7   1    0.90    0.40
  -6  -7  -1    0.91    0.27
   6  -7   1    1.09    0.32
  -6  -7  -1    0.20    0.32
  -6   7  -1    0.95    0.30
   6   7   1    1.00    0.26
   6   7   1    1.12    0.29
   7  -7   1    3.70    0.53
  -7  -7  -1    3.27    0.43
   7  -7   1    2.78    0.59
   7   7   1    3.28    0.45
   7   7   1    2.80    0.39
  -7   7  -1    3.05    0.46
   8  -7   1    0.78    0.39
  -8  -7  -1    0.78    0.35
   8  -7   1    0.44    0.48
   8   7   1    0.93    0.37
  -8   7  -1    1.32    0.42
   9  -7   1    0.43    0.53
   9  -7   1    1.09    0.44
   9   7   1    1.42    0.44
  -9   7  -1    2.00    0.49
 -10   7  -1    0.89    0.46
  10  -8  -1   -0.52    0.48
  10   8  -1    0.18    0.35
 -10   8   1    0.18    0.52
   9  -8  -1    0.05    0.39
   9  -8  -1    0.62    0.38
   9   8  -1    0.28    0.33
  -9   8   1    0.30    0.36
   8  -8  -1    0.56    0.40
   8  -8  -1    0.53    0.45
   8   8  -1    0.35    0.32
  -8   8   1    1.09    0.48
   7  -8  -1    3.48    0.56
   7  -8  -1    2.75    0.54
  -7  -8   1    3.55    0.39
  -7  -8   1    2.21    0.52
  -7   8   1    2.76    0.51
   7   8  -1    3.43    0.39
   7   8  -1    2.99    0.42
  -6  -8   1   -0.26    0.21
  -6  -8   1   -0.10    0.16
   6  -8  -1    0.30    0.30
   6  -8  -1    0.38    0.26
  -6  -8   1   -0.02    0.26
   6   8  -1    0.17    0.20
   6   8  -1    0.25    0.20
  -6   8   1    0.10    0.23
  -5  -8   1   -0.18    0.24
  -5  -8   1   -0.25    0.12
  -5  -8   1    0.07    0.22
   5  -8  -1   -0.01    0.24
   5  -8  -1   -0.35    0.23
   5   8  -1   -0.10    0.13
  -5   8   1   -0.15    0.22
   5   8  -1   -0.10    0.14
   4  -8  -1    4.75    0.57
  -4  -8   1    4.03    0.24
  -4  -8   1    4.28    0.26
  -4  -8   1    4.59    0.45
   4  -8  -1    3.50    0.39
   4   8  -1    4.09    0.27
   4   8  -1    3.76    0.25
  -4   8   1    4.24    0.38
  -4   8   1    4.36    0.39
   3  -8  -1   10.57    0.72
  -3  -8   1   10.96    0.68
   3  -8  -1    9.90    0.44
   3  -8  -1   10.46    0.49
  -3  -8   1    9.99    0.31
  -3  -8   1   10.13    0.29
  -3   8   1    9.72    0.46
   3   8  -1   10.07    0.31
  -3   8   1   10.96    0.49
  -2  -8   1   21.28    0.94
  -2  -8   1   19.35    0.33
   2  -8  -1   19.13    0.58
   2  -8  -1   19.95    0.58
  -2  -8   1   18.51    0.34
   2   8  -1   19.45    0.36
  -2   8   1   18.91    0.57
  -2   8   1   19.45    0.57
   1  -8  -1   28.55    0.66
  -1   8   1   27.42    0.64
  -1   8   1   27.04    0.64
   0  -8   1    9.33    0.61
   0  -8   1    9.49    0.25
   0  -8   1    9.34    0.26
   0  -8  -1    9.22    0.29
   0   8   1    7.65    0.27
   0   8  -1    9.15    0.25
   1  -8   1   27.43    0.64
   1  -8   1   28.00    0.63
  -1  -8  -1   27.73    0.54
   1  -8   1   28.56    1.12
  -1  -8  -1   27.86    0.54
  -1   8  -1   29.02    0.64
  -1   8  -1   27.51    0.65
  -2  -8  -1    9.15    0.28
   2  -8   1    9.55    0.41
  -2  -8  -1    9.03    0.28
   2  -8   1    8.95    0.64
   2  -8   1    9.69    0.38
   2   8   1    9.44    0.30
  -2   8  -1    9.59    0.39
  -2   8  -1    8.97    0.40
  -2   8  -1    9.21    0.62
   3  -8   1    0.43    0.15
   3  -8   1    0.61    0.30
  -3  -8  -1    0.42    0.13
   3  -8   1    0.66    0.22
  -3  -8  -1    0.59    0.14
  -3   8  -1    0.91    0.23
   3   8   1    0.58    0.15
  -3   8  -1    0.52    0.25
   3   8   1    0.51    0.13
  -3   8  -1    0.36    0.19
  -4  -8  -1    0.83    0.34
   4  -8   1    1.27    0.32
   4  -8   1    1.31    0.25
  -4  -8  -1    1.17    0.21
  -4  -8  -1    1.26    0.21
  -4  -8  -1    1.31    0.20
  -4   8  -1    1.26    0.28
   4   8   1    1.09    0.21
   4   8   1    1.25    0.20
  -4   8  -1    1.69    0.30
  -5  -8  -1    0.22    0.35
   5  -8   1    0.50    0.33
  -5  -8  -1    0.16    0.15
   5  -8   1    0.16    0.26
  -5  -8  -1    0.23    0.17
  -5   8  -1    0.37    0.27
   5   8   1    0.20    0.19
   5   8   1    0.12    0.18
   6  -8   1    0.05    0.24
   6  -8   1   -0.07    0.32
  -6  -8  -1   -0.10    0.33
  -6  -8  -1   -0.08    0.20
  -6   8  -1   -0.08    0.22
   6   8   1   -0.36    0.19
   6   8   1    0.02    0.19
  -7  -8  -1    0.20    0.25
   7  -8   1    0.06    0.27
   7  -8   1   -0.28    0.39
   7   8   1    0.00    0.25
  -7   8  -1    0.05    0.28
   8  -8   1   -0.63    0.42
   8  -8   1    0.02    0.32
   8   8   1    0.17    0.31
  -8   8  -1   -0.24    0.29
   9  -8   1    0.49    0.40
   9  -8   1   -0.80    0.43
  -9   8  -1    0.72    0.41
   9   8   1    0.53    0.35
  10  -9  -1    0.48    0.53
  10   9  -1    0.30    0.34
 -10   9   1   -0.22    0.49
   9  -9  -1    0.20    0.46
   9  -9  -1    1.07    0.42
  -9   9   1    0.43    0.39
   9   9  -1    0.50    0.32
   8  -9  -1    0.82    0.48
   8  -9  -1    0.28    0.45
  -8   9   1    0.36    0.45
   8   9  -1    1.00    0.34
  -7  -9   1   -0.58    0.35
   7  -9  -1    0.38    0.31
  -7  -9   1   -0.21    0.21
   7  -9  -1   -0.50    0.31
   7   9  -1   -0.09    0.25
  -7   9   1   -0.03    0.27
   6  -9  -1    8.25    0.66
  -6  -9   1    6.83    0.65
   6  -9  -1    7.27    0.80
  -6  -9   1    7.28    0.43
  -6  -9   1    8.31    0.68
   6   9  -1    7.03    0.47
   6   9  -1    6.87    0.41
  -6   9   1    7.57    0.61
   5  -9  -1    0.14    0.27
   5  -9  -1    0.16    0.26
  -5  -9   1    0.12    0.23
  -5  -9   1    0.04    0.14
  -5   9   1   -0.19    0.24
   5   9  -1    0.07    0.16
   5   9  -1    0.39    0.17
   4  -9  -1    5.20    0.62
  -4  -9   1    5.71    0.55
  -4  -9   1    5.22    0.25
  -4  -9   1    4.98    0.27
   4  -9  -1    5.01    0.44
   4   9  -1    5.14    0.28
   4   9  -1    4.28    0.25
  -4   9   1    4.54    0.40
  -4   9   1    5.84    0.40
  -3  -9   1   20.27    0.96
  -3  -9   1   19.66    0.44
   3  -9  -1   20.33    1.00
   3  -9  -1   20.84    0.70
  -3  -9   1   19.90    0.42
   3  -9  -1   19.72    0.67
   3   9  -1   19.84    0.45
  -3   9   1   19.73    0.66
  -3   9   1   20.05    0.68
   2  -9  -1   85.18    1.59
   2  -9  -1   82.04    1.55
  -2   9   1   81.30    1.55
  -2   9   1   80.00    1.56
   1  -9  -1    1.81    0.19
  -1   9   1    2.20    0.21
  -1   9   1    2.03    0.19
   0  -9   1   79.02    1.30
   0  -9  -1   78.21    1.33
   0  -9   1   80.18    2.22
   0  -9   1   77.88    1.28
   0   9   1   78.21    1.33
   0   9  -1   77.29    1.28
   1  -9   1   34.38    0.75
   1  -9   1   34.94    1.31
  -1  -9  -1   34.79    0.64
  -1  -9  -1   33.86    0.64
   1  -9   1   34.13    0.73
  -1   9  -1   34.42    0.76
  -1   9  -1   33.69    0.73
   2  -9   1   57.79    1.90
  -2  -9  -1   58.18    1.02
   2  -9   1   59.67    1.20
  -2  -9  -1   57.68    1.01
   2  -9   1   58.43    1.22
  -2   9  -1   60.28    1.24
  -2   9  -1   59.06    1.20
   2   9   1   58.18    1.04
  -2   9  -1   59.69    1.89
  -3  -9  -1    0.08    0.11
   3  -9   1    0.08    0.18
  -3  -9  -1   -0.08    0.11
   3  -9   1    0.03    0.27
  -3   9  -1    0.11    0.19
   3   9   1    0.07    0.11
   3   9   1   -0.11    0.09
  -3   9  -1   -0.14    0.16
  -3   9  -1    0.03    0.16
   4  -9   1   32.72    1.45
  -4  -9  -1   29.61    1.00
   4  -9   1   28.09    0.90
  -4  -9  -1   27.43    0.73
  -4  -9  -1   29.47    0.72
  -4   9  -1   29.73    0.94
   4   9   1   28.44    0.72
   4   9   1   28.75    0.75
  -4   9  -1   29.66    0.91
  -5  -9  -1    2.07    0.28
   5  -9   1    1.62    0.40
  -5  -9  -1    1.66    0.25
   5  -9   1    2.73    0.42
  -5  -9  -1    1.38    0.45
  -5   9  -1    2.18    0.37
   5   9   1    2.24    0.31
   5   9   1    2.28    0.28
  -6  -9  -1    1.97    0.32
  -6  -9  -1    1.13    0.23
   6  -9   1    2.31    0.41
   6  -9   1    1.81    0.50
   6   9   1    1.81    0.28
  -6   9  -1    1.93    0.37
   6   9   1    1.42    0.32
   7  -9   1    7.82    0.67
   7  -9   1    8.11    1.02
  -7  -9  -1    7.90    0.52
   7   9   1    7.79    0.57
  -7   9  -1    7.60    0.62
   8  -9   1   -0.22    0.42
   8  -9   1   -0.45    0.27
   8   9   1   -0.04    0.27
  -8   9  -1   -0.57    0.37
   9  -9   1   -0.42    0.52
   9  -9   1   -0.02    0.36
   9   9   1    0.04    0.31
  -9   9  -1    0.14    0.37
   9 -10  -1    0.44    0.42
   9 -10  -1   -0.25    0.32
   9  10  -1    0.50    0.33
  -9  10   1   -0.27    0.33
   8 -10  -1    0.10    0.46
   8 -10  -1   -0.45    0.40
   8  10  -1   -0.61    0.23
  -8  10   1    0.62    0.45
   7 -10  -1    0.22    0.37
  -7 -10   1   -0.41    0.34
  -7 -10   1    0.00    0.19
   7 -10  -1   -0.32    0.25
   7  10  -1    0.01    0.25
  -7  10   1   -0.16    0.27
   6 -10  -1    1.90    0.44
  -6 -10   1    1.08    0.35
  -6 -10   1    2.00    0.28
  -6 -10   1    1.46    0.36
   6 -10  -1    1.38    0.44
  -6  10   1    1.54    0.41
   6  10  -1    1.76    0.29
   6  10  -1    1.94    0.27
  -5 -10   1    0.71    0.30
   5 -10  -1    0.66    0.27
   5 -10  -1    0.88    0.36
  -5 -10   1    0.91    0.18
   5  10  -1    0.63    0.19
   5  10  -1    0.68    0.18
  -5  10   1    0.80    0.32
   4 -10  -1    0.29    0.22
   4 -10  -1    0.16    0.23
  -4 -10   1    0.33    0.11
  -4 -10   1    0.22    0.12
  -4 -10   1    0.40    0.26
  -4  10   1    0.21    0.23
  -4  10   1   -0.07    0.21
   4  10  -1    0.17    0.12
   4  10  -1    0.08    0.03
  -3 -10   1    0.94    0.09
   3 -10  -1    0.46    0.23
   3 -10  -1    0.86    0.24
  -3 -10   1    0.71    0.28
  -3 -10   1    0.96    0.10
  -3  10   1    0.86    0.24
  -3  10   1    0.97    0.23
   3  10  -1    1.09    0.11
   2 -10  -1    0.41    0.16
   2 -10  -1    0.33    0.17
   1 -10  -1    2.30    0.23
  -1  10   1    2.36    0.21
  -1  10   1    2.34    0.21
   0 -10  -1   13.82    0.38
   0 -10   1   12.14    0.74
   0 -10   1   13.10    0.34
   0 -10   1   12.77    0.33
   0  10  -1   14.31    0.35
   0  10   1   13.89    0.38
  -1 -10  -1   92.42    1.49
   1 -10   1   97.22    1.66
   1 -10   1   90.65    2.61
   1 -10   1   93.89    1.62
  -1 -10  -1   92.99    1.49
  -1  10  -1   94.90    1.65
   1  10   1   90.95    1.49
  -1  10  -1   92.62    1.62
  -2 -10  -1    0.16    0.09
  -2 -10  -1    0.21    0.08
   2 -10   1    0.30    0.16
   2 -10   1    0.17    0.16
   2 -10   1    0.01    0.22
   2  10   1    0.20    0.08
  -2  10  -1    0.28    0.17
  -2  10  -1    0.37    0.17
  -3 -10  -1    9.36    0.33
  -3 -10  -1    9.74    0.34
   3 -10   1   10.16    0.85
   3 -10   1   10.13    0.50
   3  10   1   10.11    0.35
  -3  10  -1   10.23    0.51
  -3  10  -1   10.68    0.50
  -4 -10  -1   12.23    0.67
  -4 -10  -1   11.81    0.43
  -4 -10  -1   11.21    0.43
   4 -10   1   12.10    0.61
   4 -10   1   12.05    0.96
  -4  10  -1   12.46    0.60
   4  10   1   11.56    0.43
   4  10   1   11.85    0.45
  -4  10  -1   12.86    0.62
  -5 -10  -1   -0.04    0.18
  -5 -10  -1    0.14    0.18
   5 -10   1    0.08    0.26
   5 -10   1    0.34    0.29
   5  10   1    0.24    0.21
   5  10   1    0.31    0.18
  -5  10  -1    0.09    0.27
  -6 -10  -1   -0.08    0.19
  -6 -10  -1    0.03    0.19
   6 -10   1    0.28    0.31
   6 -10   1    0.04    0.32
   6  10   1    0.34    0.22
  -6  10  -1   -0.09    0.24
   6  10   1   -0.09    0.19
   7 -10   1    0.65    0.43
   7 -10   1    0.90    0.37
  -7 -10  -1    1.14    0.32
  -7  10  -1    0.52    0.33
   7  10   1    0.90    0.32
   8 -10   1   -0.39    0.27
   8 -10   1   -0.09    0.50
   8  10   1   -0.15    0.27
  -8  10  -1   -0.27    0.29
   9 -10   1   -0.36    0.56
   9 -10   1   -0.05    0.35
   9  10   1   -0.13    0.32
  -9  10  -1    0.58    0.41
   9 -11  -1    0.56    0.48
   9 -11  -1   -0.14    0.42
  -9  11   1    0.14    0.44
   9  11  -1    0.01    0.26
   8 -11  -1   -0.05    0.41
   8 -11  -1   -0.27    0.36
   8  11  -1   -0.13    0.22
  -8  11   1   -0.63    0.40
  -7 -11   1    4.21    0.57
   7 -11  -1    4.98    0.65
   7 -11  -1    3.83    0.68
   7  11  -1    4.67    0.46
  -7  11   1    6.35    0.69
  -6 -11   1    2.10    0.26
   6 -11  -1    1.84    0.44
  -6 -11   1    2.16    0.44
  -6 -11   1    0.73    0.38
   6 -11  -1    1.37    0.48
   6  11  -1    1.75    0.28
   6  11  -1    1.77    0.27
  -6  11   1    2.12    0.44
  -5 -11   1    0.70    0.16
   5 -11  -1    0.45    0.31
  -5 -11   1    0.56    0.30
   5 -11  -1    0.21    0.32
   5  11  -1    0.70    0.19
  -5  11   1    0.48    0.25
   5  11  -1    0.59    0.16
  -4 -11   1    0.97    0.13
   4 -11  -1    0.86    0.29
   4 -11  -1    0.76    0.36
  -4 -11   1    0.69    0.29
  -4 -11   1    1.12    0.15
  -4  11   1    0.94    0.27
  -4  11   1    0.71    0.27
   4  11  -1    1.22    0.16
  -3 -11   1    0.55    0.28
   3 -11  -1    0.39    0.29
   3 -11  -1    0.03    0.20
  -3 -11   1    0.44    0.06
  -3 -11   1    0.50    0.06
  -3  11   1    0.40    0.21
   3  11  -1    0.55    0.07
  -3  11   1    0.29    0.20
   2 -11  -1   10.85    0.45
   2 -11  -1   10.99    0.47
  -2  11   1   11.42    0.49
  -2  11   1   11.70    0.47
   1 -11  -1    0.70    0.17
  -1  11   1    0.54    0.15
  -1  11   1    0.58    0.16
   0 -11   1   14.87    0.86
   0 -11   1   16.01    0.39
   0 -11   1   15.89    0.39
   0 -11  -1   16.21    0.43
   0  11  -1   16.09    0.39
   0  11   1   16.06    0.43
  -1 -11  -1   24.19    0.49
   1 -11   1   24.91    0.61
  -1 -11  -1   23.56    0.50
   1 -11   1   27.52    1.25
   1 -11   1   23.70    0.62
  -1  11  -1   25.48    0.62
  -1  11  -1   24.91    0.64
   1  11   1   24.87    0.50
   2 -11   1   15.45    1.01
  -2 -11  -1   14.18    0.35
   2 -11   1   15.02    0.56
   2 -11   1   15.11    0.54
  -2 -11  -1   14.73    0.36
  -2  11  -1   14.23    0.53
   2  11   1   14.63    0.35
  -2  11  -1   14.12    0.51
  -3 -11  -1   26.25    0.58
  -3 -11  -1   26.22    0.59
   3 -11   1   27.70    1.33
   3 -11   1   28.38    0.85
   3  11   1   26.83    0.62
  -3  11  -1   28.13    0.85
  -3  11  -1   27.01    0.81
   4 -11   1    3.83    0.43
  -4 -11  -1    4.30    0.47
  -4 -11  -1    3.92    0.26
   4 -11   1    3.46    0.53
   4  11   1    3.59    0.26
   4  11   1    3.93    0.28
  -4  11  -1    4.46    0.38
  -4  11  -1    4.09    0.36
   5 -11   1    1.13    0.39
  -5 -11  -1    1.15    0.29
  -5 -11  -1    0.84    0.22
   5 -11   1    0.90    0.35
  -5  11  -1    0.86    0.33
   5  11   1    0.95    0.24
   5  11   1    0.82    0.21
  -6 -11  -1    7.99    0.47
   6 -11   1    9.09    0.93
   6 -11   1    8.81    0.72
  -6 -11  -1    8.48    0.53
   6  11   1    8.12    0.51
  -6  11  -1    8.82    0.61
   6  11   1    8.13    0.47
   7 -11   1    1.18    0.39
   7 -11   1    0.93    0.45
  -7  11  -1    1.30    0.39
   7  11   1    1.49    0.35
   8 -11   1    0.19    0.34
   8 -11   1    0.18    0.48
  -8  11  -1    0.41    0.37
   8  11   1    0.02    0.29
   9 -11   1   -0.01    0.53
   9 -11   1    0.15    0.38
  -9  11  -1   -0.04    0.36
   9  11   1    0.36    0.33
   9 -12  -1   -0.15    0.41
   9 -12  -1   -0.41    0.44
  -9  12   1   -0.66    0.44
   9  12  -1   -0.04    0.28
   8 -12  -1    0.20    0.43
   8 -12  -1    0.17    0.33
  -8  12   1   -0.48    0.35
   8  12  -1   -0.09    0.26
  -7 -12   1    3.49    0.53
   7 -12  -1    2.27    0.63
   7 -12  -1    4.19    0.62
  -7  12   1    3.96    0.60
   7  12  -1    3.92    0.42
   6 -12  -1    1.01    0.33
  -6 -12   1   -0.73    0.36
  -6 -12   1    0.20    0.17
   6 -12  -1    0.01    0.39
  -6 -12   1    0.19    0.30
   6  12  -1    0.14    0.18
  -6  12   1    0.27    0.27
   6  12  -1    0.25    0.20
   5 -12  -1    1.32    0.38
  -5 -12   1    1.27    0.38
   5 -12  -1    1.08    0.38
  -5 -12   1    1.57    0.19
  -5  12   1    1.43    0.37
   5  12  -1    1.65    0.21
   4 -12  -1   -0.12    0.22
  -4 -12   1    0.22    0.09
   4 -12  -1    0.20    0.32
  -4 -12   1    0.18    0.10
  -4 -12   1    0.41    0.31
  -4  12   1    0.03    0.22
  -4  12   1    0.17    0.25
   4  12  -1    0.29    0.10
   3 -12  -1    0.77    0.36
   3 -12  -1    0.68    0.24
  -3 -12   1    1.01    0.34
  -3  12   1    1.11    0.25
  -3  12   1    1.12    0.25
   2 -12  -1   27.24    0.77
  -2  12   1   26.35    0.75
  -2  12   1   26.48    0.74
   1 -12  -1    4.18    0.28
  -1  12   1    4.26    0.28
  -1  12   1    3.80    0.27
   0 -12   1    2.10    0.16
   0 -12  -1    2.30    0.19
   0 -12   1    2.19    0.16
   0 -12   1    1.40    0.33
   0  12  -1    1.92    0.15
   0  12   1    1.89    0.18
   1 -12   1    0.61    0.15
  -1 -12  -1    0.71    0.10
   1 -12   1    0.83    0.15
   1 -12   1    0.17    0.23
  -1  12  -1    0.79    0.16
  -1  12  -1    0.80    0.16
  -2 -12  -1   59.39    1.00
   2 -12   1   60.72    1.29
   2 -12   1   59.53    2.10
  -2 -12  -1   60.45    1.01
  -2  12  -1   61.01    1.30
  -2  12  -1   61.93    1.27
   2  12   1   59.49    1.01
   3 -12   1    0.95    0.39
   3 -12   1    1.40    0.27
  -3 -12  -1    1.22    0.14
  -3 -12  -1    1.07    0.14
  -3  12  -1    1.20    0.26
  -3  12  -1    1.23    0.25
   3  12   1    1.02    0.13
   4 -12   1    5.07    0.49
  -4 -12  -1    5.42    0.29
   4 -12   1    4.52    0.67
  -4 -12  -1    5.31    0.56
   4  12   1    5.38    0.30
  -4  12  -1    4.90    0.45
  -4  12  -1    5.51    0.46
  -5 -12  -1    6.16    0.35
  -5 -12  -1    6.16    0.55
   5 -12   1    6.37    0.52
   5 -12   1    7.76    0.94
   5  12   1    6.56    0.40
  -5  12  -1    6.19    0.55
   5  12   1    6.22    0.36
   6 -12   1    2.14    0.48
  -6 -12  -1    1.80    0.32
  -6 -12  -1    2.15    0.31
   6 -12   1    1.80    0.58
   6  12   1    2.06    0.31
  -6  12  -1    2.39    0.46
   7 -12   1    0.54    0.42
   7 -12   1   -0.03    0.46
  -7  12  -1    0.41    0.33
   7  12   1    0.78    0.30
   8 -12   1    0.16    0.50
   8 -12   1    0.45    0.44
   8  12   1    0.03    0.25
  -8  12  -1    0.42    0.36
   9 -12   1    0.33    0.56
   9 -12   1    0.77    0.43
  -9  12  -1    0.55    0.42
   9  12   1    1.05    0.36
   9 -13  -1    0.08    0.48
   9 -13  -1    0.68    0.52
  -9  13   1   -0.32    0.49
   9  13  -1    0.31    0.31
   8 -13  -1    1.06    0.50
   8 -13  -1    0.04    0.42
  -8  13   1    0.52    0.37
   8  13  -1    0.72    0.30
   7 -13  -1    7.85    0.75
   7 -13  -1    5.05    0.83
  -7 -13   1    7.89    0.75
  -7  13   1    8.20    0.74
   7  13  -1    6.61    0.50
  -6 -13   1    2.93    0.51
   6 -13  -1    2.66    0.51
   6 -13  -1    3.08    0.64
   6  13  -1    2.08    0.26
   6  13  -1    3.23    0.32
  -6  13   1    3.25    0.50
   5 -13  -1    0.84    0.44
  -5 -13   1    0.90    0.40
   5 -13  -1    0.70    0.29
  -5 -13   1    0.93    0.16
   5  13  -1    0.94    0.17
  -5  13   1    1.19    0.37
  -4 -13   1    4.00    0.15
   4 -13  -1    3.80    0.45
  -4 -13   1    4.91    0.65
  -4 -13   1    3.87    0.16
   4 -13  -1    3.32    0.53
   4  13  -1    4.04    0.19
  -4  13   1    4.32    0.46
  -4  13   1    3.58    0.42
   3 -13  -1    2.02    0.47
  -3 -13   1    2.14    0.46
   3 -13  -1    2.20    0.32
  -3  13   1    2.09    0.32
  -3  13   1    2.34    0.32
   2 -13  -1    7.13    0.40
   2 -13  -1    6.73    0.69
  -2  13   1    8.55    0.41
  -2  13   1    7.24    0.40
   1 -13  -1    2.93    0.26
  -1  13   1    2.63    0.25
  -1  13   1    3.18    0.25
   0 -13   1    0.23    0.09
   0 -13  -1    0.21    0.11
   0 -13   1    0.29    0.10
   0 -13   1    0.20    0.28
   0  13   1    0.13    0.11
   0  13  -1    0.12    0.09
   0  13  -1    0.19    0.10
  -1 -13  -1   31.11    0.60
  -1 -13  -1   30.36    0.59
   1 -13   1   31.56    0.73
   1 -13   1   30.27    1.40
   1 -13   1   30.56    0.74
   1  13   1   30.45    0.60
  -1  13  -1   31.28    0.76
   1  13   1   30.85    0.60
  -1  13  -1   31.51    0.74
   2 -13   1   21.95    0.68
  -2 -13  -1   20.16    0.41
   2 -13   1   21.15    1.19
  -2 -13  -1   20.36    0.41
   2  13   1   20.90    0.43
  -2  13  -1   21.77    0.68
  -2  13  -1   22.63    0.68
   3 -13   1    3.35    0.38
  -3 -13  -1    2.87    0.17
   3 -13   1    2.93    0.51
  -3 -13  -1    2.93    0.18
  -3  13  -1    3.14    0.35
   3  13   1    3.13    0.18
  -3  13  -1    2.76    0.35
  -4 -13  -1    0.56    0.29
   4 -13   1    1.01    0.30
   4 -13   1    0.99    0.45
  -4 -13  -1    0.63    0.15
   4  13   1    0.85    0.16
  -4  13  -1    0.61    0.28
  -4  13  -1    0.79    0.29
   4  13   1    0.60    0.13
   5 -13   1    0.65    0.34
   5 -13   1    0.42    0.44
  -5 -13  -1    0.44    0.18
  -5 -13  -1    0.66    0.30
  -5  13  -1    0.28    0.30
   5  13   1    0.48    0.17
   5  13   1    0.47    0.19
   6 -13   1    1.26    0.42
  -6 -13  -1    0.19    0.24
   6 -13   1    0.18    0.49
  -6  13  -1    0.83    0.39
   6  13   1    0.13    0.22
   7 -13   1    0.76    0.54
   7 -13   1    1.40    0.48
  -7  13  -1    0.96    0.44
   7  13   1    0.99    0.29
   8 -13   1    0.95    0.52
   8 -13   1    1.88    0.67
  -8  13  -1    1.97    0.55
   8  13   1    1.61    0.37
   9 -13   1    0.18    0.54
   9 -13   1    0.64    0.52
  -9  13  -1    0.35    0.50
   9  13   1   -0.07    0.30
   9 -14  -1   -0.15    0.44
   9 -14  -1   -0.57    0.42
   9  14  -1   -0.44    0.24
  -9  14   1   -0.62    0.47
   8 -14  -1    0.24    0.46
   8 -14  -1    0.47    0.53
  -8  14   1    0.07    0.46
   8  14  -1    0.53    0.27
   7 -14  -1    2.84    0.61
   7 -14  -1    3.89    0.60
  -7  14   1    4.15    0.57
   7  14  -1    3.21    0.37
  -6 -14   1    8.78    0.84
   6 -14  -1    8.36    0.71
   6 -14  -1    8.66    1.07
   6  14  -1    7.24    0.40
  -6  14   1    9.02    0.71
  -5 -14   1    0.11    0.11
  -5 -14   1    0.05    0.30
   5 -14  -1   -0.24    0.29
   5 -14  -1    0.04    0.38
   5  14  -1    0.20    0.13
  -5  14   1   -0.08    0.27
  -4 -14   1    1.00    0.39
   4 -14  -1    0.69    0.34
   4 -14  -1    0.69    0.29
  -4  14   1    1.30    0.31
   4  14  -1    1.15    0.09
  -4  14   1    0.68    0.29
   3 -14  -1    0.01    0.20
  -3 -14   1   -0.04    0.29
   3 -14  -1    0.09    0.34
  -3  14   1    0.22    0.21
  -3  14   1    0.00    0.19
   2 -14  -1    1.97    0.27
   2 -14  -1    1.54    0.43
  -2  14   1    2.43    0.28
  -2  14   1    2.52    0.30
   1 -14  -1    2.60    0.25
  -1 -14   1    2.25    0.41
  -1  14   1    2.63    0.25
  -1  14   1    2.90    0.26
   0 -14  -1    3.05    0.21
   0 -14   1    3.13    0.19
   0 -14   1    2.39    0.46
   0  14   1    3.32    0.22
   0  14  -1    2.93    0.19
   0  14  -1    3.14    0.19
   1 -14   1   13.27    0.46
   1 -14   1   13.31    0.95
  -1 -14  -1   13.08    0.32
  -1 -14  -1   13.00    0.32
   1 -14   1   12.57    0.44
  -1  14  -1   13.30    0.47
   1  14   1   13.18    0.34
  -1  14  -1   13.16    0.45
   1  14   1   13.04    0.34
  -2 -14  -1    8.81    0.20
   2 -14   1    9.62    0.92
   2 -14   1   10.06    0.46
  -2 -14  -1    8.79    0.20
  -2  14  -1    9.57    0.47
  -2  14  -1    9.18    0.44
   2  14   1    9.29    0.24
   3 -14   1    6.80    0.46
  -3 -14  -1    6.10    0.20
  -3 -14  -1    6.34    0.22
   3 -14   1    6.84    0.87
  -3  14  -1    6.29    0.43
  -3  14  -1    6.44    0.45
   3  14   1    6.08    0.22
  -4 -14  -1    4.16    0.25
   4 -14   1    3.44    0.65
  -4 -14  -1    4.75    0.60
   4 -14   1    4.21    0.47
   4  14   1    4.57    0.26
  -4  14  -1    4.95    0.47
  -4  14  -1    4.96    0.50
   4  14   1    4.18    0.24
   5 -14   1    2.83    0.60
   5 -14   1    2.68    0.47
  -5 -14  -1    2.91    0.27
  -5 -14  -1    2.86    0.48
   5  14   1    2.89    0.29
  -5  14  -1    4.08    0.51
   6 -14   1    0.20    0.48
   6 -14   1    0.58    0.31
  -6 -14  -1    0.53    0.31
   6  14   1    0.46    0.23
  -6  14  -1    0.26    0.38
   7 -14   1   10.62    0.86
   7 -14   1    6.92    1.01
   7  14   1    8.48    0.57
  -7  14  -1   11.29    0.84
   8 -14   1   -0.31    0.50
   8 -14   1    0.31    0.48
   8  14   1   -0.01    0.26
  -8  14  -1    0.24    0.46
   8 -15  -1    0.33    0.46
   8 -15  -1    0.47    0.54
   8  15  -1    0.07    0.24
  -8  15   1    0.31    0.49
   7 -15  -1    1.37    0.59
   7 -15  -1    1.99    0.51
   7  15  -1    1.92    0.31
  -7  15   1    1.90    0.52
  -6 -15   1    0.46    0.34
   6 -15  -1    0.66    0.38
   6 -15  -1    0.64    0.52
  -6  15   1    1.10    0.39
   6  15  -1    0.57    0.19
  -5 -15   1   -0.05    0.08
  -5 -15   1   -0.19    0.28
   5 -15  -1   -0.16    0.28
   5 -15  -1   -0.04    0.22
  -5  15   1   -0.02    0.30
   5  15  -1    0.00    0.10
   4 -15  -1    3.38    0.44
  -4 -15   1    2.86    0.57
   4 -15  -1    3.54    0.59
  -4  15   1    4.72    0.49
  -4  15   1    4.36    0.48
   3 -15  -1    0.47    0.24
  -3 -15   1    0.03    0.31
   3 -15  -1    0.23    0.38
  -3  15   1    0.30    0.23
  -3  15   1    0.70    0.25
   2 -15  -1    3.23    0.31
   2 -15  -1    2.14    0.50
  -2  15   1    3.37    0.32
  -2  15   1    3.17    0.31
  -1 -15   1    1.52    0.42
   1 -15  -1    1.98    0.23
  -1  15   1    1.74    0.23
  -1  15   1    2.19    0.25
   0 -15   1    3.03    0.53
   0 -15  -1    3.75    0.23
   0 -15   1    3.76    0.21
   0  15  -1    3.40    0.21
   0  15  -1    3.71    0.21
   0  15   1    3.96    0.24
   1 -15   1    2.64    0.48
   1 -15   1    3.28    0.27
  -1 -15  -1    3.33    0.16
  -1 -15  -1    3.20    0.15
  -1  15  -1    3.79    0.28
   1  15   1    3.43    0.18
   1  15   1    3.31    0.18
  -1  15  -1    3.44    0.28
   2 -15   1    9.48    0.47
   2 -15   1    9.98    0.98
   2  15   1    8.50    0.21
  -2  15  -1    9.24    0.46
  -2  15  -1    9.45    0.47
   2  15   1    8.46    0.21
   3 -15   1    8.61    0.53
  -3 -15  -1    7.33    0.17
  -3 -15  -1    7.78    0.18
   3 -15   1    8.21    0.86
  -3  15  -1    9.69    0.51
   3  15   1    7.81    0.22
  -3  15  -1    8.76    0.51
   4 -15   1    3.13    0.61
   4 -15   1    3.54    0.45
  -4 -15  -1    3.43    0.21
  -4 -15  -1    3.32    0.20
  -4 -15  -1    3.12    0.53
  -4  15  -1    3.11    0.42
   4  15   1    2.95    0.21
  -4  15  -1    3.32    0.45
   5 -15   1    0.34    0.32
  -5 -15  -1    0.06    0.29
   5 -15   1    0.05    0.44
   5  15   1    0.09    0.14
  -5  15  -1   -0.09    0.32
   5  15   1    0.05    0.15
   6 -15   1    1.00    0.58
   6 -15   1    1.43    0.46
  -6  15  -1    1.34    0.38
   6  15   1    1.46    0.28
   7 -15   1    0.11    0.30
   7 -15   1   -0.06    0.40
  -7  15  -1    0.61    0.46
   7  15   1    0.25    0.26
   8 -15   1    0.74    0.50
   8 -15   1    0.66    0.62
   8  15   1    0.39    0.29
  -8  15  -1    0.47    0.52
   8 -16  -1   -0.24    0.49
   8 -16  -1   -0.06    0.42
   8  16  -1   -0.24    0.21
  -8  16   1    0.59    0.48
   7 -16  -1    0.01    0.37
   7 -16  -1    0.21    0.52
  -7  16   1   -0.17    0.39
   7  16  -1   -0.07    0.18
   6 -16  -1    1.03    0.42
   6 -16  -1    0.05    0.37
  -6 -16   1   -0.07    0.39
  -6  16   1    1.06    0.41
   6  16  -1    0.30    0.16
   5 -16  -1    0.21    0.33
  -5 -16   1   -0.50    0.36
   5 -16  -1    0.15    0.34
   5  16  -1   -0.03    0.06
  -5  16   1   -0.07    0.28
   4 -16  -1    2.43    0.42
   4 -16  -1    1.73    0.48
  -4 -16   1    2.23    0.55
  -4  16   1    2.02    0.38
  -4  16   1    2.30    0.40
   3 -16  -1    0.07    0.30
   3 -16  -1    0.08    0.22
  -3 -16   1    0.69    0.42
  -3  16   1    0.58    0.24
  -3  16   1    0.22    0.23
   2 -16  -1   -0.08    0.24
   2 -16  -1    0.22    0.18
  -2  16   1    0.13    0.19
  -2  16   1    0.27    0.18
  -1 -16   1    2.66    0.54
   1 -16  -1    2.85    0.27
  -1  16   1    2.97    0.29
  -1  16   1    2.78    0.27
   0 -16  -1    2.74    0.22
   0 -16   1    2.46    0.19
   0 -16   1    2.72    0.50
   0  16  -1    2.68    0.21
   0  16   1    2.75    0.23
   0  16  -1    2.63    0.20
  -1 -16  -1    1.27    0.11
   1 -16   1    1.44    0.21
   1 -16   1    1.01    0.36
  -1 -16  -1    1.40    0.11
  -1  16  -1    1.64    0.23
  -1  16  -1    1.59    0.22
   1  16   1    1.34    0.13
   1  16   1    1.50    0.14
   2 -16   1    7.86    0.94
   2 -16   1    7.25    0.43
  -2  16  -1    8.23    0.46
  -2  16  -1    8.01    0.43
   3 -16   1    0.76    0.26
   3 -16   1    0.61    0.38
   3  16   1    0.48    0.05
  -3  16  -1    1.05    0.27
  -3  16  -1    0.79    0.26
  -4 -16  -1    2.72    0.52
   4 -16   1    3.16    0.70
   4 -16   1    3.00    0.44
  -4 -16  -1    2.70    0.14
  -4 -16  -1    3.21    0.16
   4  16   1    3.15    0.19
  -4  16  -1    3.67    0.46
  -4  16  -1    3.28    0.44
   5 -16   1    1.01    0.39
  -5 -16  -1    1.03    0.41
   5 -16   1    1.43    0.59
  -5  16  -1    1.15    0.39
   6 -16   1    0.86    0.58
   6 -16   1    0.91    0.42
   6  16   1    1.28    0.26
  -6  16  -1    1.28    0.45
   7 -16   1    1.06    0.63
   7 -16   1    0.87    0.46
  -7  16  -1    0.45    0.35
   7  16   1    0.36    0.23
   8 -16   1    0.19    0.57
   8 -16   1    0.15    0.38
  -8  16  -1   -0.03    0.48
   8  16   1    0.42    0.27
   8 -17  -1    0.75    0.61
   8 -17  -1    0.05    0.49
  -8  17   1    0.02    0.46
   8  17  -1   -0.15    0.19
   7 -17  -1    3.24    0.60
   7 -17  -1    3.18    0.79
   7  17  -1    2.78    0.28
  -7  17   1    4.57    0.60
  -6 -17   1    0.21    0.37
   6 -17  -1    0.02    0.34
   6 -17  -1    0.71    0.54
  -6  17   1    0.05    0.36
   6  17  -1   -0.07    0.11
   5 -17  -1    0.20    0.48
   5 -17  -1    0.35    0.33
  -5 -17   1    0.23    0.47
  -5  17   1    0.17    0.34
   4 -17  -1    0.29    0.36
  -4 -17   1   -0.32    0.34
   4 -17  -1   -0.27    0.24
  -4  17   1   -0.16    0.24
  -4  17   1   -0.42    0.25
   3 -17  -1    4.97    0.45
  -3 -17   1    3.70    0.70
   3 -17  -1    3.56    0.63
  -3  17   1    4.72    0.42
  -3  17   1    4.47    0.42
   2 -17  -1    0.77    0.46
   2 -17  -1    0.84    0.23
  -2  17   1    0.79    0.24
  -2  17   1    0.39    0.23
   1 -17  -1    3.52    0.29
  -1 -17   1    2.95    0.53
  -1  17   1    3.95    0.32
  -1  17   1    4.36    0.34
   0 -17  -1   18.47    0.50
   0 -17   1   18.95    1.23
   0 -17   1   17.53    0.45
   0  17  -1   18.60    0.49
   0  17  -1   18.38    0.47
   0  17   1   17.41    0.51
   0  17   1   18.77    0.52
   1 -17   1    0.01    0.36
  -1 -17  -1    0.16    0.06
   1 -17   1    0.06    0.15
  -1 -17  -1    0.20    0.07
  -1  17  -1    0.40    0.17
  -1  17  -1    0.29    0.17
   1  17   1    0.08    0.09
   1  17   1    0.08    0.09
   2 -17   1    0.17    0.41
   2 -17   1    0.20    0.19
  -2  17  -1   -0.01    0.20
  -2  17  -1    0.37    0.20
   3 -17   1    4.11    0.69
   3 -17   1    5.89    0.48
  -3  17  -1    6.61    0.48
  -3  17  -1    6.37    0.46
   4 -17   1   -0.18    0.27
   4 -17   1    0.08    0.45
  -4 -17  -1    0.09    0.33
  -4  17  -1   -0.26    0.29
  -4  17  -1   -0.31    0.24
   4  17   1   -0.03    0.06
  -5 -17  -1    2.92    0.57
   5 -17   1    3.37    0.70
   5 -17   1    2.88    0.50
  -5  17  -1    3.32    0.51
   6 -17   1   -0.17    0.33
   6 -17   1    0.68    0.57
   6  17   1    0.10    0.17
  -6  17  -1   -0.48    0.33
   7 -17   1    0.26    0.43
   7 -17   1    0.08    0.44
  -7  17  -1    0.85    0.47
   8 -17   1    0.38    0.61
   8 -17   1    0.69    0.51
  -8  17  -1    0.89    0.44
   8 -18  -1   -0.23    0.43
   8 -18  -1    0.12    0.60
  -8  18   1   -0.21    0.46
   7 -18  -1   -0.11    0.40
   7 -18  -1    0.39    0.60
  -7  18   1    0.95    0.48
   6 -18  -1   -0.57    0.32
   6 -18  -1   -0.04    0.53
  -6 -18   1   -0.19    0.35
  -6  18   1    0.09    0.36
  -5 -18   1    0.60    0.46
   5 -18  -1    0.64    0.37
   5 -18  -1    0.98    0.57
  -5  18   1    0.64    0.36
  -4 -18   1   -0.47    0.32
   4 -18  -1   -0.39    0.26
   4 -18  -1   -0.33    0.28
  -4  18   1   -0.10    0.26
   3 -18  -1    2.33    0.63
  -3 -18   1    2.08    0.60
   3 -18  -1    2.58    0.39
  -3  18   1    2.68    0.39
  -3  18   1    2.78    0.38
   2 -18  -1    8.53    1.04
   2 -18  -1    7.19    0.44
  -2 -18   1    7.21    0.82
  -2  18   1    7.58    0.46
  -2  18   1    7.60    0.47
  -1 -18   1    1.65    0.53
   1 -18  -1    1.37    0.23
  -1  18   1    1.33    0.24
  -1  18   1    1.43    0.25
   0 -18  -1    4.40    0.26
   0 -18   1    3.75    0.22
   0 -18   1    3.86    0.68
   0  18   1    4.28    0.28
   0  18  -1    4.61    0.25
   0  18   1    4.22    0.28
   0  18  -1    4.28    0.26
   1 -18   1   13.75    1.21
  -1 -18  -1   12.03    0.25
  -1 -18  -1   12.49    0.24
   1 -18   1   12.94    0.49
   1  18   1   12.85    0.32
  -1  18  -1   13.44    0.50
   1  18   1   13.10    0.32
  -1  18  -1   13.04    0.50
   2 -18   1    0.65    0.23
   2 -18   1    0.15    0.44
  -2  18  -1    1.11    0.26
  -2  18  -1    0.44    0.24
   3 -18   1    1.27    0.31
   3 -18   1    0.94    0.45
  -3  18  -1    1.29    0.34
  -3  18  -1    1.40    0.33
   4 -18   1    0.45    0.32
   4 -18   1    0.30    0.51
  -4  18  -1   -0.08    0.29
   5 -18   1    0.83    0.59
   5 -18   1    0.41    0.35
  -5 -18  -1    0.07    0.39
  -5  18  -1    0.83    0.39
   6 -18   1    0.01    0.38
   6 -18   1    0.27    0.38
  -6  18  -1   -0.17    0.33
   7 -18   1    1.67    0.74
   7 -18   1    2.15    0.50
  -7  18  -1    3.00    0.61
   7  18   1    2.32    0.31
   7 -19  -1   -0.16    0.54
  -7  19   1   -0.43    0.39
   6 -19  -1   -0.46    0.49
   6 -19  -1    0.05    0.38
  -6 -19   1   -0.34    0.41
  -6  19   1   -0.30    0.35
   5 -19  -1    0.62    0.36
   5 -19  -1    0.96    0.61
  -5 -19   1    0.68    0.52
  -5  19   1    0.42    0.35
   4 -19  -1    2.02    0.57
  -4 -19   1    2.60    0.65
   4 -19  -1    2.49    0.42
  -4  19   1    2.27    0.41
  -3 -19   1    0.08    0.43
   3 -19  -1    0.30    0.49
   3 -19  -1    0.83    0.30
  -3  19   1    0.46    0.28
   2 -19  -1    8.12    0.96
  -2 -19   1    8.80    1.01
   2 -19  -1    7.89    0.48
  -2  19   1    7.52    0.47
  -2  19   1    7.23    0.47
   1 -19  -1    4.18    0.33
   1 -19  -1    3.57    0.65
  -1 -19   1    3.98    0.65
  -1  19   1    4.28    0.35
  -1  19   1    4.27    0.34
   0 -19   1    1.34    0.15
   0 -19   1    1.31    0.52
   0 -19  -1    1.30    0.18
   0  19   1    1.71    0.20
   0  19   1    1.81    0.21
   0  19  -1    1.98    0.20
   0  19  -1    1.55    0.19
   1 -19   1    0.24    0.45
  -1  19  -1    0.81    0.18
   1  19   1    0.42    0.09
   1  19   1    0.27    0.09
  -1  19  -1    0.77    0.20
   2 -19   1    1.09    0.26
   2 -19   1    0.63    0.52
  -2  19  -1    0.90    0.27
  -2  19  -1    0.92    0.26
   3 -19   1    2.66    0.63
   3 -19   1    3.03    0.39
  -3  19  -1    3.42    0.42
   4 -19   1    1.34    0.53
   4 -19   1    1.26    0.38
  -4  19  -1    2.44    0.43
   5 -19   1   -0.06    0.32
   5 -19   1   -0.24    0.51
  -5 -19  -1   -0.06    0.36
  -5  19  -1    0.26    0.35
   6 -19   1    0.59    0.48
  -6  19  -1    0.07    0.39
   7 -19   1    1.23    0.72
  -7  19  -1    0.50    0.38
   7 -20  -1   -0.06    0.54
  -7  20   1   -0.15    0.44
   6 -20  -1    0.26    0.58
  -6 -20   1    0.60    0.46
  -6  20   1    0.05    0.39
   5 -20  -1    0.55    0.57
  -5 -20   1    0.21    0.44
  -5  20   1   -0.06    0.33
  -4 -20   1    1.04    0.58
   4 -20  -1    1.11    0.49
  -4  20   1    1.17    0.35
   3 -20  -1    1.87    0.65
  -3 -20   1    1.43    0.62
  -3  20   1    2.18    0.38
  -2 -20   1    1.76    0.50
   2 -20  -1    2.16    0.65
  -2  20   1    2.94    0.35
   1 -20  -1    0.27    0.46
  -1 -20   1    0.26    0.44
  -1  20   1    0.21    0.19
   0 -20   1    0.65    0.41
   0  20   1    1.46    0.20
   0  20  -1    1.65    0.18
   0  20   1    1.65    0.20
   0  20  -1    1.59    0.19
   1 -20   1    0.47    0.38
  -1  20  -1    0.41    0.20
   1  20   1    0.48    0.07
   1  20   1    0.27    0.05
   2 -20   1    3.95    0.73
  -2  20  -1    5.31    0.42
   3 -20   1    0.02    0.39
  -3  20  -1    0.90    0.31
   4 -20   1    2.95    0.69
  -4  20  -1    2.70    0.44
   5 -20   1    1.19    0.65
  -5 -20  -1    0.35    0.44
  -5  20  -1    0.30    0.37
   6 -20   1    1.59    0.72
  -6  20  -1    1.29    0.46
   7 -20   1    0.12    0.44
  -7  20  -1    0.15    0.46
   6 -21  -1    0.65    0.66
  -6  21   1   -0.16    0.37
   5 -21  -1   -0.01    0.40
  -5 -21   1    0.26    0.46
  -5  21   1   -0.14    0.35
  -4 -21   1   -0.04    0.47
   4 -21  -1   -0.33    0.47
  -4  21   1   -0.33    0.26
   3 -21  -1   -0.23    0.33
  -3 -21   1   -0.21    0.44
  -3 -21   1    0.01    0.38
  -3  21   1    0.26    0.27
   2 -21  -1    0.64    0.45
  -2 -21   1    1.01    0.52
  -2  21   1    0.93    0.27
   1 -21  -1    1.78    0.54
  -1 -21   1    2.09    0.63
  -1  21   1    2.78    0.31
   0 -21   1    3.71    0.78
   0  21  -1    3.45    0.24
   0  21   1    3.69    0.26
   0  21  -1    3.68    0.26
   1 -21   1   -0.24    0.33
  -1  21  -1   -0.30    0.17
   2 -21   1    0.20    0.41
  -2  21  -1    0.33    0.25
   3 -21   1    0.52    0.45
  -3  21  -1    0.12    0.28
  -4 -21  -1    1.65    0.59
   4 -21   1    0.87    0.50
  -4  21  -1    1.87    0.41
   5 -21   1    0.18    0.63
  -5  21  -1    0.14    0.35
   6 -21   1    0.63    0.71
  -6  21  -1    0.27    0.43
   6 -22  -1    0.17    0.66
  -6  22   1   -0.06    0.40
  -5 -22   1    0.33    0.49
   5 -22  -1   -0.25    0.42
  -5  22   1   -0.03    0.34
   4 -22  -1    0.60    0.60
  -4 -22   1    0.50    0.44
  -4 -22   1    0.92    0.56
  -4  22   1    0.82    0.37
  -3 -22   1   -0.22    0.48
  -3 -22   1   -0.11    0.40
   3 -22  -1   -0.25    0.49
  -3  22   1   -0.17    0.25
   2 -22  -1   -0.19    0.48
  -2 -22   1    0.05    0.32
  -2  22   1   -0.16    0.21
   1 -22  -1    0.06    0.49
  -1 -22   1    0.07    0.48
  -1  22   1    0.07    0.19
   0 -22   1    1.85    0.68
   0  22   1    2.71    0.25
   0  22  -1    2.24    0.20
   1 -22   1    0.33    0.50
  -1  22  -1    0.53    0.22
   2 -22   1    0.29    0.42
  -2  22  -1    0.08    0.24
   3 -22   1    0.28    0.44
  -3  22  -1    1.50    0.34
   4 -22   1    0.36    0.50
  -4 -22  -1    0.18    0.43
  -4  22  -1   -0.13    0.32
   5 -22   1    0.03    0.60
  -5  22  -1    0.00    0.34
   6 -22   1    0.23    0.67
  -6  22  -1   -0.51    0.39
   5 -23  -1    0.30    0.49
  -5 -23   1   -0.17    0.40
  -5 -23   1   -0.02    0.45
  -5  23   1   -0.06    0.33
  -4 -23   1    0.33    0.49
   4 -23  -1    0.59    0.51
  -4 -23   1   -0.07    0.44
  -4  23   1    0.36    0.34
  -3 -23   1    2.15    0.66
   3 -23  -1    2.11    0.73
  -3 -23   1    2.93    0.80
  -3  23   1    2.61    0.41
  -2 -23   1    0.24    0.49
   2 -23  -1   -0.13    0.51
  -2  23   1    0.04    0.22
   1 -23  -1    0.14    0.40
  -1 -23   1    0.05    0.50
  -1  23   1    0.23    0.20
   0 -23   1    0.53    0.45
   0 -23  -1    0.35    0.41
   0  23  -1    0.18    0.11
   0  23   1    0.08    0.13
   1 -23   1    0.50    0.56
  -1  23  -1   -0.04    0.19
   2 -23   1    0.04    0.54
  -2  23  -1   -0.14    0.22
   3 -23   1    0.05    0.40
  -3  23  -1   -0.28    0.24
  -4 -23  -1    0.29    0.48
   4 -23   1   -0.04    0.41
  -4  23  -1    0.21    0.33
   5 -23   1    0.01    0.64
  -5  23  -1    0.08    0.36
  -5 -24   1   -0.33    0.40
  -5 -24   1    0.50    0.59
   5 -24  -1    0.20    0.64
  -5  24   1    0.35    0.36
   4 -24  -1    0.26    0.47
  -4 -24   1   -0.16    0.48
  -4 -24   1   -0.10    0.45
  -4  24   1    0.24    0.34
  -3 -24   1   -0.16    0.33
  -3 -24   1   -0.32    0.49
   3 -24  -1    0.49    0.47
  -3  24   1    0.33    0.29
  -2 -24   1    0.22    0.40
   2 -24  -1   -0.28    0.36
  -2  24   1    0.04    0.24
   1 -24  -1    0.88    0.61
  -1 -24   1    0.00    0.37
  -1  24   1    0.67    0.23
   0 -24  -1    0.31    0.54
   0 -24   1    0.75    0.59
   0  24   1    0.79    0.15
   1 -24   1    0.07    0.43
  -1  24  -1   -0.10    0.18
   2 -24   1    0.47    0.60
  -2  24  -1   -0.13    0.23
   3 -24   1   -0.08    0.55
  -3  24  -1    0.25    0.27
   4 -24   1   -0.03    0.60
  -4 -24  -1    0.12    0.51
  -4  24  -1    0.09    0.29
   4 -25  -1    0.37    0.65
  -4 -25   1   -0.05    0.35
  -4 -25   1    0.19    0.54
  -4  25   1   -0.20    0.31
  -3 -25   1   -0.14    0.48
  -3 -25   1    0.24    0.60
   3 -25  -1   -0.40    0.50
  -3  25   1   -0.13    0.27
  -2 -25   1    0.32    0.51
   2 -25  -1   -0.46    0.50
  -2  25   1    0.13    0.26
  -1 -25   1    0.03    0.54
   1 -25  -1    1.07    0.66
  -1  25   1    0.78    0.23
   0 -25   1    0.61    0.48
   0 -25  -1    0.80    0.61
   1 -25   1    0.24    0.53
  -1 -25  -1    0.26    0.42
  -1  25  -1    0.26    0.20
   2 -25   1   -0.24    0.39
  -2  25  -1   -0.16    0.23
   3 -25   1    0.83    0.68
  -3  25  -1    0.56    0.33
   4 -25   1    0.18    0.66
  -4 -25  -1    0.69    0.59
  -4  25  -1   -0.18    0.32
  -3 -26   1   -0.41    0.44
  -3 -26   1    0.04    0.45
   3 -26  -1    0.11    0.62
  -3  26   1   -0.18    0.26
   2 -26  -1    0.67    0.54
  -2 -26   1    0.35    0.42
  -2  26   1    0.80    0.28
  -1 -26   1    0.44    0.43
   1 -26  -1    0.97    0.66
  -1  26   1    0.74    0.22
   0 -26  -1    0.08    0.42
   0 -26   1    0.22    0.58
   1 -26   1    0.76    0.65
  -1 -26  -1    0.59    0.62
   2 -26   1    0.43    0.52
  -2  26  -1    0.06    0.26
   3 -26   1   -0.29    0.62
  -3  26  -1    0.01    0.31
  -2 -27   1    0.38    0.60
   2 -27  -1    0.46    0.62
  -1 -27   1    0.42    0.61
   1 -27  -1    0.90    0.68
   0 -27  -1    0.96    0.66
   0 -27   1    0.17    0.62
  -1 -27  -1   -0.03    0.42
   1 -27   1   -0.08    0.42
  10   0  -2    0.54    0.35
 -10   0   2    0.47    0.45
   9   0  -2    0.59    0.40
  -9   0   2    0.18    0.38
   8   0  -2   12.26    0.81
  -8   0   2   12.39    0.77
  -7   0   2    3.93    0.48
   7   0  -2    3.88    0.47
   7   0  -2    3.71    0.47
   7   0  -2    3.14    0.51
  -6   0   2    1.00    0.25
   6   0  -2    0.96    0.32
   6   0  -2    0.71    0.20
   6   0  -2    0.97    0.31
   6   0  -2    1.42    0.30
  -6   0   2    1.47    0.56
  -5   0   2   21.18    0.72
   5   0  -2   20.93    0.68
   5   0  -2   19.53    0.71
   5   0  -2   21.52    0.98
  -5   0   2   21.93    1.07
   5   0  -2   20.47    0.71
  -4   0   2   44.06    1.06
   4   0  -2   44.60    1.05
   4   0  -2   44.33    1.43
  -4   0   2   44.23    1.46
   4   0  -2   41.88    1.05
   4   0  -2   45.09    1.06
  -4   0   2   44.99    1.04
   3   0  -2    0.10    0.13
   3   0  -2   -0.08    0.09
   3   0  -2   -0.23    0.14
  -3   0   2   -0.18    0.12
  -3   0   2   -0.17    0.13
   3   0  -2    0.10    0.05
  -3   0   2    0.47    0.25
  -2   0   2  357.65    5.42
   2   0  -2  359.61    7.42
  -2   0   2  360.59    7.42
  -2   0   2  353.45    5.42
   2   0  -2  352.01    5.42
   1   0  -2   15.44    0.41
  -1   0   2   15.95    0.61
  -1   0   2   16.21    0.41
   1   0  -2   16.18    0.50
   1   0  -2   16.45    0.62
   0   0  -2  205.99    3.18
   0   0  -2  209.46    3.17
   0   0   2  193.80    3.18
   0   0  -2  209.22    4.35
   0   0   2  211.20    4.32
   0   0   2  207.48    3.16
   0   0  -2  207.21    4.31
   0   0   2  208.84    4.34
   1   0   2  452.90    9.46
   1   0   2  442.42    6.71
   1   0   2  448.45    9.10
  -1   0  -2  445.54    9.09
   1   0   2  449.49    6.68
  -1   0  -2  446.75    6.71
  -1   0  -2  446.05    6.68
  -1   0  -2  455.24    9.15
  -2   0  -2  172.34    2.86
  -2   0  -2  174.21    2.83
   2   0   2  173.81    3.66
  -2   0  -2  176.32    3.95
   2   0   2  174.98    3.94
   2   0   2  177.67    2.84
   2   0   2  176.77    2.87
  -3   0  -2   21.37    0.92
   3   0   2   20.82    0.66
  -3   0  -2   20.78    0.63
   3   0   2   21.32    0.63
   3   0   2   22.59    0.96
  -3   0  -2   21.57    0.62
   4   0   2   13.44    0.55
   4   0   2   12.99    0.82
   4   0   2   13.03    0.55
  -4   0  -2   12.34    0.55
  -4   0  -2   13.31    0.56
  -4   0  -2   12.92    0.75
  -5   0  -2    0.28    0.23
   5   0   2    0.35    0.25
  -5   0  -2    0.14    0.22
   5   0   2   -0.23    0.21
   5   0   2    0.33    0.30
   5   0   2    0.31    0.22
   6   0   2    1.87    0.29
   6   0   2    1.80    0.47
  -6   0  -2    1.67    0.35
   6   0   2    1.98    0.39
  -7   0  -2    0.01    0.22
   7   0   2   -0.20    0.42
   7   0   2    0.08    0.32
   7   0   2    0.19    0.17
  -8   0  -2    0.78    0.41
   8   0   2   -0.92    0.43
   8   0   2   -0.26    0.34
  -9   0  -2    0.11    0.42
   9   0   2    0.52    0.36
 -10   0  -2    1.37    0.54
  10   0   2    2.18    0.58
 -10  -1   2    0.12    0.41
  10  -1  -2    0.14    0.44
  10   1  -2    0.79    0.46
 -10   1   2   -0.21    0.36
   9  -1  -2    4.36    0.59
  -9  -1   2    4.31    0.58
   9   1  -2    4.60    0.65
  -9   1   2    5.56    0.66
  -8  -1   2    0.48    0.26
   8  -1  -2    0.60    0.31
   8  -1  -2   -0.56    0.27
  -8   1   2    0.29    0.34
   8   1  -2    0.40    0.36
  -7  -1   2    2.90    0.63
   7  -1  -2    3.05    0.43
  -7  -1   2    3.78    0.47
   7  -1  -2    2.86    0.37
   7   1  -2    3.09    0.50
  -7   1   2    2.83    0.44
   7   1  -2    3.79    0.50
  -6  -1   2    1.01    0.52
  -6  -1   2    1.02    0.29
   6  -1  -2    0.86    0.22
   6  -1  -2    1.57    0.35
   6  -1  -2    0.93    0.35
  -6   1   2    0.82    0.29
   6   1  -2    1.37    0.34
   6   1  -2    1.25    0.27
   6   1  -2    1.06    0.28
   5  -1  -2    0.98    0.18
   5  -1  -2    0.65    0.29
  -5  -1   2    0.83    0.23
   5  -1  -2    0.66    0.19
   5  -1  -2    0.60    0.26
  -5  -1   2    1.03    0.38
  -5   1   2    1.02    0.42
   5   1  -2    0.64    0.23
   5   1  -2    0.81    0.22
  -5   1   2    0.90    0.22
   5   1  -2    0.73    0.26
  -4  -1   2    5.59    0.55
   4  -1  -2    4.48    0.37
  -4  -1   2    4.72    0.30
  -4  -1   2    4.96    0.34
   4  -1  -2    5.08    0.50
   4  -1  -2    4.90    0.32
   4  -1  -2    5.22    0.30
   4   1  -2    5.47    0.46
  -4   1   2    5.02    0.36
  -4   1   2    6.44    0.66
   4   1  -2    5.18    0.36
  -4   1   2    4.65    0.35
   4   1  -2    5.17    0.34
   3  -1  -2    2.45    0.27
  -3  -1   2    2.52    0.23
  -3  -1   2    2.58    0.23
  -3  -1   2    3.05    0.34
   3  -1  -2    2.64    0.26
   3  -1  -2    2.57    0.19
   3  -1  -2    3.15    0.34
  -3   1   2    4.20    0.52
  -3   1   2    2.61    0.22
   3   1  -2    2.55    0.24
  -3   1   2    2.63    0.25
   3   1  -2    2.66    0.23
   3   1  -2    2.81    0.33
   2  -1  -2    4.36    0.26
   2  -1  -2    4.23    0.40
  -2  -1   2    3.78    0.33
  -2  -1   2    4.01    0.23
  -2  -1   2    4.04    0.23
  -2   1   2    4.18    0.25
   2   1  -2    3.82    0.32
  -2   1   2    3.66    0.22
   2   1  -2    3.80    0.14
   2   1  -2    3.84    0.23
   1  -1  -2   72.78    1.27
  -1  -1   2   73.78    1.81
  -1  -1   2   74.55    1.62
   1  -1  -2   72.27    1.78
  -1  -1   2   72.89    1.24
  -1   1   2   71.46    1.77
  -1   1   2   71.22    1.26
   1   1  -2   72.53    1.80
   1   1  -2   73.12    1.25
   1   1  -2   72.70    1.61
   0  -1  -2  738.28   14.71
   0  -1   2  755.67   16.05
   0  -1  -2  748.00   11.43
   0  -1   2  736.07   11.50
   0  -1  -2  751.45   15.19
   0  -1   2  761.07   11.66
   0  -1  -2  701.29   11.37
   0  -1   2  767.49   16.04
   0   1   2  745.91   15.50
   0   1  -2  727.14   10.92
   0   1  -2  755.52   15.67
   0   1  -2  758.78   11.50
   0   1   2  759.29   11.55
   0   1   2  729.66   15.92
   0   1  -2  765.55   15.82
  -1  -1  -2  120.85    2.76
  -1  -1  -2  120.12    1.96
   1  -1   2  122.86    2.67
   1  -1   2  119.39    1.99
   1  -1   2  122.56    2.79
   1  -1   2  120.14    1.96
  -1  -1  -2  117.97    1.97
  -1  -1  -2  121.03    2.57
  -1   1  -2  118.56    1.96
  -1   1  -2  120.37    1.99
   1   1   2  120.41    1.98
   1   1   2  119.75    2.74
  -1   1  -2  117.86    2.76
   1   1   2  119.14    1.95
   1   1   2  120.99    2.55
  -2  -1  -2   24.61    0.63
   2  -1   2   25.58    0.96
  -2  -1  -2   24.72    0.62
   2  -1   2   23.99    0.65
   2  -1   2   24.71    0.62
  -2  -1  -2   25.33    0.94
   2   1   2   24.55    0.60
   2   1   2   24.21    0.94
  -2   1  -2   23.39    0.90
  -2   1  -2   24.13    0.64
   2   1   2   24.52    0.63
  -2   1  -2   23.77    0.61
   2   1   2   23.47    0.63
   3  -1   2    9.96    0.45
  -3  -1  -2    9.39    0.39
   3  -1   2   10.21    0.43
  -3  -1  -2   10.41    0.61
  -3  -1  -2    9.69    0.42
   3  -1   2   10.11    0.65
  -3   1  -2    9.00    0.58
   3   1   2    9.32    0.38
   3   1   2    9.12    0.43
  -3   1  -2    9.29    0.40
  -3   1  -2    9.79    0.44
   3   1   2    9.96    0.65
   3   1   2    9.32    0.32
   4  -1   2   64.65    1.41
   4  -1   2   66.81    2.04
  -4  -1  -2   66.43    1.41
  -4  -1  -2   64.92    1.97
   4  -1   2   64.56    1.47
   4   1   2   63.26    1.43
  -4   1  -2   68.11    1.49
  -4   1  -2   65.94    1.43
   4   1   2   67.80    2.01
   4   1   2   64.86    1.39
   4   1   2   65.00    1.46
  -4   1  -2   66.87    2.01
   5  -1   2    7.22    0.47
  -5  -1  -2    7.27    0.64
   5  -1   2    6.32    0.58
   5  -1   2    7.69    0.75
  -5  -1  -2    7.34    0.48
   5   1   2    6.77    0.45
  -5   1  -2    6.93    0.65
   5   1   2    7.01    0.46
   5   1   2    8.16    0.76
  -5   1  -2    7.05    0.44
   5   1   2    6.91    0.33
  -6  -1  -2   -0.08    0.25
   6  -1   2   -0.32    0.27
   6  -1   2   -0.10    0.19
   6  -1   2    0.25    0.35
   6   1   2   -0.07    0.19
   6   1   2    0.18    0.35
  -6   1  -2   -0.10    0.24
   6   1   2    0.00    0.10
  -7  -1  -2   -0.50    0.27
   7  -1   2   -0.43    0.23
   7  -1   2   -0.09    0.33
   7  -1   2   -0.37    0.40
   7   1   2   -0.60    0.38
   7   1   2    0.01    0.09
  -7   1  -2   -0.51    0.29
   7   1   2   -0.19    0.29
   8  -1   2   -0.64    0.45
  -8  -1  -2   -0.16    0.25
   8  -1   2   -0.16    0.27
  -8   1  -2    0.53    0.39
   8   1   2   -0.63    0.33
   8   1   2   -1.06    0.45
  -9  -1  -2    0.74    0.45
   9  -1   2    0.68    0.47
   9   1   2    1.07    0.48
  -9   1  -2    0.75    0.37
 -10  -1  -2    0.76    0.49
  10  -1   2    0.29    0.48
  10   1   2    0.52    0.46
 -10   1  -2    0.21    0.47
 -10  -2   2    0.50    0.38
  10  -2  -2    0.02    0.45
  10   2  -2    0.37    0.41
 -10   2   2   -0.10    0.40
  -9  -2   2    1.19    0.41
   9  -2  -2    1.57    0.51
   9   2  -2    1.42    0.45
  -9   2   2    0.76    0.35
   8  -2  -2    2.05    0.44
   8  -2  -2    2.82    0.51
  -8  -2   2    2.90    0.47
   8   2  -2    2.22    0.45
  -8   2   2    2.75    0.45
  -7  -2   2    0.91    0.52
   7  -2  -2    0.27    0.25
  -7  -2   2    0.31    0.14
   7  -2  -2    0.83    0.34
  -7  -2   2    0.70    0.29
   7   2  -2    0.56    0.29
   7   2  -2    0.36    0.29
  -7   2   2    0.56    0.26
  -6  -2   2    1.74    0.21
   6  -2  -2    2.03    0.46
   6  -2  -2    1.55    0.36
  -6  -2   2    1.98    0.33
   6  -2  -2    1.69    0.28
  -6  -2   2    1.83    0.49
  -6   2   2    1.81    0.35
   6   2  -2    1.82    0.37
   6   2  -2    1.93    0.35
   6   2  -2    2.28    0.31
   5  -2  -2    3.69    0.33
   5  -2  -2    4.12    0.53
   5  -2  -2    3.35    0.40
  -5  -2   2    4.84    0.61
  -5  -2   2    4.12    0.32
  -5  -2   2    4.02    0.21
   5  -2  -2    4.56    0.37
   5   2  -2    4.36    0.45
   5   2  -2    4.24    0.35
   5   2  -2    3.40    0.37
  -5   2   2    4.31    0.35
  -5   2   2    3.88    0.58
   4  -2  -2   11.44    0.50
   4  -2  -2   10.56    0.51
   4  -2  -2   11.50    0.73
  -4  -2   2   11.11    0.46
  -4  -2   2   12.06    0.73
   4  -2  -2   12.13    0.49
  -4  -2   2   11.39    0.47
   4   2  -2   10.57    0.47
  -4   2   2   11.66    0.51
   4   2  -2   11.08    0.46
  -4   2   2   11.89    0.52
  -4   2   2   11.74    0.80
   4   2  -2   11.76    0.65
  -3  -2   2   -0.27    0.10
   3  -2  -2   -0.14    0.11
   3  -2  -2    0.42    0.27
  -3  -2   2   -0.04    0.10
   3  -2  -2   -0.13    0.12
  -3  -2   2   -0.03    0.12
   3  -2  -2   -0.03    0.09
  -3   2   2    0.64    0.25
   3   2  -2   -0.06    0.13
  -3   2   2    0.09    0.11
   3   2  -2   -0.19    0.09
   3   2  -2    0.09    0.13
  -3   2   2    0.00    0.14
   2  -2  -2   28.95    0.99
   2  -2  -2   28.24    0.69
  -2  -2   2   27.81    0.63
  -2  -2   2   28.50    0.63
  -2  -2   2   29.58    0.66
  -2  -2   2   28.73    0.97
   2   2  -2   29.23    0.97
  -2   2   2   34.31    1.08
  -2   2   2   28.75    0.69
   2   2  -2   28.20    0.65
   2   2  -2   27.66    0.64
  -2   2   2   28.14    0.68
  -1  -2   2    0.01    0.12
  -1  -2   2   -0.02    0.06
   1  -2  -2    0.01    0.10
   1   2  -2   -0.01    0.09
  -1   2   2    0.07    0.10
   1   2  -2   -0.02    0.08
   1   2  -2    0.06    0.07
   0  -2   2    2.12    0.16
   0  -2   2    2.36    0.26
   0  -2  -2    2.27    0.16
   0  -2   2    2.39    0.15
   0  -2  -2    2.34    0.17
   0  -2   2    1.96    0.23
   0  -2  -2    2.46    0.26
   0   2   2    2.53    0.17
   0   2  -2    2.00    0.23
   0   2  -2    2.26    0.22
   0   2  -2    2.11    0.14
   0   2  -2    2.14    0.14
   0   2   2    2.96    0.29
  -1  -2  -2  242.46    3.80
  -1  -2  -2  252.02    3.83
   1  -2   2  252.02    3.85
   1  -2   2  250.09    5.25
  -1  -2  -2  250.03    5.04
   1  -2   2  246.70    5.28
  -1  -2  -2  245.76    5.24
   1  -2   2  249.64    3.81
   1   2   2  248.95    3.80
   1   2   2  247.44    5.03
   1   2   2  246.76    3.83
  -1   2  -2  249.44    3.84
  -1   2  -2  245.78    5.27
  -1   2  -2  247.53    3.82
   1   2   2  249.79    5.24
   2  -2   2    1.10    0.22
   2  -2   2    1.59    0.19
  -2  -2  -2    0.98    0.17
   2  -2   2    1.47    0.21
  -2  -2  -2    1.28    0.18
  -2  -2  -2    1.35    0.26
  -2   2  -2    1.42    0.19
   2   2   2    1.50    0.18
  -2   2  -2    1.40    0.19
   2   2   2    1.65    0.29
   2   2   2    1.86    0.14
  -2   2  -2    1.14    0.22
   2   2   2    1.33    0.16
  -3  -2  -2    0.38    0.16
  -3  -2  -2   -0.01    0.17
   3  -2   2    0.23    0.16
   3  -2   2    0.14    0.13
  -3  -2  -2    0.41    0.16
   3  -2   2    0.28    0.22
   3   2   2    0.47    0.15
  -3   2  -2    0.30    0.17
  -3   2  -2    0.48    0.15
   3   2   2    0.42    0.15
  -3   2  -2    0.37    0.17
   3   2   2    0.27    0.23
   4  -2   2    7.55    0.44
   4  -2   2    6.99    0.43
  -4  -2  -2    6.39    0.60
  -4  -2  -2    7.26    0.41
   4  -2   2    7.27    0.68
  -4   2  -2    7.02    0.41
  -4   2  -2    7.35    0.41
   4   2   2    7.62    0.69
   4   2   2    7.44    0.44
  -4   2  -2    6.86    0.61
   4   2   2    6.59    0.39
  -5  -2  -2    0.19    0.21
   5  -2   2   -0.02    0.23
   5  -2   2    0.47    0.31
  -5  -2  -2    0.07    0.21
  -5   2  -2    0.04    0.17
   5   2   2    0.41    0.22
  -5   2  -2    0.30    0.25
   5   2   2    0.44    0.32
   5   2   2    0.32    0.19
  -6  -2  -2    1.47    0.29
   6  -2   2    1.56    0.38
   6  -2   2    0.71    0.40
   6  -2   2    0.81    0.42
   6   2   2    1.28    0.43
   6   2   2    1.28    0.34
  -6   2  -2    1.39    0.35
  -7  -2  -2    3.78    0.50
   7  -2   2    2.70    0.61
   7  -2   2    2.67    0.51
   7  -2   2    3.78    0.51
  -7   2  -2    3.75    0.48
   7   2   2    2.76    0.64
   7   2   2    2.78    0.47
   8  -2   2    0.84    0.56
  -8  -2  -2    2.41    0.48
   8  -2   2    1.78    0.51
  -8   2  -2    1.28    0.45
   8   2   2    1.56    0.44
   9  -2   2    1.92    0.54
   9  -2   2    0.17    0.58
  -9  -2  -2    2.20    0.52
  -9   2  -2    2.06    0.56
   9   2   2    2.07    0.51
  10  -2   2    0.62    0.51
 -10   2  -2    0.41    0.51
  10   2   2    0.69    0.49
  10  -3  -2    2.58    0.63
  10   3  -2    3.21    0.59
 -10   3   2    2.21    0.59
   9  -3  -2    1.28    0.50
  -9  -3   2    1.32    0.41
   9   3  -2    0.43    0.37
  -9   3   2    0.43    0.42
   8  -3  -2    1.05    0.38
  -8  -3   2    2.37    0.41
  -8   3   2    2.26    0.41
   8   3  -2    2.52    0.46
   7  -3  -2   28.26    1.09
   7  -3  -2   29.60    1.17
  -7  -3   2   27.99    0.95
  -7  -3   2   26.44    0.80
  -7  -3   2   25.90    1.31
   7   3  -2   25.93    0.98
   7   3  -2   25.40    1.20
   7   3  -2   28.74    0.97
  -7   3   2   27.58    1.03
   6  -3  -2    2.83    0.43
  -6  -3   2    2.32    0.34
  -6  -3   2    2.03    0.21
   6  -3  -2    1.96    0.31
  -6  -3   2    2.11    0.53
   6   3  -2    2.82    0.36
   6   3  -2    2.34    0.39
  -6   3   2    2.11    0.38
   6   3  -2    2.26    0.35
   5  -3  -2    0.95    0.39
   5  -3  -2    1.54    0.26
   5  -3  -2    1.27    0.31
  -5  -3   2    1.17    0.35
  -5  -3   2    1.03    0.24
   5  -3  -2    1.03    0.22
  -5  -3   2    1.16    0.14
  -5   3   2    1.50    0.30
   5   3  -2    1.12    0.25
   5   3  -2    1.51    0.26
   5   3  -2    1.34    0.29
  -4  -3   2   20.56    0.61
   4  -3  -2   20.61    0.76
  -4  -3   2   21.17    0.63
  -4  -3   2   20.66    0.90
   4  -3  -2   19.51    0.70
  -4  -3   2   20.34    0.47
   4  -3  -2   20.39    0.67
   4  -3  -2   20.96    1.01
   4   3  -2   21.81    0.64
  -4   3   2   21.28    1.04
  -4   3   2   21.21    0.71
   4   3  -2   20.21    0.63
  -4   3   2   21.09    0.70
   4   3  -2   20.48    0.89
   3  -3  -2   36.00    1.26
  -3  -3   2   34.25    0.78
  -3  -3   2   35.72    0.78
   3  -3  -2   32.84    0.85
  -3  -3   2   35.88    1.18
   3  -3  -2   34.51    0.85
  -3  -3   2   35.38    0.74
   3   3  -2   34.26    0.79
   3   3  -2   35.33    1.16
  -3   3   2   33.20    1.19
  -3   3   2   34.49    0.84
  -3   3   2   34.19    0.86
  -2  -3   2    5.29    0.24
  -2  -3   2    5.26    0.24
  -2  -3   2    5.28    0.24
  -2  -3   2    5.02    0.41
   2  -3  -2    5.20    0.28
   2  -3  -2    6.97    0.58
  -2   3   2    5.11    0.27
   2   3  -2    5.11    0.24
   2   3  -2    5.54    0.39
  -2   3   2    5.57    0.28
  -1  -3   2   42.47    0.78
  -1  -3   2   41.80    1.26
   1  -3  -2   41.92    0.86
   1  -3  -2   43.39    1.24
  -1  -3   2   45.64    1.11
  -1   3   2   47.24    1.29
  -1   3   2   41.30    0.85
   1   3  -2   42.53    1.26
   1   3  -2   42.44    1.08
   1   3  -2   41.75    0.79
   0  -3  -2  698.93   10.28
   0  -3   2  676.25   10.53
   0  -3  -2  673.73   14.03
   0  -3   2  711.02   14.26
   0  -3   2  669.30   10.36
   0  -3   2  669.60   13.70
   0   3  -2  680.57   14.18
   0   3  -2  667.71   10.52
   0   3   2  681.01   10.36
   0   3  -2  690.31   13.71
   0   3  -2  670.34   10.50
   0   3   2  664.70   13.69
   1  -3   2   38.91    0.79
  -1  -3  -2   40.30    1.22
  -1  -3  -2   39.60    0.79
   1  -3   2   38.45    0.82
   1  -3   2   37.91    1.22
  -1  -3  -2   39.21    0.78
  -1  -3  -2   38.87    0.99
  -1   3  -2   39.23    0.82
  -1   3  -2   38.01    1.19
   1   3   2   38.95    0.80
  -1   3  -2   38.76    0.79
   1   3   2   42.54    1.01
   1   3   2   38.70    0.77
   2  -3   2   23.61    0.63
  -2  -3  -2   22.36    0.57
  -2  -3  -2   22.59    0.59
   2  -3   2   22.68    0.95
  -2  -3  -2   22.90    0.56
   2  -3   2   23.12    0.60
  -2  -3  -2   22.89    0.89
  -2   3  -2   23.23    0.93
   2   3   2   22.33    0.57
  -2   3  -2   21.84    0.61
  -2   3  -2   23.45    0.62
   2   3   2   22.85    0.60
   3  -3   2   17.80    0.62
  -3  -3  -2   17.95    0.55
   3  -3   2   19.37    0.93
  -3  -3  -2   17.29    0.84
  -3  -3  -2   17.94    0.57
   3  -3   2   17.12    0.58
   3   3   2   17.70    0.55
   3   3   2   18.23    0.58
   3   3   2   18.01    0.83
  -3   3  -2   18.13    0.85
  -3   3  -2   16.99    0.59
  -3   3  -2   17.93    0.61
  -4  -3  -2    7.57    0.64
  -4  -3  -2    8.77    0.44
   4  -3   2    8.38    0.46
   4  -3   2    8.26    0.50
   4  -3   2    8.49    0.72
   4   3   2    8.68    0.43
   4   3   2    8.99    0.47
  -4   3  -2    7.63    0.61
  -4   3  -2    8.77    0.50
  -4   3  -2    9.04    0.49
   4   3   2    8.45    0.72
  -5  -3  -2   32.40    1.34
   5  -3   2   29.67    0.99
   5  -3   2   32.61    1.40
  -5  -3  -2   31.74    0.93
  -5   3  -2   31.61    0.97
   5   3   2   32.11    0.93
   5   3   2   32.81    1.38
   5   3   2   32.33    0.98
   6  -3   2    2.26    0.41
  -6  -3  -2    2.60    0.39
   6  -3   2    2.01    0.55
   6  -3   2    2.63    0.53
   6   3   2    3.42    0.42
   6   3   2    2.74    0.41
  -6   3  -2    2.97    0.45
   7  -3   2    0.20    0.42
  -7  -3  -2   -0.38    0.25
   7  -3   2    0.39    0.35
  -7   3  -2   -0.46    0.29
   7   3   2   -0.30    0.28
   8  -3   2   -0.64    0.43
  -8  -3  -2   -0.43    0.31
   8  -3   2    0.45    0.41
   8   3   2    0.24    0.36
  -8   3  -2   -0.07    0.38
   9  -3   2    2.29    0.82
  -9  -3  -2    3.62    0.58
   9  -3   2    3.72    0.61
  -9   3  -2    4.69    0.66
   9   3   2    3.20    0.60
  10  -3   2    0.16    0.37
 -10   3  -2   -0.11    0.43
  10   3   2   -0.13    0.40
  10  -4  -2    1.22    0.56
  10   4  -2    1.10    0.46
 -10   4   2    1.09    0.55
  -9  -4   2    0.54    0.35
   9  -4  -2    0.45    0.47
   9   4  -2    0.12    0.36
  -9   4   2    0.16    0.42
   8  -4  -2   21.29    1.13
  -8  -4   2   15.78    1.27
   8  -4  -2   22.93    1.09
  -8  -4   2   19.84    0.87
   8   4  -2   22.87    0.98
  -8   4   2   22.95    1.04
   7  -4  -2    1.54    0.42
  -7  -4   2    0.86    0.16
  -7  -4   2    1.69    0.54
  -7  -4   2    1.62    0.32
   7  -4  -2    1.23    0.33
   7   4  -2    1.13    0.34
   7   4  -2    1.68    0.32
   7   4  -2    1.61    0.36
  -7   4   2    1.81    0.42
  -6  -4   2    5.07    0.29
  -6  -4   2    5.56    0.42
  -6  -4   2    6.83    0.80
   6  -4  -2    5.45    0.54
   6  -4  -2    4.59    0.51
   6   4  -2    5.54    0.42
  -6   4   2    5.45    0.51
   6   4  -2    5.67    0.46
   6   4  -2    5.49    0.55
   5  -4  -2   17.24    1.05
  -5  -4   2   18.79    0.94
   5  -4  -2   17.72    0.80
  -5  -4   2   16.84    0.60
  -5  -4   2   16.75    0.51
   5  -4  -2   17.94    0.75
   5   4  -2   17.16    0.64
   5   4  -2   17.38    0.85
  -5   4   2   17.09    0.70
   5   4  -2   17.17    0.62
   4  -4  -2   -0.05    0.17
   4  -4  -2    0.02    0.36
  -4  -4   2   -0.05    0.06
   4  -4  -2    0.00    0.20
  -4  -4   2   -0.01    0.14
  -4  -4   2    0.06    0.14
   4  -4  -2   -0.18    0.14
  -4  -4   2   -0.07    0.17
   4   4  -2   -0.01    0.13
  -4   4   2    0.11    0.19
   4   4  -2    0.06    0.16
  -4   4   2   -0.08    0.18
   4   4  -2   -0.01    0.15
  -3  -4   2    6.36    0.26
   3  -4  -2    6.32    0.38
   3  -4  -2    6.38    0.41
  -3  -4   2    6.36    0.49
  -3  -4   2    6.78    0.30
   3  -4  -2    5.98    0.35
   3  -4  -2    6.35    0.55
  -3  -4   2    6.31    0.29
  -3   4   2    6.56    0.37
  -3   4   2    6.03    0.36
   3   4  -2    6.25    0.30
   3   4  -2    6.79    0.49
  -2  -4   2   18.77    0.57
   2  -4  -2   19.87    0.90
  -2  -4   2   18.13    0.44
   2  -4  -2   18.33    0.54
  -2  -4   2   17.95    0.77
  -2  -4   2   18.06    0.44
  -2   4   2   20.06    0.84
   2   4  -2   18.76    0.79
  -2   4   2   18.42    0.54
   2   4  -2   17.64    0.45
  -2   4   2   17.72    0.53
  -1  -4   2   13.02    0.62
  -1  -4   2   12.57    0.51
   1  -4  -2   12.48    0.39
  -1  -4   2   12.69    0.32
   1   4  -2   12.48    0.49
   1   4  -2   12.37    0.33
  -1   4   2   11.96    0.39
   1   4  -2   13.02    0.62
   0  -4  -2   14.35    0.63
   0  -4   2   11.39    0.33
   0  -4   2   11.78    0.59
   0  -4   2   11.30    0.54
   0  -4   2   11.57    0.32
   0  -4  -2   11.79    0.35
   0   4  -2   11.65    0.55
   0   4  -2   11.31    0.33
   0   4  -2   11.76    0.33
   0   4   2   11.64    0.35
   1  -4   2  637.52    9.62
   1  -4   2  628.93   12.50
  -1  -4  -2  614.26    9.22
   1  -4   2  612.85    9.57
  -1  -4  -2  600.23   12.52
  -1  -4  -2  621.54    9.13
  -1   4  -2  617.71    9.17
   1   4   2  612.63    9.46
  -1   4  -2  596.83    9.44
  -1   4  -2  625.66   12.48
   1   4   2  626.10    9.57
   2  -4   2   66.64    1.29
  -2  -4  -2   66.64    1.85
  -2  -4  -2   67.91    1.24
   2  -4   2   69.10    1.94
   2  -4   2   66.96    1.33
  -2  -4  -2   65.79    1.46
  -2  -4  -2   67.18    1.25
   2   4   2   66.98    1.27
  -2   4  -2   67.62    1.33
  -2   4  -2   64.72    1.28
   2   4   2   66.34    1.23
  -2   4  -2   66.61    1.88
  -3  -4  -2    6.44    0.34
  -3  -4  -2    6.57    0.57
   3  -4   2    5.87    0.53
   3  -4   2    5.98    0.36
   3  -4   2    6.50    0.36
  -3  -4  -2    6.19    0.33
   3   4   2    6.24    0.32
  -3   4  -2    6.32    0.52
  -3   4  -2    6.29    0.36
  -3   4  -2    5.78    0.34
   3   4   2    6.09    0.35
  -4  -4  -2   68.51    1.40
   4  -4   2   67.72    2.13
   4  -4   2   65.01    1.50
  -4  -4  -2   67.77    2.03
   4   4   2   67.59    1.39
   4   4   2   65.16    1.43
  -4   4  -2   62.85    1.44
  -4   4  -2   67.98    2.09
  -4   4  -2   66.01    1.49
  -5  -4  -2   24.80    1.17
   5  -4   2   24.32    0.91
  -5  -4  -2   25.36    0.80
   5  -4   2   24.82    1.28
   5   4   2   24.65    0.84
   5   4   2   25.25    0.80
  -5   4  -2   24.05    0.84
   6  -4   2    4.41    0.51
   6  -4   2    3.30    0.62
   6  -4   2    3.66    0.60
  -6  -4  -2    4.95    0.46
   6   4   2    5.56    0.49
   6   4   2    4.23    0.44
  -6   4  -2    4.60    0.44
   7  -4   2    1.73    0.54
  -7  -4  -2    1.99    0.40
   7  -4   2    1.60    0.46
  -7   4  -2    1.27    0.43
   7   4   2    1.68    0.39
  -8  -4  -2    1.10    0.39
   8  -4   2    1.64    0.43
   8  -4   2    0.16    0.58
   8   4   2    1.21    0.42
  -8   4  -2    1.05    0.44
   9  -4   2   -0.48    0.54
   9  -4   2    1.18    0.49
  -9  -4  -2    1.39    0.45
   9   4   2    1.46    0.45
  -9   4  -2    1.31    0.43
  10  -4   2    1.27    0.58
  10   4   2    0.75    0.48
 -10   4  -2    0.69    0.43
  10  -5  -2    0.47    0.53
  10   5  -2    0.87    0.43
 -10   5   2    0.35    0.50
  -9  -5   2    4.17    0.54
   9  -5  -2    4.89    0.72
  -9   5   2    6.19    0.75
   9   5  -2    4.73    0.61
  -8  -5   2    9.72    0.66
   8  -5  -2   11.32    0.85
   8  -5  -2    7.79    0.85
  -8   5   2   11.16    0.80
   8   5  -2    9.82    0.71
  -7  -5   2    5.78    0.50
   7  -5  -2    4.97    0.60
   7  -5  -2    3.70    0.50
  -7  -5   2    4.24    0.69
  -7  -5   2    3.94    0.30
   7   5  -2    4.54    0.49
   7   5  -2    4.69    0.57
  -7   5   2    5.09    0.58
   7   5  -2    4.83    0.44
  -6  -5   2   22.55    0.70
   6  -5  -2   23.05    0.94
  -6  -5   2   23.90    0.78
  -6  -5   2   23.40    1.11
   6  -5  -2   24.27    1.07
  -6   5   2   24.59    0.92
   6   5  -2   23.48    0.83
   6   5  -2   23.83    0.80
   6   5  -2   22.17    1.04
  -5  -5   2    2.02    0.22
   5  -5  -2    1.58    0.30
  -5  -5   2    1.93    0.27
   5  -5  -2    1.46    0.54
   5  -5  -2    1.47    0.29
  -5  -5   2    1.84    0.38
   5   5  -2    1.96    0.36
  -5   5   2    1.89    0.30
   5   5  -2    2.03    0.27
   5   5  -2    1.74    0.27
   4  -5  -2   -0.13    0.17
  -4  -5   2   -0.01    0.12
  -4  -5   2   -0.10    0.12
   4  -5  -2   -0.07    0.14
   4  -5  -2   -0.01    0.20
  -4  -5   2    0.05    0.11
   4  -5  -2   -0.30    0.39
  -4  -5   2    0.14    0.21
   4   5  -2   -0.06    0.12
  -4   5   2   -0.09    0.19
   4   5  -2   -0.12    0.12
  -4   5   2   -0.01    0.19
   4   5  -2   -0.07    0.15
  -3  -5   2    7.43    0.31
   3  -5  -2    6.91    0.37
  -3  -5   2    7.25    0.54
   3  -5  -2    7.35    0.71
   3  -5  -2    7.13    0.38
  -3  -5   2    7.44    0.30
   3   5  -2    7.26    0.31
  -3   5   2    7.18    0.36
   3   5  -2    7.20    0.50
  -3   5   2    6.76    0.38
  -2  -5   2   20.45    0.47
   2  -5  -2   20.26    0.60
  -2  -5   2   20.39    0.67
  -2  -5   2   20.36    0.46
   2  -5  -2   20.68    0.90
  -2  -5   2   20.89    0.88
  -2   5   2   19.82    0.58
   2   5  -2   19.79    0.47
  -2   5   2   20.49    0.59
   2   5  -2   20.62    0.87
  -1  -5   2    2.24    0.14
   1  -5  -2    1.79    0.20
  -1  -5   2    1.84    0.30
  -1  -5   2    2.09    0.25
   1   5  -2    2.04    0.15
   1   5  -2    1.98    0.25
  -1   5   2    2.04    0.20
   1   5  -2    1.70    0.13
   0  -5  -2    0.27    0.12
   0  -5   2    0.18    0.13
   0  -5   2    0.28    0.09
   0  -5   2    0.37    0.10
   0   5  -2    0.19    0.14
   0   5   2    0.32    0.12
   0   5  -2    0.50    0.10
   0   5  -2    0.38    0.10
   1  -5   2    8.47    0.34
  -1  -5  -2    8.67    0.31
  -1  -5  -2   10.78    0.54
  -1  -5  -2    9.28    0.32
   1  -5   2    8.92    0.56
   1  -5   2    9.03    0.31
  -1   5  -2    9.24    0.33
  -1   5  -2    8.57    0.53
   1   5   2    9.08    0.30
  -1   5  -2    8.62    0.34
   1   5   2    8.64    0.32
   2  -5   2   29.23    0.73
  -2  -5  -2   31.03    0.70
   2  -5   2   30.98    0.78
  -2  -5  -2   29.64    0.81
  -2  -5  -2   32.05    0.69
   2  -5   2   30.62    1.16
   2   5   2   29.58    0.71
  -2   5  -2   30.00    0.75
  -2   5  -2   31.35    0.78
  -2   5  -2   29.04    1.12
   2   5   2   29.87    0.68
  -3  -5  -2   58.59    1.19
   3  -5   2   60.13    1.32
   3  -5   2   57.23    1.86
   3  -5   2   57.10    1.24
  -3  -5  -2   59.79    1.18
  -3  -5  -2   57.70    1.78
  -3   5  -2   56.19    1.26
  -3   5  -2   57.94    1.29
   3   5   2   58.24    1.21
   3   5   2   56.51    1.16
  -3   5  -2   59.30    1.85
   4  -5   2    2.74    0.36
   4  -5   2    2.44    0.44
  -4  -5  -2    3.26    0.30
  -4  -5  -2    1.75    0.37
   4   5   2    3.03    0.28
  -4   5  -2    2.34    0.41
   4   5   2    2.87    0.32
  -4   5  -2    2.87    0.36
  -4   5  -2    2.34    0.34
  -5  -5  -2    0.42    0.29
  -5  -5  -2    0.89    0.24
   5  -5   2    0.60    0.29
   5  -5   2    1.46    0.34
   5   5   2    0.83    0.22
  -5   5  -2    0.95    0.31
   5   5   2    1.06    0.27
  -6  -5  -2    8.63    0.54
   6  -5   2    9.24    0.95
   6  -5   2    8.74    0.67
   6   5   2    7.57    0.54
   6   5   2    8.70    0.53
  -6   5  -2    8.76    0.63
   7  -5   2    0.79    0.39
  -7  -5  -2    0.46    0.30
   7  -5   2    0.39    0.46
   7   5   2    0.51    0.31
  -7   5  -2    0.66    0.40
   8  -5   2    0.02    0.29
   8  -5   2   -0.63    0.43
  -8  -5  -2   -0.41    0.30
  -8   5  -2   -0.19    0.27
   8   5   2    0.54    0.34
   9  -5   2   -0.90    0.48
   9  -5   2   -0.06    0.42
   9   5   2    0.16    0.37
  -9   5  -2   -0.42    0.40
  10  -6  -2   -0.27    0.46
  10   6  -2    0.24    0.38
 -10   6   2   -0.07    0.49
   9  -6  -2    1.34    0.52
   9   6  -2    0.90    0.36
  -9   6   2    0.29    0.43
  -8  -6   2    2.34    0.39
   8  -6  -2    3.24    0.58
   8  -6  -2    1.34    0.44
  -8   6   2    3.63    0.57
   8   6  -2    2.12    0.42
   7  -6  -2    4.02    0.57
  -7  -6   2    2.71    0.60
  -7  -6   2    3.62    0.40
   7  -6  -2    3.05    0.50
  -7  -6   2    3.03    0.30
   7   6  -2    3.37    0.49
  -7   6   2    4.66    0.57
   7   6  -2    3.70    0.42
   7   6  -2    3.49    0.45
   6  -6  -2    8.97    0.73
   6  -6  -2    9.52    0.67
  -6  -6   2    9.65    0.82
  -6  -6   2    8.64    0.43
  -6  -6   2    8.94    0.48
   6   6  -2    8.19    0.47
   6   6  -2    9.41    0.69
  -6   6   2    9.86    0.64
   6   6  -2    8.94    0.52
  -5  -6   2    6.50    0.39
  -5  -6   2    7.27    0.61
   5  -6  -2    6.63    0.47
   5  -6  -2    7.26    0.59
  -5  -6   2    6.86    0.39
  -5   6   2    7.54    0.47
   5   6  -2    6.96    0.39
   5   6  -2    7.19    0.60
   5   6  -2    6.89    0.42
   4  -6  -2    3.36    0.35
  -4  -6   2    3.43    0.27
  -4  -6   2    3.47    0.24
   4  -6  -2    3.28    0.36
   4  -6  -2    2.32    0.33
   4  -6  -2    2.69    0.59
  -4  -6   2    2.66    0.39
  -4   6   2    3.55    0.32
   4   6  -2    3.42    0.26
   4   6  -2    3.32    0.41
  -4   6   2    3.79    0.37
  -3  -6   2    7.76    0.58
  -3  -6   2    7.51    0.30
   3  -6  -2    7.75    0.66
   3  -6  -2    8.19    0.44
  -3  -6   2    7.76    0.29
   3  -6  -2    7.92    0.38
   3   6  -2    7.87    0.57
  -3   6   2    7.53    0.41
   3   6  -2    7.61    0.31
  -3   6   2    7.84    0.42
  -2  -6   2   78.31    1.30
   2  -6  -2   76.97    2.14
  -2  -6   2   80.38    2.17
  -2  -6   2   78.31    1.30
   2  -6  -2   78.01    1.50
  -2  -6   2   79.58    1.90
  -2   6   2   78.10    1.49
  -2   6   2   78.49    1.49
   2   6  -2   78.25    2.16
   2   6  -2   76.43    1.31
  -1  -6   2  101.59    2.62
  -1  -6   2  103.42    2.42
  -1  -6   2   99.87    1.58
   1  -6  -2  101.66    1.75
   1  -6  -2   98.03    2.51
  -1   6   2   99.95    1.74
   1   6  -2  100.39    2.39
   1   6  -2   98.78    1.60
   0  -6   2   30.53    0.63
   0  -6  -2   29.30    0.65
   0  -6   2   30.12    0.60
   0  -6   2   30.67    1.07
   0   6   2   30.30    0.65
   0   6  -2   30.26    0.63
   0   6  -2   29.66    1.03
   0   6  -2   29.25    0.61
   1  -6   2    0.79    0.15
  -1  -6  -2    0.76    0.14
   1  -6   2    0.63    0.21
  -1  -6  -2    1.00    0.14
   1  -6   2    0.79    0.14
   1   6   2    0.91    0.14
  -1   6  -2    0.85    0.15
  -1   6  -2    1.13    0.16
  -1   6  -2    0.35    0.17
   2  -6   2    8.58    0.62
   2  -6   2    9.33    0.42
  -2  -6  -2    8.67    0.33
   2  -6   2    9.03    0.38
  -2  -6  -2    9.33    0.35
  -2   6  -2    8.52    0.38
   2   6   2    8.71    0.34
  -2   6  -2    9.19    0.63
   2   6   2    9.17    0.33
  -2   6  -2    9.32    0.39
  -3  -6  -2   12.78    0.46
   3  -6   2   13.76    0.83
  -3  -6  -2   12.90    0.81
   3  -6   2   12.92    0.52
   3  -6   2   13.02    0.56
  -3  -6  -2   13.31    0.48
  -3  -6  -2   12.49    0.43
   3   6   2   12.92    0.45
  -3   6  -2   12.61    0.51
  -3   6  -2   13.96    0.83
  -3   6  -2   13.06    0.53
   3   6   2   14.00    0.49
  -4  -6  -2   -0.08    0.26
   4  -6   2    0.18    0.27
  -4  -6  -2   -0.13    0.15
   4  -6   2    0.08    0.22
  -4   6  -2    0.16    0.21
   4   6   2    0.15    0.17
  -4   6  -2    0.30    0.22
   4   6   2    0.23    0.16
   5  -6   2    0.56    0.35
   5  -6   2    0.60    0.30
  -5  -6  -2    0.17    0.19
  -5  -6  -2   -0.16    0.27
   5   6   2   -0.09    0.18
  -5   6  -2    0.36    0.26
   5   6   2    0.28    0.18
   6  -6   2    4.35    0.55
  -6  -6  -2    4.44    0.43
   6  -6   2    3.79    0.63
   6   6   2    4.53    0.41
  -6   6  -2    5.13    0.55
   6   6   2    5.14    0.51
  -7  -6  -2    6.24    0.54
   7  -6   2    5.02    0.78
   7  -6   2    5.53    0.63
   7   6   2    6.11    0.58
  -7   6  -2    6.52    0.58
   7   6   2    5.67    0.50
   8  -6   2    0.92    0.47
  -8  -6  -2    1.68    0.41
   8  -6   2    1.43    0.62
  -8   6  -2    1.91    0.52
   8   6   2    1.73    0.43
   9  -6   2    1.96    0.58
   9  -6   2    0.20    0.59
  -9   6  -2    1.52    0.56
   9   6   2    2.13    0.51
  10  -7  -2   -0.28    0.45
  10   7  -2   -0.28    0.34
 -10   7   2   -0.25    0.46
   9  -7  -2   -0.41    0.44
  -9   7   2   -0.62    0.42
   9   7  -2    0.02    0.30
   8  -7  -2   -0.11    0.36
   8  -7  -2    0.91    0.46
  -8  -7   2    0.67    0.30
  -8   7   2    0.62    0.45
   8   7  -2    0.81    0.33
  -7  -7   2   18.23    0.73
   7  -7  -2   19.82    1.10
  -7  -7   2   18.04    1.14
   7  -7  -2   19.09    0.97
  -7  -7   2   16.71    0.67
   7   7  -2   18.78    0.81
   7   7  -2   17.78    0.99
  -7   7   2   18.82    0.93
   7   7  -2   17.79    0.75
  -6  -7   2    5.45    0.39
  -6  -7   2    4.78    0.37
  -6  -7   2    5.39    0.62
   6  -7  -2    5.19    0.56
   6  -7  -2    4.50    0.58
   6   7  -2    4.73    0.39
   6   7  -2    4.85    0.41
   6   7  -2    4.64    0.54
  -6   7   2    4.94    0.55
   5  -7  -2   -0.15    0.22
  -5  -7   2    0.07    0.15
  -5  -7   2    0.30    0.25
   5  -7  -2    0.11    0.24
  -5  -7   2    0.00    0.17
   5   7  -2    0.39    0.20
   5   7  -2    0.26    0.23
   5   7  -2    0.30    0.15
  -5   7   2    0.09    0.18
   4  -7  -2   14.31    0.64
  -4  -7   2   14.52    0.48
   4  -7  -2   15.93    0.83
  -4  -7   2   14.70    0.46
  -4  -7   2   15.89    0.84
   4  -7  -2   14.31    1.07
  -4   7   2   13.90    0.61
  -4   7   2   15.08    0.61
   4   7  -2   15.15    0.82
   4   7  -2   13.39    0.47
  -3  -7   2    2.48    0.18
   3  -7  -2    2.15    0.54
   3  -7  -2    2.51    0.29
  -3  -7   2    1.83    0.35
   3  -7  -2    2.19    0.28
  -3  -7   2    2.36    0.19
  -3   7   2    2.33    0.29
   3   7  -2    2.55    0.38
  -3   7   2    2.33    0.27
   3   7  -2    2.52    0.20
  -2  -7   2    0.10    0.16
  -2  -7   2    0.20    0.08
  -2  -7   2    0.16    0.07
  -2  -7   2    0.17    0.13
   2  -7  -2    0.10    0.16
   2  -7  -2    1.04    0.42
  -2   7   2    0.25    0.15
  -2   7   2    0.26    0.12
   1  -7  -2   23.86    0.61
  -1  -7   2   21.99    1.01
  -1  -7   2   23.60    0.89
  -1  -7   2   22.55    0.45
  -1   7   2   23.68    0.60
   1   7  -2   22.50    0.47
   0  -7   2   76.27    1.28
   0  -7   2   76.03    1.31
   0  -7  -2   76.98    1.35
   0  -7   2   76.22    2.06
   0   7  -2   75.50    2.03
   0   7   2   75.19    1.34
   0   7  -2   76.69    1.31
   0   7  -2   75.46    1.29
   1  -7   2  110.24    1.86
   1  -7   2  109.43    2.78
  -1  -7  -2  105.71    1.77
   1  -7   2  107.46    1.82
  -1  -7  -2  106.46    1.78
  -1   7  -2  105.40    1.84
  -1   7  -2  103.25    2.72
  -1   7  -2  106.44    1.82
   1   7   2  106.37    1.77
   2  -7   2   17.65    0.55
   2  -7   2   17.26    0.90
  -2  -7  -2   17.34    0.48
  -2  -7  -2   17.21    0.48
   2  -7   2   16.49    0.55
  -2   7  -2   17.45    0.57
   2   7   2   17.85    0.50
   2   7   2   16.88    0.46
  -2   7  -2   17.13    0.89
  -2   7  -2   16.74    0.55
  -3  -7  -2    3.15    0.26
   3  -7   2    3.56    0.31
   3  -7   2    3.93    0.32
  -3  -7  -2    2.64    0.39
   3  -7   2    2.60    0.41
  -3  -7  -2    3.54    0.27
   3   7   2    3.54    0.26
   3   7   2    3.67    0.29
  -3   7  -2    3.34    0.33
  -3   7  -2    3.51    0.30
  -3   7  -2    2.79    0.43
  -4  -7  -2   14.24    0.92
   4  -7   2   14.89    0.67
   4  -7   2   15.11    0.95
  -4  -7  -2   13.47    0.35
  -4  -7  -2   13.52    0.34
  -4  -7  -2   14.71    0.53
  -4   7  -2   14.27    0.62
   4   7   2   14.90    0.56
  -4   7  -2   13.94    0.61
   4   7   2   14.11    0.51
   5  -7   2   37.26    1.68
  -5  -7  -2   36.72    0.98
   5  -7   2   36.81    1.16
  -5   7  -2   35.44    1.08
   5   7   2   36.57    1.02
   5   7   2   34.99    0.96
   6  -7   2    1.08    0.39
   6  -7   2    0.81    0.43
  -6  -7  -2    0.96    0.29
   6   7   2    1.21    0.29
   6   7   2    1.26    0.30
  -6   7  -2    1.12    0.38
   7  -7   2    1.32    0.40
  -7  -7  -2    0.43    0.31
   7  -7   2    0.54    0.49
   7   7   2    1.36    0.38
  -7   7  -2    0.89    0.35
   8  -7   2    1.37    0.50
   8  -7   2   -0.03    0.49
  -8  -7  -2    0.73    0.35
  -8   7  -2    1.47    0.51
   8   7   2    0.58    0.36
   9  -7   2   -0.37    0.63
   9  -7   2   -0.14    0.44
  -9   7  -2    0.13    0.47
   9   7   2    0.02    0.34
  10  -8  -2    0.29    0.53
  10   8  -2    0.05    0.38
 -10   8   2   -0.66    0.44
   9  -8  -2    0.33    0.42
   9  -8  -2    0.20    0.49
  -9   8   2    0.87    0.52
   9   8  -2    0.15    0.31
   8  -8  -2    3.49    0.58
  -8  -8   2    4.44    0.48
   8  -8  -2    4.05    0.64
  -8  -8   2    1.53    0.70
  -8   8   2    3.84    0.62
   8   8  -2    4.50    0.51
  -7  -8   2    0.96    0.49
  -7  -8   2    1.22    0.29
   7  -8  -2    1.40    0.43
   7  -8  -2    1.19    0.43
   7   8  -2    1.92    0.36
  -7   8   2    1.47    0.45
   7   8  -2    0.79    0.33
   7   8  -2    1.32    0.29
  -6  -8   2    3.30    0.34
  -6  -8   2    3.38    0.52
   6  -8  -2    2.92    0.50
  -6  -8   2    3.00    0.39
   6  -8  -2    3.54    0.50
   6   8  -2    3.87    0.36
   6   8  -2    2.92    0.45
  -6   8   2    3.94    0.50
   6   8  -2    3.12    0.36
  -5  -8   2    2.08    0.40
   5  -8  -2    1.80    0.38
  -5  -8   2    2.05    0.24
   5  -8  -2    2.02    0.38
   5   8  -2    1.51    0.36
  -5   8   2    2.14    0.36
   5   8  -2    1.60    0.25
   5   8  -2    1.96    0.25
  -4  -8   2    6.01    0.29
   4  -8  -2    6.79    0.61
  -4  -8   2    6.03    0.31
   4  -8  -2    5.90    0.42
  -4  -8   2    6.64    0.59
   4   8  -2    5.81    0.31
  -4   8   2    6.23    0.44
  -4   8   2    5.55    0.43
  -3  -8   2    0.40    0.26
  -3  -8   2    0.58    0.11
  -3  -8   2    0.39    0.12
   3  -8  -2    0.24    0.22
   3  -8  -2    0.11    0.35
   3  -8  -2    0.40    0.19
  -3   8   2    0.19    0.19
  -3   8   2    0.56    0.21
   3   8  -2    0.43    0.12
   2  -8  -2    3.98    0.31
  -2  -8   2    4.45    0.47
  -2  -8   2    4.51    0.42
  -2  -8   2    3.91    0.16
  -2  -8   2    3.79    0.16
  -2   8   2    4.05    0.30
   2   8  -2    3.87    0.17
  -2   8   2    4.13    0.27
  -1  -8   2   48.04    1.64
  -1  -8   2   48.10    0.81
  -1  -8   2   49.29    1.49
   1  -8  -2   49.31    1.01
   1   8  -2   47.08    0.83
  -1   8   2   47.28    0.99
  -1   8   2   47.19    0.99
   0  -8   2   99.23    2.58
   0  -8   2   98.23    1.63
   0  -8  -2   96.83    1.67
   0  -8   2   98.69    1.61
   0   8  -2   95.95    2.51
   0   8  -2   97.43    1.63
   0   8  -2   97.84    1.61
   0   8   2   97.83    1.67
   1  -8   2    9.88    0.67
  -1  -8  -2   10.89    0.35
   1  -8   2    9.79    0.38
   1  -8   2   10.78    0.37
  -1  -8  -2   10.38    0.35
  -1   8  -2   10.49    0.39
  -1   8  -2   11.00    0.38
  -1   8  -2   10.52    0.68
   1   8   2   10.73    0.34
   2  -8   2   29.82    0.80
   2  -8   2   31.41    0.78
  -2  -8  -2   30.15    0.69
  -2  -8  -2   30.50    0.68
   2  -8   2   30.05    1.27
  -2   8  -2   31.52    0.82
   2   8   2   30.33    0.71
   2   8   2   29.80    0.67
  -2   8  -2   30.12    0.78
  -2   8  -2   30.84    1.26
  -3  -8  -2    0.60    0.17
   3  -8   2    0.29    0.30
   3  -8   2    0.72    0.20
  -3  -8  -2    0.49    0.15
   3   8   2    0.63    0.15
   3   8   2    0.58    0.16
  -3   8  -2    0.52    0.17
  -3   8  -2    0.67    0.22
   4  -8   2   10.06    0.57
  -4  -8  -2   10.05    0.44
  -4  -8  -2    8.10    0.80
  -4  -8  -2    9.73    0.40
   4  -8   2   10.71    0.90
  -4   8  -2    9.11    0.51
  -4   8  -2    9.76    0.50
   4   8   2    9.63    0.42
   4   8   2   10.22    0.48
  -5  -8  -2    1.29    0.25
   5  -8   2    1.35    0.34
   5  -8   2    1.42    0.45
  -5   8  -2    1.61    0.31
   5   8   2    1.98    0.31
   5   8   2    1.39    0.25
   6  -8   2   14.69    1.18
   6  -8   2   12.82    0.81
  -6  -8  -2   13.07    0.63
   6   8   2   13.46    0.67
   6   8   2   13.32    0.62
  -6   8  -2   13.64    0.78
   7  -8   2    0.57    0.33
  -7  -8  -2    0.06    0.27
   7  -8   2    0.65    0.52
   7   8   2    0.76    0.33
  -7   8  -2    0.89    0.36
   8  -8   2    0.34    0.46
   8  -8   2   -0.52    0.44
   8   8   2    0.03    0.30
  -8   8  -2    0.17    0.44
   9  -8   2    4.06    0.74
   9  -8   2    1.82    0.73
  -9   8  -2    3.58    0.66
   9   8   2    3.45    0.58
  10  -9  -2    0.06    0.49
 -10   9   2   -0.27    0.50
  10   9  -2    0.01    0.34
   9  -9  -2   -0.18    0.39
   9  -9  -2   -0.27    0.44
   9   9  -2   -0.43    0.23
  -9   9   2   -0.28    0.43
   8  -9  -2   -0.14    0.39
   8  -9  -2    0.70    0.37
   8   9  -2    0.74    0.30
  -8   9   2    0.11    0.42
   7  -9  -2    3.21    0.57
  -7  -9   2    3.18    0.59
   7  -9  -2    4.07    0.55
  -7  -9   2    3.61    0.40
   7   9  -2    4.32    0.46
  -7   9   2    4.72    0.56
  -6  -9   2   12.91    0.89
   6  -9  -2   12.69    0.97
  -6  -9   2   11.63    0.51
  -6  -9   2   11.17    0.65
   6  -9  -2   11.76    0.70
   6   9  -2   11.54    0.53
  -6   9   2   11.69    0.66
   6   9  -2   11.54    0.56
   5  -9  -2    5.14    0.63
   5  -9  -2    4.55    0.50
  -5  -9   2    4.76    0.30
  -5  -9   2    5.19    0.58
  -5   9   2    5.04    0.47
   5   9  -2    4.49    0.33
   4  -9  -2    1.84    0.37
  -4  -9   2    1.60    0.36
  -4  -9   2    2.24    0.21
  -4  -9   2    1.94    0.19
   4  -9  -2    1.74    0.33
   4   9  -2    1.64    0.19
  -4   9   2    1.90    0.32
  -4   9   2    2.03    0.29
  -3  -9   2   -0.03    0.21
  -3  -9   2   -0.03    0.07
   3  -9  -2   -0.13    0.19
  -3  -9   2    0.01    0.08
  -3   9   2   -0.06    0.17
   3   9  -2   -0.04    0.08
  -3   9   2    0.09    0.14
  -2  -9   2   17.52    0.96
  -2  -9   2   17.97    0.36
   2  -9  -2   18.18    0.60
  -2  -9   2   17.77    0.35
  -2  -9   2   18.79    0.83
  -2   9   2   18.13    0.59
   2   9  -2   17.56    0.38
  -2   9   2   18.14    0.59
   2   9  -2   17.52    0.38
   1  -9  -2  100.87    1.83
  -1  -9   2  106.42    2.70
  -1  -9   2  104.36    1.61
  -1   9   2  105.08    1.84
  -1   9   2  104.03    1.83
   1   9  -2  103.12    1.63
   1   9  -2  103.05    1.64
   0  -9   2    7.73    0.63
   0  -9   2    7.84    0.27
   0  -9   2    8.10    0.29
   0  -9  -2    7.59    0.32
   0   9   2    9.06    0.33
   0   9  -2    9.06    0.30
   0   9  -2    7.59    0.29
  -1  -9  -2   30.82    0.67
  -1  -9  -2   30.52    0.67
   1  -9   2   30.90    0.71
   1  -9   2   31.30    0.74
   1  -9   2   29.66    1.27
   1   9   2   30.82    0.66
  -1   9  -2   30.50    0.74
  -1   9  -2   31.14    1.24
  -1   9  -2   30.33    0.71
  -2  -9  -2   55.60    1.06
   2  -9   2   57.67    1.95
   2  -9   2   55.61    1.18
   2  -9   2   56.29    1.21
  -2  -9  -2   55.35    1.06
   2   9   2   54.62    1.05
  -2   9  -2   54.55    1.17
   2   9   2   55.59    1.09
  -2   9  -2   52.92    1.83
  -2   9  -2   56.02    1.21
  -3  -9  -2   20.94    0.59
   3  -9   2   21.28    1.19
   3  -9   2   21.06    0.71
  -3  -9  -2   21.17    0.58
  -3   9  -2   22.26    0.72
   3   9   2   21.31    0.57
   3   9   2   20.78    0.60
  -3   9  -2   20.82    0.70
  -4  -9  -2    5.67    0.35
   4  -9   2    5.14    0.48
  -4  -9  -2    5.67    0.37
   4  -9   2    6.41    0.78
   4   9   2    5.49    0.33
  -4   9  -2    5.60    0.41
   4   9   2    6.03    0.39
  -4   9  -2    4.92    0.44
   5  -9   2    9.31    0.63
  -5  -9  -2    9.44    0.49
   5  -9   2    8.84    0.85
   5   9   2    8.27    0.44
  -5   9  -2    8.57    0.54
   5   9   2    8.50    0.50
  -6  -9  -2    0.85    0.26
   6  -9   2    0.56    0.46
   6  -9   2    1.21    0.42
  -6   9  -2    1.37    0.43
   6   9   2    1.30    0.29
   6   9   2    1.02    0.30
  -7  -9  -2    1.25    0.33
   7  -9   2    0.09    0.47
   7  -9   2    1.16    0.39
  -7   9  -2    0.97    0.45
   7   9   2    1.70    0.39
   8  -9   2    1.20    0.50
   8  -9   2    0.20    0.53
  -8   9  -2    1.15    0.52
   8   9   2    0.89    0.36
   9  -9   2    0.25    0.49
   9  -9   2   -0.63    0.51
  -9   9  -2    0.49    0.51
   9   9   2   -0.23    0.34
   9 -10  -2   -0.41    0.43
   9 -10  -2   -0.42    0.37
   9  10  -2    0.08    0.29
  -9  10   2   -0.47    0.44
   8 -10  -2    1.03    0.45
   8 -10  -2    1.30    0.43
   8  10  -2    1.47    0.36
  -8  10   2    1.08    0.40
   7 -10  -2    1.10    0.46
  -7 -10   2    1.00    0.27
  -7 -10   2    1.02    0.46
   7 -10  -2    1.34    0.46
  -7  10   2    1.15    0.38
   7  10  -2    1.55    0.33
  -6 -10   2    1.22    0.23
   6 -10  -2    1.03    0.39
  -6 -10   2    1.37    0.42
  -6 -10   2    0.43    0.30
   6 -10  -2    1.17    0.41
  -6  10   2    1.31    0.34
   6  10  -2    1.41    0.27
  -5 -10   2    0.04    0.13
   5 -10  -2   -0.34    0.25
  -5 -10   2    0.04    0.25
   5 -10  -2    0.17    0.29
   5  10  -2   -0.25    0.14
  -5  10   2   -0.06    0.18
  -4 -10   2   -0.08    0.11
   4 -10  -2   -0.14    0.16
  -4 -10   2    0.05    0.09
  -4 -10   2   -0.12    0.21
   4 -10  -2    0.00    0.23
  -4  10   2   -0.02    0.22
   4  10  -2   -0.08    0.11
  -4  10   2    0.19    0.18
  -3 -10   2    1.60    0.13
  -3 -10   2    1.41    0.37
   3 -10  -2    1.93    0.27
  -3 -10   2    1.79    0.12
  -3  10   2    1.71    0.25
  -3  10   2    1.47    0.27
   3  10  -2    1.59    0.14
  -2 -10   2   24.01    1.17
   2 -10  -2   22.56    0.69
  -2 -10   2   22.01    0.39
  -2 -10   2   22.37    0.39
  -2 -10   2   24.22    1.01
   2  10  -2   21.70    0.42
  -2  10   2   22.76    0.69
  -2  10   2   22.96    0.68
   2  10  -2   22.25    0.42
  -1 -10   2    9.70    0.25
   1 -10  -2    9.85    0.41
  -1 -10   2    9.75    0.65
  -1  10   2   10.84    0.42
   1  10  -2    9.53    0.27
  -1  10   2   11.33    0.42
   1  10  -2   11.10    0.28
   0 -10   2    0.25    0.10
   0 -10  -2    0.27    0.13
   0 -10   2    0.10    0.10
   0 -10   2    0.04    0.18
   0  10  -2    0.13    0.09
   0  10   2   -0.03    0.12
   0  10  -2    0.29    0.11
  -1 -10  -2   27.82    0.63
   1 -10   2   28.91    0.71
  -1 -10  -2   28.52    0.65
   1 -10   2   27.67    1.23
   1 -10   2   29.05    0.69
   1  10   2   28.86    0.63
  -1  10  -2   28.30    0.71
  -1  10  -2   26.49    1.17
  -1  10  -2   27.72    0.68
   2 -10   2   27.12    0.76
  -2 -10  -2   28.06    0.64
  -2 -10  -2   28.10    0.64
   2 -10   2   28.06    0.79
   2 -10   2   29.44    1.37
   2  10   2   27.53    0.63
  -2  10  -2   27.42    0.78
  -2  10  -2   27.16    0.75
  -3 -10  -2   32.01    0.75
   3 -10   2   32.52    0.94
   3 -10   2   34.18    1.54
  -3 -10  -2   31.68    0.75
  -3  10  -2   31.48    0.91
   3  10   2   31.78    0.74
  -3  10  -2   31.50    0.91
   3  10   2   31.91    0.78
   4 -10   2    3.57    0.43
  -4 -10  -2    3.89    0.30
  -4 -10  -2    4.07    0.38
   4 -10   2    2.67    0.49
   4  10   2    3.41    0.28
   4  10   2    3.76    0.33
  -4  10  -2    3.63    0.35
  -4  10  -2    3.29    0.40
   5 -10   2   23.15    0.94
  -5 -10  -2   22.23    0.72
   5 -10   2   22.03    1.32
  -5 -10  -2   21.71    0.68
   5  10   2   22.25    0.72
   5  10   2   23.18    0.77
  -5  10  -2   22.00    0.86
  -6 -10  -2    0.99    0.29
   6 -10   2    0.51    0.49
   6 -10   2    1.62    0.45
  -6  10  -2    2.10    0.47
   6  10   2    1.16    0.32
   6  10   2    1.05    0.27
   7 -10   2    0.18    0.51
   7 -10   2    0.24    0.31
   7  10   2   -0.09    0.26
  -7  10  -2    0.21    0.40
   8 -10   2    1.72    0.66
   8 -10   2    2.10    0.56
  -8  10  -2    2.47    0.59
   8  10   2    2.13    0.45
   9 -10   2    0.58    0.50
   9 -10   2   -0.87    0.50
  -9  10  -2    0.21    0.50
   9  10   2    0.86    0.41
   9 -11  -2    0.04    0.36
   9 -11  -2    0.02    0.38
  -9  11   2   -0.42    0.42
   9  11  -2    0.25    0.28
   8 -11  -2    0.29    0.41
   8 -11  -2    0.76    0.46
  -8  11   2    0.42    0.35
   8  11  -2    0.56    0.30
   7 -11  -2    0.06    0.38
   7 -11  -2    0.20    0.42
  -7 -11   2    0.17    0.38
   7  11  -2   -0.07    0.22
  -7  11   2   -0.09    0.39
   6 -11  -2    3.77    0.62
  -6 -11   2    4.31    0.60
  -6 -11   2    4.43    0.34
   6 -11  -2    3.91    0.57
  -6  11   2    4.43    0.57
   6  11  -2    5.08    0.38
  -5 -11   2   -0.16    0.11
   5 -11  -2   -0.06    0.27
  -5 -11   2    0.09    0.27
   5 -11  -2   -0.57    0.24
  -5  11   2    0.06    0.28
   5  11  -2   -0.19    0.13
  -4 -11   2    0.57    0.11
   4 -11  -2    0.61    0.28
  -4 -11   2    0.67    0.13
   4 -11  -2    0.32    0.29
  -4 -11   2    0.58    0.31
  -4  11   2    0.78    0.27
  -4  11   2    0.43    0.21
   4  11  -2    0.70    0.14
  -3 -11   2    0.06    0.24
   3 -11  -2   -0.26    0.18
  -3 -11   2   -0.04    0.05
  -3 -11   2    0.02    0.05
   3  11  -2    0.12    0.07
  -3  11   2   -0.08    0.18
  -3  11   2   -0.22    0.17
   2 -11  -2    2.09    0.28
  -2 -11   2    1.82    0.44
  -2 -11   2    1.68    0.33
   2  11  -2    2.17    0.08
   2  11  -2    2.25    0.08
  -2  11   2    2.45    0.29
  -2  11   2    2.37    0.28
   1 -11  -2    0.47    0.18
  -1 -11   2    0.13    0.06
  -1 -11   2    0.02    0.22
  -1  11   2   -0.05    0.15
   1  11  -2    0.28    0.08
   1  11  -2    0.26    0.07
  -1  11   2    0.33    0.16
   0 -11  -2   34.72    0.78
   0 -11   2   35.59    0.74
   0 -11   2   35.97    1.44
   0 -11   2   35.42    0.72
   0  11   2   35.09    0.78
   0  11  -2   35.30    0.73
   1 -11   2   12.92    0.44
  -1 -11  -2   12.94    0.39
   1 -11   2   12.69    0.44
   1 -11   2   13.48    0.87
  -1 -11  -2   12.21    0.39
   1  11   2   10.88    0.37
  -1  11  -2   13.02    0.44
  -1  11  -2   12.70    0.45
   2 -11   2   11.87    0.88
  -2 -11  -2   12.19    0.39
   2 -11   2   12.50    0.52
  -2 -11  -2   12.37    0.39
  -2  11  -2   11.97    0.51
  -2  11  -2   12.87    0.51
   3 -11   2    7.70    0.48
  -3 -11  -2    7.44    0.34
   3 -11   2    8.39    0.86
  -3 -11  -2    7.69    0.34
   3  11   2    7.59    0.37
  -3  11  -2    7.46    0.46
  -3  11  -2    7.86    0.46
   3  11   2    8.04    0.34
   4 -11   2   22.68    0.87
   4 -11   2   26.08    1.44
  -4 -11  -2   22.82    0.65
  -4  11  -2   23.49    0.84
  -4  11  -2   22.98    0.87
   4  11   2   23.81    0.71
   4  11   2   22.54    0.65
   5 -11   2    7.73    0.63
  -5 -11  -2    6.69    0.45
  -5 -11  -2    6.75    0.43
   5 -11   2    7.30    0.84
  -5  11  -2    7.49    0.53
   5  11   2    6.48    0.41
   5  11   2    7.08    0.46
   6 -11   2    8.68    1.09
  -6 -11  -2    8.39    0.52
   6 -11   2    8.71    0.74
   6  11   2    7.94    0.54
  -6  11  -2    9.03    0.71
   7 -11   2    0.36    0.33
   7 -11   2    0.15    0.50
   7  11   2    0.26    0.26
  -7  11  -2    0.04    0.31
   8 -11   2   -0.34    0.48
   8 -11   2    0.44    0.47
  -8  11  -2    0.66    0.49
   8  11   2    0.21    0.32
   9 -11   2    0.77    0.54
   9 -11   2   -0.24    0.58
   9  11   2    0.64    0.40
  -9  11  -2    0.11    0.51
   9 -12  -2    0.05    0.34
   9 -12  -2   -0.32    0.38
  -9  12   2   -0.06    0.34
   9  12  -2   -0.06    0.26
   8 -12  -2   -0.11    0.40
   8 -12  -2    0.30    0.46
   8  12  -2    0.24    0.26
  -8  12   2   -0.04    0.42
   7 -12  -2    0.46    0.43
  -7 -12   2    0.71    0.44
   7 -12  -2    0.59    0.44
  -7  12   2    1.01    0.45
   7  12  -2    0.86    0.27
  -6 -12   2    3.21    0.30
  -6 -12   2    3.52    0.60
   6 -12  -2    3.60    0.51
   6 -12  -2    3.52    0.61
   6  12  -2    3.38    0.34
  -6  12   2    3.83    0.55
  -5 -12   2   -0.01    0.12
  -5 -12   2   -0.06    0.27
   5 -12  -2   -0.08    0.21
   5 -12  -2   -0.23    0.29
   5  12  -2    0.09    0.14
  -5  12   2   -0.36    0.26
   4 -12  -2    2.26    0.34
  -4 -12   2    2.06    0.45
  -4 -12   2    2.44    0.17
   4 -12  -2    1.45    0.42
  -4 -12   2    2.45    0.15
  -4  12   2    2.77    0.36
  -4  12   2    1.69    0.33
   4  12  -2    2.52    0.18
  -3 -12   2    1.14    0.39
  -3 -12   2    1.29    0.31
   3 -12  -2    1.43    0.29
   3  12  -2    1.68    0.09
  -3  12   2    1.44    0.27
  -3  12   2    1.30    0.27
   3  12  -2    1.49    0.08
   2 -12  -2    2.60    0.31
  -2 -12   2    2.18    0.39
  -2 -12   2    2.37    0.46
  -2  12   2    3.26    0.31
  -2  12   2    3.43    0.31
  -1 -12   2    5.58    0.62
   1 -12  -2    5.51    0.34
  -1 -12   2    5.79    0.17
   1  12  -2    5.52    0.19
  -1  12   2    5.72    0.32
  -1  12   2    5.37    0.32
   1  12  -2    5.63    0.19
   0 -12   2   31.67    1.37
   0 -12   2   31.69    0.69
   0 -12  -2   32.37    0.75
   0 -12   2   32.16    0.68
   0  12  -2   32.80    0.69
   0  12   2   32.89    0.74
   1 -12   2   32.41    1.48
   1 -12   2   33.56    0.80
   1 -12   2   34.43    0.79
  -1 -12  -2   32.42    0.72
  -1 -12  -2   33.39    0.72
  -1  12  -2   32.84    0.78
  -1  12  -2   34.03    0.82
   2 -12   2   -0.02    0.18
   2 -12   2   -0.03    0.22
  -2 -12  -2    0.30    0.13
  -2 -12  -2    0.03    0.11
  -2  12  -2    0.51    0.19
   2  12   2   -0.02    0.03
  -2  12  -2    0.21    0.18
   3 -12   2    6.15    0.72
  -3 -12  -2    5.86    0.30
   3 -12   2    6.65    0.46
  -3 -12  -2    5.85    0.30
  -3  12  -2    6.69    0.44
  -3  12  -2    6.14    0.43
   3  12   2    5.29    0.27
   4 -12   2    6.42    0.53
  -4 -12  -2    6.49    0.37
   4 -12   2    7.77    0.94
   4  12   2    6.64    0.39
   4  12   2    6.23    0.35
  -4  12  -2    6.53    0.51
  -4  12  -2    6.45    0.51
   5 -12   2    0.97    0.37
  -5 -12  -2    0.54    0.23
  -5 -12  -2    0.76    0.23
   5 -12   2    0.67    0.37
   5  12   2    0.49    0.22
  -5  12  -2    1.36    0.37
   5  12   2    0.78    0.22
   6 -12   2   -0.21    0.44
   6 -12   2    0.00    0.35
   6  12   2    0.18    0.25
  -6  12  -2    0.14    0.36
   7 -12   2    5.24    0.90
   7 -12   2    7.27    0.67
   7  12   2    7.42    0.58
  -7  12  -2    7.18    0.64
   8 -12   2   -0.17    0.49
   8 -12   2    0.36    0.44
   8  12   2    0.64    0.32
  -8  12  -2    0.36    0.48
   9 -12   2   -0.20    0.58
   9 -12   2    0.64    0.50
  -9  12  -2    0.42    0.53
   9  12   2    0.33    0.36
   9 -13  -2    0.47    0.48
   9 -13  -2    0.41    0.51
   9  13  -2    0.48    0.31
  -9  13   2    0.54    0.52
   8 -13  -2    0.65    0.46
   8 -13  -2   -0.17    0.46
  -8  13   2   -0.17    0.42
   8  13  -2    0.12    0.26
  -7 -13   2    1.07    0.48
   7 -13  -2    0.79    0.36
   7 -13  -2    0.75    0.48
  -7  13   2    1.07    0.37
   7  13  -2    0.53    0.26
   6 -13  -2    0.77    0.42
   6 -13  -2    0.31    0.42
  -6 -13   2   -0.17    0.31
  -6  13   2    0.11    0.26
   6  13  -2    0.03    0.18
  -5 -13   2    0.18    0.37
   5 -13  -2   -0.18    0.31
   5 -13  -2   -0.09    0.33
  -5 -13   2    0.12    0.11
   5  13  -2    0.30    0.13
  -5  13   2    0.01    0.29
  -4 -13   2    2.08    0.12
  -4 -13   2    2.12    0.12
  -4 -13   2    2.06    0.48
   4 -13  -2    2.01    0.48
   4 -13  -2    1.65    0.36
  -4  13   2    2.45    0.37
   4  13  -2    2.26    0.15
  -4  13   2    1.79    0.33
  -3 -13   2   14.80    0.89
  -3 -13   2   12.81    0.98
   3 -13  -2   14.67    0.64
   3 -13  -2   13.83    0.97
  -3  13   2   14.59    0.62
  -3  13   2   13.83    0.61
  -2 -13   2    7.07    0.78
   2 -13  -2    7.55    0.43
  -2 -13   2    6.38    0.66
  -2  13   2    6.42    0.40
  -2  13   2    6.80    0.40
  -1 -13   2    0.56    0.30
  -1 -13   2    1.18    0.08
   1 -13  -2    1.24    0.21
  -1  13   2    1.37    0.22
   1  13  -2    1.06    0.10
  -1  13   2    1.28    0.22
   1  13  -2    1.13    0.10
   0 -13   2    1.13    0.31
   0 -13   2    0.88    0.13
   0  13  -2    1.47    0.16
   0  13   2    0.64    0.15
   1 -13   2   -0.02    0.20
   1 -13   2    0.25    0.15
  -1 -13  -2    0.01    0.10
   1 -13   2    0.18    0.13
  -1 -13  -2    0.30    0.13
  -1  13  -2    0.29    0.15
   2 -13   2   17.45    1.17
  -2 -13  -2   18.19    0.47
  -2 -13  -2   17.49    0.48
   2 -13   2   18.15    0.63
  -2  13  -2   17.68    0.63
  -2  13  -2   18.04    0.61
  -3 -13  -2    0.72    0.15
   3 -13   2    0.65    0.41
   3 -13   2    0.94    0.26
  -3 -13  -2    0.60    0.16
  -3  13  -2    0.95    0.25
  -3  13  -2    0.62    0.23
   4 -13   2    0.47    0.27
  -4 -13  -2    0.32    0.17
   4 -13   2    0.33    0.33
   4  13   2    0.09    0.14
  -4  13  -2    0.81    0.30
  -4  13  -2    0.63    0.28
   4  13   2    0.39    0.18
  -5 -13  -2    6.27    0.41
  -5 -13  -2    6.94    0.56
   5 -13   2    5.61    0.84
   5 -13   2    6.74    0.62
   5  13   2    6.24    0.42
   5  13   2    6.31    0.40
  -5  13  -2    8.10    0.62
   6 -13   2    2.67    0.50
   6 -13   2    2.05    0.57
  -6  13  -2    2.48    0.52
   6  13   2    2.94    0.37
   7 -13   2    1.60    0.51
   7 -13   2    1.03    0.62
  -7  13  -2    0.88    0.38
   7  13   2    1.40    0.34
   8 -13   2    0.55    0.59
   8 -13   2    0.56    0.47
   8  13   2    0.94    0.35
  -8  13  -2    0.95    0.52
   9 -14  -2    0.49    0.53
   9 -14  -2    0.33    0.56
  -9  14   2    0.03    0.51
   8 -14  -2    1.04    0.42
   8 -14  -2   -0.05    0.45
  -8  14   2   -0.22    0.42
   8  14  -2   -0.23    0.22
   7 -14  -2    3.07    0.69
   7 -14  -2    3.70    0.62
  -7 -14   2    3.20    0.63
   7  14  -2    3.44    0.38
  -7  14   2    4.79    0.65
   6 -14  -2    0.06    0.35
   6 -14  -2   -0.07    0.30
  -6 -14   2    0.06    0.40
   6  14  -2   -0.03    0.17
  -6  14   2    0.30    0.38
   5 -14  -2    1.96    0.54
  -5 -14   2    2.32    0.17
  -5 -14   2    2.48    0.57
   5 -14  -2    2.79    0.43
  -5  14   2    1.70    0.41
   5  14  -2    2.78    0.22
  -4 -14   2    0.50    0.37
   4 -14  -2    0.26    0.36
   4 -14  -2    0.14    0.27
  -4  14   2    0.65    0.26
  -4  14   2    0.08    0.25
   4  14  -2    0.37    0.06
  -3 -14   2    2.08    0.40
   3 -14  -2    1.46    0.45
  -3 -14   2    1.63    0.47
   3 -14  -2    2.47    0.34
  -3  14   2    2.63    0.34
  -3  14   2    2.66    0.36
  -2 -14   2    0.32    0.28
   2 -14  -2    0.29    0.19
  -2 -14   2    0.43    0.30
  -2  14   2    0.41    0.21
  -2  14   2    0.27    0.20
  -1 -14   2   -0.27    0.25
   1 -14  -2   -0.15    0.14
  -1  14   2    0.07    0.14
  -1  14   2    0.01    0.15
   1  14  -2   -0.04    0.06
   1  14  -2   -0.05    0.06
   0 -14  -2    4.27    0.28
   0 -14   2    4.86    0.24
   0 -14   2    3.72    0.56
   0 -14   2    4.65    0.25
   0  14   2    4.45    0.28
   0  14  -2    4.68    0.25
   0  14   2    4.63    0.28
   1 -14   2   -0.11    0.13
   1 -14   2   -0.03    0.21
  -1 -14  -2    0.10    0.12
  -1 -14  -2    0.00    0.11
  -1  14  -2   -0.06    0.13
  -1  14  -2   -0.12    0.14
   1  14   2   -0.05    0.04
   2 -14   2    1.95    0.28
  -2 -14  -2    1.66    0.17
   2 -14   2    1.52    0.45
  -2 -14  -2    2.01    0.19
  -2  14  -2    1.69    0.28
   2  14   2    1.76    0.17
  -2  14  -2    1.83    0.27
  -3 -14  -2    7.85    0.32
  -3 -14  -2    7.63    0.33
   3 -14   2    8.27    0.52
   3 -14   2    8.00    0.86
  -3  14  -2    7.34    0.49
  -3  14  -2    7.90    0.49
   3  14   2    5.88    0.28
  -4 -14  -2    1.62    0.22
   4 -14   2    2.01    0.37
   4 -14   2    0.91    0.50
  -4  14  -2    2.19    0.39
  -4  14  -2    1.49    0.34
   5 -14   2    1.58    0.58
  -5 -14  -2    1.14    0.33
   5 -14   2    1.01    0.33
  -5  14  -2    1.35    0.40
   5  14   2    1.39    0.25
   5  14   2    1.06    0.25
   6 -14   2   -0.22    0.25
   6 -14   2    0.49    0.54
   6  14   2    0.12    0.24
  -6  14  -2    0.46    0.39
   7 -14   2    0.09    0.41
   7 -14   2   -0.06    0.52
  -7  14  -2    0.55    0.45
   7  14   2    0.63    0.30
   8 -14   2    0.98    0.41
   8 -14   2   -0.46    0.50
   8  14   2    0.04    0.28
  -8  14  -2    0.30    0.45
   8 -15  -2   -0.52    0.42
   8 -15  -2   -0.70    0.41
  -8  15   2   -0.56    0.39
   8  15  -2    0.07    0.23
   7 -15  -2   -0.35    0.41
  -7 -15   2    0.41    0.44
   7 -15  -2    0.06    0.40
  -7  15   2    0.26    0.43
   7  15  -2   -0.08    0.18
   6 -15  -2   15.55    1.33
   6 -15  -2   15.24    0.89
  -6 -15   2   14.93    1.18
  -6  15   2   15.71    0.82
   6  15  -2   13.51    0.49
   5 -15  -2   -0.23    0.37
  -5 -15   2   -0.45    0.42
   5 -15  -2   -0.22    0.31
  -5 -15   2    0.12    0.07
   5  15  -2    0.03    0.09
  -5  15   2   -0.18    0.29
   4 -15  -2    1.53    0.44
  -4 -15   2    2.46    0.57
   4 -15  -2    1.43    0.34
  -4  15   2    2.03    0.37
  -4  15   2    1.88    0.38
   3 -15  -2   -0.11    0.33
   3 -15  -2   -0.36    0.21
  -3 -15   2   -0.03    0.24
  -3 -15   2    0.01    0.32
  -3  15   2    0.07    0.21
  -3  15   2   -0.26    0.17
   2 -15  -2    0.18    0.20
  -2 -15   2    0.29    0.31
  -2  15   2    0.55    0.22
  -2  15   2    0.48    0.21
  -1 -15   2    2.35    0.49
   1 -15  -2    2.74    0.29
  -1  15   2    3.02    0.30
   1  15  -2    2.80    0.13
  -1  15   2    3.00    0.29
   1  15  -2    2.95    0.13
   0 -15  -2    4.57    0.29
   0 -15   2    3.60    0.58
   0 -15   2    4.38    0.24
   0 -15   2    4.75    0.24
   0  15   2    4.77    0.29
   0  15   2    4.39    0.29
   0  15  -2    4.39    0.26
   1 -15   2    2.61    0.27
  -1 -15  -2    2.10    0.19
   1 -15   2    2.19    0.47
  -1 -15  -2    2.37    0.20
  -1  15  -2    2.73    0.28
  -1  15  -2    2.69    0.27
   1  15   2    2.06    0.19
  -2 -15  -2    0.04    0.10
   2 -15   2    0.19    0.29
   2 -15   2    0.20    0.19
  -2 -15  -2    0.15    0.12
  -2  15  -2    0.23    0.20
   2  15   2   -0.01    0.10
  -2  15  -2   -0.09    0.16
   3 -15   2    0.10    0.23
  -3 -15  -2    0.32    0.14
   3 -15   2    0.54    0.44
   3  15   2    0.20    0.13
  -3  15  -2    0.64    0.25
  -3  15  -2    0.67    0.25
  -4 -15  -2    8.29    0.36
   4 -15   2    9.30    0.62
   4 -15   2    8.02    0.95
  -4  15  -2    8.28    0.57
  -4  15  -2    8.66    0.58
  -5 -15  -2   -0.05    0.26
   5 -15   2   -0.14    0.30
   5 -15   2   -0.40    0.42
  -5  15  -2   -0.08    0.32
   5  15   2   -0.24    0.17
   6 -15   2    0.93    0.44
   6 -15   2    0.09    0.52
   6  15   2    0.42    0.25
  -6  15  -2    1.11    0.38
   7 -15   2    0.63    0.59
   7 -15   2    1.65    0.51
   7  15   2    0.49    0.28
  -7  15  -2    0.96    0.49
   8 -15   2    0.84    0.66
   8 -15   2    0.93    0.50
  -8  15  -2    0.45    0.40
   8  15   2    0.77    0.32
   8 -16  -2    0.82    0.56
   8 -16  -2    0.40    0.49
  -8  16   2   -0.36    0.45
   8  16  -2    0.16    0.24
   7 -16  -2    0.08    0.49
  -7 -16   2    0.57    0.45
   7 -16  -2    0.58    0.45
  -7  16   2    0.89    0.38
   7  16  -2    0.31    0.18
   6 -16  -2    1.63    0.45
   6 -16  -2    0.53    0.52
  -6 -16   2    1.81    0.57
  -6  16   2    1.88    0.47
   6  16  -2    1.04    0.18
   5 -16  -2    0.37    0.47
  -5 -16   2    0.12    0.41
   5 -16  -2    0.47    0.35
  -5  16   2    0.59    0.36
   4 -16  -2    0.97    0.41
  -4 -16   2    1.13    0.38
  -4 -16   2    1.26    0.51
   4 -16  -2    1.18    0.35
  -4  16   2    1.40    0.35
  -4  16   2    1.03    0.35
  -3 -16   2    3.27    0.61
   3 -16  -2    3.10    0.41
  -3 -16   2    3.36    0.54
   3 -16  -2    3.19    0.58
  -3  16   2    4.60    0.46
  -3  16   2    4.45    0.41
   2 -16  -2    0.18    0.22
  -2 -16   2    0.20    0.24
  -2  16   2    0.23    0.22
  -2  16   2    0.37    0.21
   1 -16  -2    0.06    0.17
  -1 -16   2    0.49    0.36
  -1  16   2    0.11    0.17
  -1  16   2   -0.06    0.17
   1  16  -2    0.13    0.06
   1  16  -2    0.19    0.06
   0 -16  -2    9.33    0.40
   0 -16   2    9.38    0.33
   0 -16   2   10.07    0.35
   0 -16   2   10.00    0.97
   0  16   2    9.94    0.41
   0  16  -2    8.83    0.34
   0  16   2    7.15    0.35
   0  16  -2    9.89    0.36
  -1 -16  -2    0.21    0.12
   1 -16   2    0.22    0.39
   1 -16   2    0.49    0.18
  -1 -16  -2    0.44    0.13
   1  16   2    0.26    0.13
   1  16   2    0.33    0.15
  -1  16  -2    0.23    0.16
  -1  16  -2    0.39    0.18
   2 -16   2    7.31    0.45
  -2 -16  -2    7.25    0.29
  -2 -16  -2    7.10    0.27
   2 -16   2    8.24    0.88
  -2  16  -2    7.60    0.46
  -2  16  -2    7.37    0.43
   2  16   2    7.31    0.29
   3 -16   2    2.95    0.60
   3 -16   2    3.16    0.41
  -3 -16  -2    3.78    0.23
   3  16   2    3.83    0.23
  -3  16  -2    4.06    0.44
  -3  16  -2    3.46    0.41
   4 -16   2   -0.06    0.46
   4 -16   2    0.10    0.26
  -4  16  -2    0.18    0.28
  -4  16  -2   -0.22    0.28
   4  16   2    0.07    0.14
  -5 -16  -2   -0.05    0.30
   5 -16   2    0.70    0.55
   5 -16   2   -0.14    0.31
  -5  16  -2   -0.31    0.30
   6 -16   2    0.23    0.53
   6 -16   2   -0.13    0.35
  -6  16  -2   -0.51    0.35
   6  16   2   -0.14    0.20
   7 -16   2    3.82    0.86
   7 -16   2    2.21    0.49
   7  16   2    2.89    0.40
  -7  16  -2    3.64    0.64
   8 -16   2    0.22    0.48
   8 -16   2    0.20    0.61
  -8  16  -2    1.99    0.60
   8  16   2    0.35    0.29
   8 -17  -2    0.00    0.44
   8 -17  -2   -0.03    0.53
   8  17  -2   -0.26    0.18
  -8  17   2   -0.30    0.43
   7 -17  -2    0.16    0.53
   7 -17  -2    0.23    0.43
   7  17  -2    0.23    0.16
  -7  17   2   -0.16    0.40
   6 -17  -2    0.03    0.51
   6 -17  -2    0.41    0.41
  -6 -17   2    0.85    0.52
  -6  17   2    0.84    0.41
   6  17  -2    0.41    0.10
   5 -17  -2    0.61    0.35
  -5 -17   2    0.46    0.46
   5 -17  -2    1.05    0.53
  -5  17   2    0.60    0.39
   4 -17  -2   -0.31    0.26
   4 -17  -2   -0.08    0.30
  -4 -17   2   -0.17    0.29
  -4 -17   2   -0.40    0.40
  -4  17   2   -0.30    0.25
  -4  17   2   -0.31    0.27
   3 -17  -2    4.75    0.47
  -3 -17   2    4.33    0.77
   3 -17  -2    3.25    0.68
  -3 -17   2    3.74    0.61
  -3  17   2    4.96    0.48
  -3  17   2    5.24    0.44
  -2 -17   2   11.21    1.01
   2 -17  -2   11.40    0.56
  -2  17   2   10.71    0.54
  -2  17   2   11.63    0.56
  -1 -17   2   25.78    1.41
   1 -17  -2   23.48    0.72
  -1  17   2   24.77    0.73
  -1  17   2   24.12    0.74
   0 -17   2    0.58    0.14
   0 -17   2    0.71    0.42
   0 -17  -2    0.38    0.16
   0  17  -2    0.47    0.15
   0  17   2    0.53    0.18
   0  17  -2    0.68    0.16
   1 -17   2    2.33    0.27
  -1 -17  -2    1.67    0.18
   1 -17   2    2.03    0.56
  -1 -17  -2    1.44    0.19
  -1  17  -2    2.13    0.26
  -1  17  -2    2.10    0.27
   1  17   2    1.92    0.21
   1  17   2    1.89    0.21
  -2 -17  -2    0.10    0.09
   2 -17   2    0.03    0.19
  -2 -17  -2    0.19    0.11
   2 -17   2    0.25    0.42
   2  17   2   -0.02    0.10
  -2  17  -2    0.20    0.22
  -2  17  -2    0.14    0.21
   3 -17   2    0.97    0.29
  -3 -17  -2    0.68    0.11
   3 -17   2    0.69    0.41
   3  17   2    0.72    0.13
  -3  17  -2    0.88    0.29
  -3  17  -2    0.54    0.27
   4 -17   2    2.12    0.41
   4 -17   2    1.36    0.52
  -4  17  -2    1.62    0.38
   4  17   2    1.74    0.20
  -5 -17  -2    0.13    0.32
   5 -17   2   -0.46    0.45
   5 -17   2   -0.31    0.32
  -5  17  -2   -0.06    0.34
   6 -17   2    0.44    0.33
   6 -17   2    0.61    0.58
  -6  17  -2    0.38    0.42
   6  17   2    0.93    0.25
   7 -17   2    2.78    0.83
   7 -17   2    2.72    0.59
  -7  17  -2    2.45    0.52
   8 -18  -2    0.13    0.57
   8 -18  -2    0.50    0.50
  -8  18   2   -0.17    0.45
   7 -18  -2    0.25    0.44
   7 -18  -2   -0.12    0.51
  -7  18   2   -0.74    0.35
  -6 -18   2   -0.07    0.28
  -6 -18   2    0.52    0.46
   6 -18  -2    0.42    0.55
   6 -18  -2    0.49    0.38
  -6  18   2    0.33    0.39
   5 -18  -2    0.05    0.32
  -5 -18   2    0.33    0.52
  -5 -18   2    0.65    0.37
   5 -18  -2    0.51    0.54
  -5  18   2    0.32    0.34
  -4 -18   2    1.89    0.48
   4 -18  -2    1.70    0.59
  -4 -18   2    1.27    0.56
   4 -18  -2    1.98    0.40
  -4  18   2    2.08    0.41
  -3 -18   2    0.49    0.40
  -3 -18   2    0.09    0.44
   3 -18  -2   -0.21    0.22
   3 -18  -2    0.19    0.44
  -3  18   2    0.37    0.28
  -3  18   2    0.24    0.27
   2 -18  -2    2.59    0.34
  -2 -18   2    2.16    0.53
  -2  18   2    2.49    0.34
  -2  18   2    2.55    0.35
  -1 -18   2    6.77    0.82
   1 -18  -2    7.20    0.42
  -1  18   2    7.83    0.45
  -1  18   2    7.84    0.45
   0 -18  -2    8.86    0.39
   0 -18   2    9.00    1.02
   0 -18   2    8.54    0.33
   0  18  -2    8.89    0.35
   0  18  -2    8.98    0.36
   0  18   2    9.24    0.40
   1 -18   2   -0.03    0.16
   1 -18   2   -0.25    0.40
  -1 -18  -2    0.08    0.11
   1  18   2   -0.01    0.12
  -1  18  -2    0.05    0.17
   1  18   2    0.12    0.13
  -1  18  -2    0.22    0.18
   2 -18   2    2.67    0.66
   2 -18   2    3.53    0.38
  -2 -18  -2    2.71    0.16
  -2 -18  -2    3.08    0.16
   2  18   2    2.75    0.20
  -2  18  -2    4.09    0.41
   2  18   2    3.23    0.19
  -2  18  -2    3.56    0.37
   3 -18   2    0.51    0.54
   3 -18   2    1.79    0.35
   3  18   2    1.37    0.14
  -3  18  -2    2.01    0.38
   4 -18   2    0.83    0.33
   4 -18   2    0.47    0.44
  -4  18  -2    0.47    0.33
   5 -18   2    0.03    0.31
   5 -18   2    0.06    0.41
  -5 -18  -2    0.00    0.34
  -5  18  -2   -0.22    0.33
   6 -18   2    0.52    0.61
   6 -18   2    0.19    0.39
  -6  18  -2    0.23    0.38
   7 -18   2    0.28    0.46
   7 -18   2    1.44    0.71
   7  18   2    0.72    0.26
  -7  18  -2    1.24    0.53
   7 -19  -2   -0.46    0.39
   7 -19  -2   -0.03    0.55
  -7  19   2   -0.51    0.39
  -6 -19   2    1.18    0.53
   6 -19  -2    0.95    0.60
   6 -19  -2    0.73    0.43
  -6 -19   2    0.70    0.42
  -6  19   2    0.70    0.38
   5 -19  -2   -0.10    0.49
   5 -19  -2    0.18    0.35
  -5 -19   2    0.64    0.38
  -5 -19   2    0.14    0.45
  -5  19   2    0.20    0.35
   4 -19  -2    1.72    0.40
   4 -19  -2    0.96    0.56
  -4 -19   2    1.71    0.63
  -4 -19   2    1.59    0.49
  -4  19   2    2.02    0.41
  -3 -19   2    3.61    0.77
   3 -19  -2    3.05    0.65
   3 -19  -2    3.86    0.45
  -3 -19   2    3.01    0.58
  -3  19   2    4.45    0.49
   2 -19  -2    0.07    0.22
  -2 -19   2   -0.31    0.33
  -2  19   2    0.12    0.23
  -2  19   2    0.33    0.22
  -1 -19   2   12.09    1.16
   1 -19  -2   10.50    0.50
  -1  19   2   11.14    0.51
  -1  19   2   11.12    0.52
   0 -19   2    2.15    0.53
   0 -19  -2    1.78    0.22
   0  19  -2    2.02    0.21
   0  19  -2    2.07    0.21
   0  19   2    2.13    0.24
   1 -19   2    0.06    0.45
   1 -19   2    0.03    0.17
  -1  19  -2    0.11    0.18
   1  19   2   -0.01    0.13
   1  19   2    0.02    0.13
  -1  19  -2   -0.09    0.18
   2 -19   2    1.26    0.28
   2 -19   2    1.01    0.57
  -2  19  -2    0.81    0.27
   2  19   2    0.85    0.12
   2  19   2    1.29    0.14
   3 -19   2    1.14    0.61
   3 -19   2    0.77    0.29
  -3  19  -2    1.37    0.32
   3  19   2    1.24    0.12
   3  19   2    1.19    0.11
   4 -19   2    0.19    0.30
   4 -19   2   -0.67    0.49
  -4  19  -2    0.34    0.32
   5 -19   2    1.17    0.55
  -5  19  -2    0.67    0.38
   6 -19   2    0.25    0.46
  -6  19  -2    0.26    0.41
   7 -19   2    1.11    0.67
  -7  19  -2    0.08    0.47
   7 -20  -2   -0.41    0.51
  -7  20   2   -0.43    0.38
   6 -20  -2   -0.08    0.51
  -6 -20   2    0.35    0.44
  -6 -20   2    0.14    0.35
  -6  20   2    0.06    0.40
  -5 -20   2   -0.26    0.40
   5 -20  -2    0.11    0.53
  -5 -20   2   -0.01    0.33
  -5  20   2    0.50    0.37
  -4 -20   2    0.25    0.35
  -4 -20   2    0.80    0.52
   4 -20  -2    0.19    0.36
  -4  20   2    0.37    0.34
   3 -20  -2    1.96    0.66
  -3 -20   2    1.50    0.62
  -3 -20   2    0.92    0.46
  -3  20   2    1.22    0.35
  -2 -20   2    0.71    0.46
   2 -20  -2    0.57    0.44
  -2  20   2    0.57    0.26
  -1 -20   2    0.78    0.50
  -1  20   2    0.62    0.23
   0 -20   2    0.82    0.44
   0  20  -2    1.31    0.19
   0  20  -2    1.22    0.19
   0  20   2    1.35    0.22
   0  20   2    1.12    0.21
   1 -20   2    4.53    0.83
   1  20   2    5.33    0.27
  -1  20  -2    5.18    0.38
   1  20   2    4.85    0.26
   2 -20   2   -0.05    0.48
   2  20   2    0.34    0.07
  -2  20  -2    0.25    0.25
   2  20   2    0.34    0.08
   3 -20   2    0.19    0.54
  -3  20  -2    0.47    0.30
   4 -20   2   -0.15    0.55
  -4  20  -2    0.19    0.31
   5 -20   2    0.62    0.63
  -5  20  -2    0.40    0.37
   6 -20   2    0.43    0.50
  -6  20  -2    0.62    0.43
  -6 -21   2    0.38    0.42
   6 -21  -2    0.31    0.59
  -6 -21   2    0.17    0.54
  -6  21   2    0.02    0.38
  -5 -21   2   -0.09    0.35
   5 -21  -2   -0.09    0.52
  -5 -21   2    0.15    0.48
  -5  21   2   -0.25    0.35
   4 -21  -2    1.71    0.57
  -4 -21   2    0.82    0.61
  -4 -21   2    1.22    0.49
  -4  21   2    1.41    0.41
  -3 -21   2    2.18    0.63
  -3 -21   2    2.68    0.62
   3 -21  -2    2.60    0.72
  -3  21   2    3.56    0.45
  -2 -21   2   -0.16    0.40
   2 -21  -2    0.05    0.51
  -2  21   2    0.26    0.25
  -1 -21   2    1.05    0.57
  -1  21   2    1.27    0.27
   0 -21   2   12.64    1.30
   0  21   2   11.84    0.46
   0  21  -2   11.99    0.40
   1 -21   2    1.18    0.49
  -1  21  -2    1.08    0.25
   1  21   2    1.36    0.17
   2 -21   2   -0.28    0.49
  -2  21  -2   -0.01    0.24
   3 -21   2    0.94    0.61
  -3  21  -2    0.63    0.33
   4 -21   2    0.37    0.60
  -4  21  -2    1.53    0.39
   5 -21   2   -0.16    0.60
  -5  21  -2   -0.13    0.35
   6 -21   2    0.80    0.70
  -6  21  -2   -0.03    0.41
   6 -22  -2    0.06    0.57
  -6 -22   2   -0.06    0.46
  -6  22   2   -0.53    0.37
  -5 -22   2    0.10    0.40
   5 -22  -2    0.21    0.44
  -5 -22   2   -0.06    0.47
  -5  22   2   -0.40    0.31
  -4 -22   2    0.22    0.54
   4 -22  -2   -0.56    0.50
  -4 -22   2    0.03    0.39
  -4  22   2   -0.12    0.31
  -3 -22   2    0.64    0.38
  -3 -22   2    0.17    0.50
   3 -22  -2   -0.03    0.38
  -3  22   2    0.52    0.31
  -2 -22   2    0.66    0.41
   2 -22  -2    0.56    0.44
  -2  22   2    0.86    0.28
  -1 -22   2    0.04    0.33
  -1  22   2    0.30    0.22
   0 -22   2   11.39    1.30
   0  22  -2    9.34    0.35
   0  22   2    9.17    0.42
   1 -22   2    0.10    0.40
   1  22   2    0.24    0.12
  -1  22  -2    0.01    0.20
   2 -22   2   -0.08    0.54
  -2  22  -2   -0.05    0.23
   3 -22   2    0.92    0.62
  -3  22  -2    0.36    0.28
   4 -22   2    0.19    0.59
  -4  22  -2   -0.27    0.27
   5 -22   2    0.17    0.67
  -5  22  -2   -0.44    0.31
  -5 -23   2    0.01    0.40
  -5 -23   2    0.48    0.55
   5 -23  -2   -0.07    0.40
  -5  23   2   -0.46    0.30
   4 -23  -2    0.15    0.58
  -4 -23   2    0.29    0.45
  -4 -23   2    0.10    0.50
  -4  23   2   -0.33    0.27
  -3 -23   2    1.03    0.65
  -3 -23   2    0.60    0.49
   3 -23  -2    0.58    0.63
  -3  23   2    1.14    0.34
   2 -23  -2    0.30    0.53
  -2 -23   2    0.52    0.51
  -2  23   2    0.35    0.27
  -1 -23   2    0.69    0.56
  -1  23   2    0.71    0.24
   0 -23   2    0.74    0.58
   0  23  -2    0.31    0.13
   0  23   2    0.31    0.17
   1 -23   2    2.07    0.62
  -1  23  -2    2.10    0.30
   1  23   2    2.24    0.15
   2 -23   2    0.21    0.41
  -2  23  -2   -0.27    0.24
   3 -23   2    0.34    0.59
  -3  23  -2    0.45    0.30
   4 -23   2   -0.02    0.61
  -4  23  -2    0.00    0.34
   5 -23   2   -0.06    0.65
  -5  23  -2   -0.01    0.36
  -5 -24   2    0.28    0.55
  -5 -24   2    0.17    0.44
   5 -24  -2   -0.19    0.57
  -5  24   2    0.02    0.34
  -4 -24   2    0.55    0.49
   4 -24  -2    1.12    0.59
  -4 -24   2    0.75    0.63
  -4  24   2    0.90    0.35
  -3 -24   2   -0.45    0.41
   3 -24  -2    0.17    0.43
  -3 -24   2    0.52    0.60
  -3  24   2    0.07    0.29
  -2 -24   2    1.11    0.59
   2 -24  -2    0.80    0.48
  -2  24   2    1.33    0.30
   1 -24  -2   -0.13    0.37
  -1 -24   2    0.36    0.51
  -1  24   2    0.00    0.21
   0 -24   2   -0.04    0.42
   0  24   2    0.04    0.16
   1 -24   2    0.35    0.57
  -1  24  -2    0.06    0.20
   2 -24   2    1.10    0.57
  -2  24  -2    0.89    0.30
   3 -24   2   -0.17    0.54
  -3  24  -2    0.28    0.30
   4 -24   2    0.10    0.62
  -4  24  -2   -0.06    0.34
  -4 -25   2    0.16    0.54
  -4 -25   2    0.15    0.46
   4 -25  -2   -0.35    0.57
  -4  25   2    0.08    0.30
  -3 -25   2   -0.05    0.57
   3 -25  -2    0.65    0.66
  -3 -25   2    0.01    0.48
  -3  25   2    0.19    0.28
  -2 -25   2    0.47    0.41
  -2 -25   2    0.38    0.50
   2 -25  -2    0.65    0.62
  -2  25   2    0.54    0.27
   1 -25  -2    0.71    0.63
  -1 -25   2    0.86    0.49
   0 -25   2   -0.29    0.51
   1 -25   2    0.45    0.62
  -1  25  -2    1.57    0.27
   2 -25   2   -0.03    0.41
  -2  25  -2   -0.14    0.25
   3 -25   2    0.25    0.65
  -3  25  -2    0.68    0.34
  -3 -26   2    0.73    0.67
  -3 -26   2    0.07    0.52
   3 -26  -2   -0.75    0.51
  -2 -26   2    0.07    0.53
   2 -26  -2    0.27    0.45
  -2 -26   2    0.33    0.65
  -2  26   2    0.54    0.28
  -1 -26   2   -0.22    0.50
   1 -26  -2    0.03    0.54
  -1  26   2   -0.04    0.20
   0 -26   2    1.49    0.74
   1 -26   2    0.18    0.48
   2 -26   2    0.19    0.62
  -1 -27   2    1.31    0.73
   1 -27  -2    0.69    0.54
   0 -27  -2    0.30    0.57
   0 -27   2    0.51    0.53
   1 -27   2    0.37    0.51
  10   0  -3   -0.93    0.38
 -10   0   3   -0.32    0.28
  -9   0   3   -0.13    0.34
   9   0  -3    0.07    0.40
  -8   0   3    0.96    0.41
   8   0  -3    1.28    0.43
  -7   0   3    0.85    0.62
  -7   0   3    0.14    0.22
   7   0  -3    0.35    0.32
   6   0  -3   -0.09    0.23
  -6   0   3   -0.04    0.23
  -6   0   3    0.78    0.53
   6   0  -3    0.01    0.21
  -5   0   3   -0.19    0.19
   5   0  -3   -0.01    0.22
   5   0  -3   -0.38    0.20
   5   0  -3    0.10    0.15
  -5   0   3    0.66    0.44
   5   0  -3   -0.03    0.06
  -4   0   3    0.04    0.18
  -4   0   3    0.48    0.35
   4   0  -3   -0.08    0.05
   4   0  -3    0.06    0.15
  -4   0   3   -0.16    0.18
   4   0  -3    0.02    0.16
   3   0  -3   -0.07    0.15
  -3   0   3    0.25    0.20
   3   0  -3   -0.18    0.16
  -3   0   3   -0.03    0.13
   3   0  -3    0.07    0.09
  -3   0   3   -0.34    0.13
  -2   0   3    0.24    0.22
  -2   0   3    0.04    0.13
   2   0  -3    0.22    0.11
   2   0  -3   -0.04    0.11
   1   0  -3    0.34    0.14
   1   0  -3   -0.03    0.13
  -1   0   3    0.00    0.09
  -1   0   3   -0.07    0.12
   1   0  -3    0.06    0.15
   0   0  -3    0.01    0.10
   0   0  -3    0.22    0.19
   0   0   3   -0.16    0.08
   0   0   3    0.03    0.12
   0   0   3   -0.20    0.10
   0   0  -3   -0.30    0.14
   0   0  -3   -0.17    0.12
  -1   0  -3    0.15    0.14
   1   0   3    0.08    0.13
   1   0   3    0.11    0.12
   1   0   3    0.35    0.18
   1   0   3    0.16    0.15
  -1   0  -3   -0.03    0.11
  -1   0  -3    0.17    0.13
  -1   0  -3    0.10    0.14
   2   0   3   -0.06    0.11
   2   0   3    0.35    0.17
  -2   0  -3    0.25    0.15
  -2   0  -3    0.21    0.16
  -2   0  -3   -0.04    0.18
   2   0   3    0.33    0.24
   2   0   3   -0.02    0.13
   3   0   3   -0.01    0.17
   3   0   3   -0.06    0.11
   3   0   3    0.08    0.12
   3   0   3    0.10    0.26
  -3   0  -3   -0.25    0.18
  -3   0  -3    0.00    0.17
  -3   0  -3   -0.09    0.11
   4   0   3   -0.05    0.10
  -4   0  -3   -0.01    0.16
   4   0   3    0.09    0.28
   4   0   3    0.04    0.22
   4   0   3   -0.13    0.13
  -4   0  -3    0.05    0.21
   5   0   3    0.01    0.35
   5   0   3   -0.36    0.22
  -5   0  -3    0.42    0.26
   5   0   3    0.26    0.26
   5   0   3    0.06    0.11
  -6   0  -3    0.10    0.22
   6   0   3   -0.32    0.19
   6   0   3    0.15    0.43
   6   0   3    0.24    0.24
   6   0   3    0.04    0.12
  -7   0  -3   -0.17    0.24
   7   0   3   -0.82    0.52
   7   0   3   -0.13    0.30
   7   0   3    0.00    0.09
  -8   0  -3    0.01    0.39
   8   0   3    0.00    0.29
   9   0   3   -0.01    0.44
  -9   0  -3   -0.01    0.40
 -10  -1   3    0.02    0.41
  10  -1  -3   -0.39    0.44
  10   1  -3    0.13    0.41
 -10   1   3   -0.19    0.40
   9  -1  -3    2.47    0.56
  -9  -1   3    1.51    0.44
   9   1  -3    1.59    0.50
  -9   1   3    2.22    0.51
   8  -1  -3   12.28    0.77
  -8  -1   3   12.69    0.76
  -8  -1   3    9.80    1.14
  -8   1   3   14.85    0.84
   8   1  -3   14.76    0.87
  -7  -1   3    9.38    1.23
   7  -1  -3    8.61    0.48
  -7  -1   3    8.78    0.61
   7  -1  -3    9.18    0.68
  -7   1   3    9.57    1.16
  -7   1   3    8.23    0.56
   7   1  -3    8.54    0.58
  -6  -1   3   -0.03    0.47
   6  -1  -3    0.13    0.27
  -6  -1   3   -0.14    0.22
   6  -1  -3    0.02    0.11
   6   1  -3   -0.17    0.22
   6   1  -3    0.07    0.19
  -6   1   3    0.36    0.53
  -6   1   3   -0.18    0.16
   6   1  -3   -0.20    0.14
  -5  -1   3    4.64    0.35
   5  -1  -3    5.30    0.41
   5  -1  -3    4.41    0.45
  -5  -1   3    5.74    0.73
   5  -1  -3    4.81    0.29
   5  -1  -3    5.61    0.60
   5   1  -3    5.20    0.54
  -5   1   3    5.16    0.43
   5   1  -3    4.12    0.41
  -5   1   3    4.86    0.65
   4  -1  -3    8.41    0.65
  -4  -1   3    7.97    0.68
  -4  -1   3    7.31    0.41
  -4  -1   3    7.76    0.42
   4  -1  -3    7.33    0.33
   4  -1  -3    6.86    0.44
  -4   1   3    7.22    0.44
   4   1  -3    6.83    0.39
   4   1  -3    7.27    0.56
  -4   1   3    7.04    0.40
  -4   1   3    7.86    0.66
  -3  -1   3   12.85    0.46
   3  -1  -3   12.69    0.51
  -3  -1   3   12.89    0.48
   3  -1  -3   13.84    0.75
  -3  -1   3   13.54    0.72
   3   1  -3   12.40    0.46
  -3   1   3   12.62    0.49
   3   1  -3   13.20    0.70
  -3   1   3   13.79    0.81
  -3   1   3   12.54    0.47
   3   1  -3   13.18    0.35
  -2  -1   3    7.04    0.32
   2  -1  -3    6.77    0.47
  -2  -1   3    6.79    0.49
   2  -1  -3    6.94    0.33
  -2   1   3    6.95    0.34
   2   1  -3    6.66    0.49
   2   1  -3    6.67    0.33
  -2   1   3    7.68    0.58
   2   1  -3    6.99    0.33
  -1  -1   3    5.16    0.36
   1  -1  -3    3.89    0.34
   1  -1  -3    3.79    0.24
  -1  -1   3    3.62    0.23
   1  -1  -3    4.96    0.37
  -1  -1   3    3.42    0.38
  -1   1   3    4.83    0.44
   1   1  -3    3.89    0.23
   1   1  -3    3.73    0.34
  -1   1   3    3.58    0.24
   1   1  -3    3.83    0.30
   0  -1   3  120.94    2.01
   0  -1  -3  121.62    2.03
   0  -1   3  118.53    2.04
   0  -1  -3  122.80    2.81
   0  -1  -3  121.76    2.79
   0  -1   3  125.03    2.83
   0  -1   3  119.83    2.84
   0  -1  -3  119.59    2.04
   0   1   3  121.24    2.80
   0   1  -3  118.44    2.03
   0   1  -3  120.23    2.84
   0   1   3  120.58    2.02
   0   1  -3  120.99    2.02
   0   1   3  118.14    2.77
   0   1  -3  119.12    2.81
   1  -1   3   77.77    1.96
  -1  -1  -3   76.69    2.06
  -1  -1  -3   78.79    1.46
   1  -1   3   77.31    1.46
   1  -1   3   77.89    2.10
  -1  -1  -3   77.89    1.43
   1  -1   3   78.03    1.42
  -1  -1  -3   78.93    1.89
  -1   1  -3   78.20    2.07
  -1   1  -3   77.37    1.45
   1   1   3   77.52    2.06
  -1   1  -3   77.91    1.43
   1   1   3   78.59    1.42
   1   1   3   76.89    1.87
  -1   1  -3   81.28    1.98
   1   1   3   78.60    1.46
  -2  -1  -3   81.40    1.58
  -2  -1  -3   82.79    2.26
   2  -1   3   82.28    1.60
   2  -1   3   81.92    2.03
   2  -1   3   84.19    2.30
   2  -1   3   83.31    1.56
  -2  -1  -3   83.82    1.93
  -2  -1  -3   83.47    1.56
   2   1   3   82.80    1.60
   2   1   3   81.41    2.25
  -2   1  -3   82.54    1.59
   2   1   3   83.93    1.91
  -2   1  -3   82.13    1.57
  -2   1  -3   82.67    2.27
   2   1   3   83.19    1.55
   3  -1   3   12.57    0.79
  -3  -1  -3   13.56    0.54
   3  -1   3   12.41    0.51
  -3  -1  -3   12.55    0.76
   3  -1   3   13.22    0.59
   3  -1   3   13.03    0.56
  -3  -1  -3   13.48    0.53
   3   1   3   13.50    0.85
  -3   1  -3   13.17    0.52
  -3   1  -3   12.11    0.78
  -3   1  -3   12.76    0.50
   3   1   3   12.50    0.54
   3   1   3   12.44    0.46
   3   1   3   13.11    0.50
   4  -1   3    3.13    0.36
   4  -1   3    3.03    0.49
   4  -1   3    3.51    0.38
   4  -1   3    2.92    0.33
  -4  -1  -3    2.94    0.36
  -4  -1  -3    2.48    0.42
   4   1   3    3.09    0.21
  -4   1  -3    3.40    0.35
   4   1   3    2.94    0.48
   4   1   3    3.24    0.35
   4   1   3    3.01    0.38
  -4   1  -3    2.86    0.45
   5  -1   3    2.85    0.41
  -5  -1  -3    4.00    0.43
   5  -1   3    2.30    0.45
   5   1   3    3.40    0.57
   5   1   3    2.72    0.21
   5   1   3    2.81    0.16
  -5   1  -3    3.81    0.37
   5   1   3    3.27    0.39
   6  -1   3    2.41    0.44
   6  -1   3    1.38    0.38
  -6  -1  -3    2.04    0.40
   6  -1   3    2.12    0.56
  -6   1  -3    2.10    0.41
   6   1   3    1.81    0.38
   6   1   3    1.97    0.56
  -7  -1  -3    0.35    0.36
   7  -1   3   -0.38    0.46
   7  -1   3   -0.21    0.33
   7   1   3    0.00    0.33
   7   1   3   -0.56    0.46
  -7   1  -3   -0.30    0.34
  -8  -1  -3   -0.01    0.36
   8  -1   3   -1.05    0.47
   8  -1   3   -0.19    0.36
  -8   1  -3   -0.06    0.29
   8   1   3   -0.34    0.35
   9  -1   3   -0.32    0.68
   9  -1   3    1.80    0.57
  -9  -1  -3    1.82    0.53
   9   1   3    1.93    0.49
  -9   1  -3    1.27    0.52
 -10  -2   3    0.33    0.40
  10  -2  -3   -0.19    0.46
  10   2  -3    0.46    0.46
 -10   2   3   -0.08    0.44
  -9  -2   3    4.60    0.59
   9  -2  -3    4.61    0.68
  -9   2   3    4.37    0.64
   9   2  -3    3.80    0.58
  -8  -2   3    3.02    0.81
   8  -2  -3    4.18    0.53
   8  -2  -3    4.70    0.58
  -8  -2   3    6.72    0.61
   8   2  -3    6.77    0.66
  -8   2   3    5.40    0.63
  -7  -2   3    3.38    0.45
  -7  -2   3    2.90    0.76
   7  -2  -3    3.38    0.51
   7  -2  -3    3.74    0.43
  -7   2   3    3.06    0.48
   7   2  -3    3.36    0.47
  -6  -2   3    3.59    0.64
  -6  -2   3    4.47    0.42
   6  -2  -3    4.66    0.38
   6  -2  -3    4.39    0.50
   6   2  -3    4.54    0.41
  -6   2   3    4.53    0.74
  -6   2   3    4.61    0.41
   6   2  -3    3.54    0.43
   6   2  -3    4.09    0.53
   5  -2  -3    3.94    0.55
   5  -2  -3    3.50    0.42
   5  -2  -3    3.96    0.41
  -5  -2   3    3.46    0.53
  -5  -2   3    4.37    0.37
   5  -2  -3    4.04    0.32
   5   2  -3    3.38    0.37
   5   2  -3    3.57    0.47
  -5   2   3    3.52    0.40
  -5   2   3    3.79    0.56
  -4  -2   3    1.41    0.24
   4  -2  -3    0.85    0.16
  -4  -2   3    1.24    0.23
   4  -2  -3    1.03    0.27
   4  -2  -3    0.79    0.34
  -4  -2   3    0.90    0.27
  -4   2   3    1.47    0.47
   4   2  -3    0.96    0.28
   4   2  -3    1.29    0.24
  -4   2   3    0.64    0.24
  -4   2   3    1.42    0.27
   3  -2  -3   -0.06    0.16
  -3  -2   3   -0.07    0.14
   3  -2  -3    0.05    0.13
  -3  -2   3    0.05    0.12
  -3  -2   3   -0.12    0.12
  -3   2   3    0.02    0.11
  -3   2   3   -0.16    0.14
  -3   2   3    0.88    0.36
   3   2  -3   -0.06    0.16
   3   2  -3   -0.03    0.03
   3   2  -3    0.14    0.15
   2  -2  -3    1.54    0.20
  -2  -2   3    1.29    0.29
  -2  -2   3    1.28    0.18
   2  -2  -3    1.66    0.32
  -2  -2   3    1.82    0.22
  -2   2   3    1.57    0.21
   2   2  -3    1.42    0.19
   2   2  -3    1.56    0.18
  -2   2   3    1.89    0.32
   2   2  -3    1.46    0.28
   1  -2  -3    2.56    0.25
  -1  -2   3    2.50    0.20
  -1  -2   3    2.99    0.29
  -1  -2   3    2.97    0.37
   1  -2  -3    2.73    0.32
   1   2  -3    2.87    0.27
   1   2  -3    2.99    0.33
  -1   2   3    2.95    0.23
  -1   2   3    4.02    0.39
   1   2  -3    2.66    0.22
   0  -2   3   96.06    1.70
   0  -2   3  100.58    2.40
   0  -2   3  100.07    2.44
   0  -2  -3   96.06    1.71
   0  -2  -3   99.28    2.34
   0  -2   3   98.27    1.67
   0  -2  -3   97.73    1.70
   0  -2  -3   95.33    2.37
   0   2   3   94.66    2.32
   0   2  -3   97.55    1.68
   0   2  -3   95.92    2.42
   0   2   3   97.92    1.69
   0   2  -3   99.08    1.70
   0   2  -3   97.17    2.37
   1  -2   3  162.74    3.76
  -1  -2  -3  160.88    2.66
   1  -2   3  158.96    2.63
  -1  -2  -3  160.82    2.64
  -1  -2  -3  160.83    3.71
   1  -2   3  161.88    2.68
   1  -2   3  161.69    3.66
  -1  -2  -3  160.10    3.50
   1   2   3  159.70    2.67
   1   2   3  159.41    2.62
  -1   2  -3  162.12    3.73
  -1   2  -3  160.54    2.65
   1   2   3  159.50    3.48
   1   2   3  160.19    3.70
  -1   2  -3  163.84    2.68
  -1   2  -3  163.90    3.67
   2  -2   3   24.57    0.67
  -2  -2  -3   24.80    0.74
  -2  -2  -3   24.82    0.66
   2  -2   3   24.52    0.71
   2  -2   3   24.90    1.05
   2  -2   3   24.52    0.90
  -2  -2  -3   25.02    0.68
  -2  -2  -3   24.38    1.01
   2   2   3   24.80    0.72
  -2   2  -3   24.53    0.68
  -2   2  -3   24.28    1.02
  -2   2  -3   25.17    0.71
   2   2   3   24.82    0.66
   2   2   3   24.33    0.69
   2   2   3   25.63    1.07
   3  -2   3    2.68    0.30
   3  -2   3    2.60    0.34
  -3  -2  -3    1.89    0.33
   3  -2   3    2.41    0.38
  -3  -2  -3    2.78    0.25
   3  -2   3    3.06    0.32
  -3  -2  -3    2.95    0.31
   3   2   3    2.96    0.30
  -3   2  -3    2.70    0.39
   3   2   3    2.60    0.19
  -3   2  -3    2.39    0.30
   3   2   3    2.90    0.32
   3   2   3    1.98    0.39
  -3   2  -3    2.61    0.28
  -4  -2  -3   14.03    0.86
   4  -2   3   15.20    0.63
  -4  -2  -3   15.12    0.62
   4  -2   3   14.65    0.66
   4  -2   3   16.03    1.00
  -4   2  -3   15.05    0.93
  -4   2  -3   15.05    0.64
   4   2   3   14.81    0.62
   4   2   3   15.17    0.57
   4   2   3   15.59    0.99
   5  -2   3   26.52    0.96
  -5  -2  -3   26.99    0.87
   5  -2   3   26.44    1.33
  -5   2  -3   26.31    0.92
   5   2   3   27.38    0.94
   5   2   3   26.74    1.30
   5   2   3   27.25    0.88
   6  -2   3    9.89    1.05
  -6  -2  -3   10.07    0.63
   6  -2   3    6.99    0.72
   6  -2   3    9.91    0.63
  -6   2  -3    9.03    0.58
   6   2   3    8.79    0.58
   6   2   3   10.23    1.05
   7  -2   3   -0.27    0.47
  -7  -2  -3    0.27    0.34
   7  -2   3   -0.13    0.24
  -7   2  -3    0.50    0.37
   7   2   3   -0.23    0.49
   7   2   3    0.45    0.28
  -8  -2  -3    2.15    0.50
   8  -2   3    0.77    0.63
   8  -2   3    2.58    0.55
   8   2   3    2.82    0.49
  -8   2  -3    2.29    0.54
  -9  -2  -3    0.44    0.44
   9  -2   3    0.98    0.48
   9  -2   3   -1.11    0.57
  -9   2  -3    0.56    0.39
   9   2   3    0.24    0.43
  10  -3  -3    0.31    0.48
 -10   3   3   -1.13    0.37
  10   3  -3   -0.24    0.39
   9  -3  -3    0.75    0.40
  -9  -3   3    0.78    0.35
   9   3  -3    1.08    0.46
  -9   3   3    0.47    0.44
  -8  -3   3   10.58    0.69
   8  -3  -3   10.99    0.75
   8  -3  -3    9.62    0.73
  -8   3   3    9.46    0.68
   8   3  -3   11.13    0.76
   7  -3  -3    5.31    0.61
   7  -3  -3    4.11    0.47
  -7  -3   3    3.99    0.46
  -7  -3   3    3.46    0.71
   7   3  -3    3.96    0.43
  -7   3   3    4.64    0.54
   7   3  -3    3.67    0.48
   6  -3  -3    1.74    0.27
  -6  -3   3    2.05    0.53
   6  -3  -3    1.58    0.37
  -6  -3   3    1.92    0.32
   6   3  -3    2.22    0.37
   6   3  -3    1.71    0.40
   6   3  -3    1.97    0.32
  -6   3   3    1.89    0.33
  -5  -3   3    0.81    0.23
   5  -3  -3    0.86    0.29
   5  -3  -3    0.59    0.18
  -5  -3   3    0.66    0.35
   5  -3  -3    0.72    0.38
  -5   3   3    1.31    0.43
   5   3  -3    0.77    0.28
   5   3  -3    0.67    0.20
  -5   3   3    0.36    0.26
  -4  -3   3    1.99    0.25
   4  -3  -3    1.89    0.39
  -4  -3   3    1.87    0.26
   4  -3  -3    1.72    0.31
   4  -3  -3    2.25    0.28
  -4  -3   3    1.72    0.37
  -4   3   3    1.91    0.31
   4   3  -3    1.97    0.27
   4   3  -3    1.94    0.36
  -4   3   3    2.19    0.31
  -4   3   3    1.86    0.43
  -3  -3   3    7.65    0.35
   3  -3  -3    6.63    0.62
  -3  -3   3    8.46    0.61
  -3  -3   3    8.47    0.27
  -3  -3   3    7.85    0.36
   3  -3  -3    7.83    0.43
  -3   3   3    7.78    0.41
  -3   3   3    8.21    0.42
   3   3  -3    8.13    0.37
   3   3  -3    8.20    0.59
  -3   3   3    8.06    0.65
   2  -3  -3    4.61    0.51
  -2  -3   3    3.74    0.23
   2  -3  -3    3.91    0.27
  -2  -3   3    3.85    0.27
  -2  -3   3    3.43    0.38
   2   3  -3    3.88    0.38
  -2   3   3    3.68    0.25
  -2   3   3    5.98    0.62
   2   3  -3    3.44    0.24
   2   3  -3    3.73    0.26
  -1  -3   3   10.49    0.60
  -1  -3   3   10.76    0.51
   1  -3  -3   10.57    0.39
  -1  -3   3   10.43    0.34
   1  -3  -3   10.95    0.59
   1   3  -3   10.50    0.50
  -1   3   3   10.66    0.39
  -1   3   3   11.71    0.63
   1   3  -3   10.33    0.36
   1   3  -3   10.32    0.59
   0  -3  -3  109.44    2.56
   0  -3  -3  109.54    1.89
   0  -3   3  110.43    2.63
   0  -3   3  107.37    1.86
   0  -3  -3  107.72    1.87
   0  -3   3  105.85    1.82
   0  -3   3  108.53    2.70
   0   3  -3  108.51    1.85
   0   3  -3  106.84    2.68
   0   3  -3  109.18    2.60
   0   3   3  108.00    1.85
   0   3   3  108.02    2.55
   0   3  -3  109.47    1.84
  -1  -3  -3  184.03    2.97
  -1  -3  -3  185.37    4.17
   1  -3   3  183.98    3.02
  -1  -3  -3  185.16    3.95
  -1  -3  -3  184.76    2.99
   1  -3   3  182.89    4.21
   1  -3   3  182.81    4.18
   1  -3   3  181.21    2.96
  -1   3  -3  185.24    3.01
  -1   3  -3  187.26    4.21
  -1   3  -3  182.95    2.98
   1   3   3  184.04    3.01
   1   3   3  182.34    3.94
   1   3   3  185.75    2.97
  -2  -3  -3    0.16    0.15
  -2  -3  -3    0.22    0.18
   2  -3   3    0.35    0.25
   2  -3   3   -0.17    0.14
   2  -3   3    0.41    0.13
  -2  -3  -3    0.08    0.11
  -2  -3  -3    0.08    0.13
   2  -3   3    0.03    0.15
   2   3   3    0.30    0.16
  -2   3  -3    0.02    0.14
   2   3   3    0.08    0.13
  -2   3  -3   -0.12    0.11
   2   3   3    0.12    0.15
  -2   3  -3   -0.03    0.14
  -3  -3  -3    5.27    0.58
  -3  -3  -3    5.26    0.35
   3  -3   3    5.54    0.36
   3  -3   3    4.72    0.39
   3  -3   3    5.18    0.62
  -3  -3  -3    5.54    0.36
  -3   3  -3    4.77    0.37
   3   3   3    5.72    0.34
  -3   3  -3    4.95    0.37
   3   3   3    5.96    0.66
   3   3   3    4.65    0.35
  -3   3  -3    4.97    0.55
   4  -3   3    7.37    0.76
  -4  -3  -3    6.55    0.67
   4  -3   3    6.68    0.49
  -4  -3  -3    6.75    0.43
  -4   3  -3    6.55    0.46
   4   3   3    6.41    0.41
   4   3   3    6.71    0.41
   4   3   3    6.93    0.66
   5  -3   3    0.61    0.31
  -5  -3  -3    1.14    0.25
   5  -3   3    1.01    0.28
  -5   3  -3    1.13    0.27
   5   3   3    1.37    0.29
   5   3   3    1.05    0.43
   5   3   3    1.29    0.31
   6  -3   3   14.13    1.18
  -6  -3  -3   13.15    0.69
   6  -3   3   12.48    0.77
   6   3   3   12.03    0.71
  -6   3  -3   13.41    0.75
   6   3   3   12.25    1.11
   7  -3   3    2.10    0.64
  -7  -3  -3    2.74    0.42
   7  -3   3    3.50    0.56
   7   3   3    2.94    0.51
  -7   3  -3    2.58    0.50
   8  -3   3    0.16    0.31
   8  -3   3   -0.95    0.47
  -8  -3  -3    0.35    0.29
  -8   3  -3   -0.32    0.37
   8   3   3   -0.05    0.38
  -9  -3  -3   -0.41    0.38
   9  -3   3   -1.04    0.56
   9  -3   3   -0.53    0.42
  -9   3  -3   -0.05    0.46
   9   3   3    0.68    0.36
  10  -4  -3    0.24    0.41
 -10   4   3   -0.23    0.44
  10   4  -3    0.12    0.37
   9  -4  -3    0.96    0.42
  -9  -4   3    0.30    0.34
  -9   4   3    0.01    0.40
   9   4  -3    0.34    0.39
  -8  -4   3   17.03    0.82
   8  -4  -3   20.18    1.04
   8  -4  -3   17.26    0.95
  -8   4   3   16.45    0.87
   8   4  -3   20.05    0.94
   7  -4  -3    1.26    0.41
  -7  -4   3    0.41    0.28
   7  -4  -3    0.14    0.23
  -7  -4   3    0.54    0.56
   7   4  -3    0.73    0.31
  -7   4   3    0.95    0.36
   7   4  -3    0.55    0.26
   6  -4  -3    6.34    0.53
  -6  -4   3    7.66    0.82
   6  -4  -3    6.57    0.58
  -6  -4   3    7.08    0.46
   6   4  -3    5.63    0.47
  -6   4   3    5.87    0.47
   6   4  -3    6.12    0.62
  -5  -4   3    6.83    0.42
  -5  -4   3    6.67    0.67
   5  -4  -3    6.29    0.49
   5  -4  -3    7.08    0.53
  -5   4   3    7.24    0.78
   5   4  -3    6.27    0.59
  -5   4   3    5.91    0.47
   5   4  -3    6.35    0.43
   4  -4  -3   26.72    0.85
   4  -4  -3   29.14    1.24
  -4  -4   3   27.56    1.18
  -4  -4   3   27.98    0.75
  -4  -4   3   27.35    0.76
   4  -4  -3   27.94    0.96
  -4   4   3   28.82    0.87
  -4   4   3   28.91    1.33
   4   4  -3   27.94    1.17
   4   4  -3   27.66    0.77
  -4   4   3   25.90    0.81
  -3  -4   3   18.01    0.52
   3  -4  -3   17.00    0.89
   3  -4  -3   18.08    0.61
  -3  -4   3   17.30    0.52
  -3  -4   3   17.95    0.53
  -3  -4   3   17.59    0.86
   3   4  -3   17.04    0.84
   3   4  -3   17.91    0.54
  -3   4   3   17.65    0.61
  -3   4   3   16.88    0.59
  -3   4   3   17.74    0.92
  -2  -4   3    0.81    0.14
   2  -4  -3    1.24    0.36
  -2  -4   3    0.82    0.15
  -2  -4   3    0.72    0.22
   2  -4  -3    1.13    0.18
  -2   4   3    0.88    0.19
   2   4  -3    0.96    0.16
  -2   4   3    1.91    0.43
   2   4  -3    0.71    0.13
   2   4  -3    1.19    0.27
   1  -4  -3    0.11    0.20
  -1  -4   3   -0.04    0.09
   1  -4  -3    0.01    0.15
  -1  -4   3   -0.01    0.12
  -1  -4   3   -0.11    0.13
   1   4  -3   -0.13    0.09
   1   4  -3   -0.01    0.11
   1   4  -3    0.01    0.17
  -1   4   3    0.02    0.13
   1   4  -3    0.03    0.10
   0  -4  -3  280.08    4.38
   0  -4   3  285.18    6.19
   0  -4   3  281.69    4.33
   0  -4   3  287.00    6.05
   0  -4  -3  281.64    5.98
   0  -4   3  280.40    4.38
   0  -4  -3  286.91    4.41
   0   4  -3  280.75    4.35
   0   4   3  271.77    5.96
   0   4  -3  282.30    6.01
   0   4   3  284.32    4.38
   0   4  -3  283.35    4.37
   0   4  -3  284.72    6.18
   1  -4   3  173.01    2.83
   1  -4   3  172.57    4.06
  -1  -4  -3  177.32    3.78
  -1  -4  -3  174.42    4.01
  -1  -4  -3  173.15    2.83
  -1  -4  -3  174.13    2.85
   1  -4   3  175.97    2.89
   1  -4   3  178.91    4.09
   1   4   3  173.31    2.87
  -1   4  -3  176.27    2.87
   1   4   3  175.76    2.83
   1   4   3  171.79    3.77
  -1   4  -3  173.31    4.03
  -1   4  -3  170.98    2.84
  -2  -4  -3    0.08    0.12
  -2  -4  -3    0.20    0.20
   2  -4   3    0.28    0.12
  -2  -4  -3    0.16    0.13
   2  -4   3    0.17    0.24
  -2  -4  -3    0.41    0.16
   2  -4   3    0.27    0.17
  -2   4  -3    0.11    0.17
  -2   4  -3    0.02    0.15
   2   4   3    0.24    0.14
  -2   4  -3    0.10    0.12
   2   4   3    0.35    0.15
  -3  -4  -3    0.71    0.20
   3  -4   3    0.46    0.30
  -3  -4  -3    0.33    0.23
  -3  -4  -3    0.56    0.20
   3  -4   3    0.37    0.18
   3  -4   3    0.52    0.20
  -3   4  -3    0.12    0.19
  -3   4  -3    0.39    0.21
   3   4   3    0.59    0.18
  -3   4  -3    0.44    0.20
   3   4   3    0.62    0.19
   4  -4   3    2.53    0.44
   4  -4   3    2.61    0.38
  -4  -4  -3    1.82    0.41
  -4  -4  -3    3.32    0.35
   4   4   3    3.34    0.32
  -4   4  -3    2.30    0.35
   4   4   3    2.52    0.34
   5  -4   3    0.30    0.29
  -5  -4  -3    0.17    0.19
   5  -4   3    0.11    0.26
   5   4   3    0.02    0.25
  -5   4  -3    0.55    0.30
   5   4   3    0.27    0.21
   6  -4   3    0.36    0.34
   6  -4   3    0.29    0.33
  -6  -4  -3    0.37    0.23
  -6   4  -3    0.48    0.35
   6   4   3    0.73    0.31
   7  -4   3    4.21    0.62
   7  -4   3    3.99    0.70
  -7  -4  -3    4.16    0.53
   7   4   3    4.26    0.56
  -7   4  -3    5.62    0.65
  -8  -4  -3    1.63    0.46
   8  -4   3    1.45    0.67
   8  -4   3    2.75    0.57
   8   4   3    2.51    0.51
  -8   4  -3    2.29    0.48
   9  -4   3    0.53    0.70
  -9  -4  -3    1.65    0.42
   9  -4   3    1.64    0.57
   9   4   3    1.84    0.53
  -9   4  -3    1.79    0.58
  10  -5  -3   -0.45    0.37
  10   5  -3    0.28    0.42
 -10   5   3    0.36    0.46
  -9  -5   3    0.56    0.36
   9  -5  -3   -0.04    0.32
  -9   5   3    0.23    0.34
   9   5  -3    0.13    0.38
  -8  -5   3   20.14    1.50
   8  -5  -3   22.40    1.05
   8  -5  -3   22.76    1.13
  -8  -5   3   23.21    0.92
   8   5  -3   23.91    1.00
  -8   5   3   24.17    1.03
  -7  -5   3   14.87    1.14
  -7  -5   3   14.45    0.70
   7  -5  -3   15.36    0.89
   7  -5  -3   16.63    0.91
   7   5  -3   15.06    0.75
   7   5  -3   15.03    0.70
  -7   5   3   14.85    0.82
   6  -5  -3    0.21    0.25
  -6  -5   3    0.52    0.39
  -6  -5   3    0.21    0.21
   6  -5  -3   -0.09    0.20
  -6   5   3    0.30    0.24
   6   5  -3    0.30    0.24
   6   5  -3    0.44    0.26
  -5  -5   3    2.77    0.30
   5  -5  -3    2.70    0.36
   5  -5  -3    2.26    0.33
  -5  -5   3    2.29    0.43
  -5   5   3    2.75    0.35
   5   5  -3    2.33    0.31
   5   5  -3    2.43    0.42
  -4  -5   3    3.20    0.17
   4  -5  -3    3.39    0.40
   4  -5  -3    2.81    0.37
   4  -5  -3    2.57    0.49
  -4  -5   3    3.26    0.27
  -4  -5   3    2.44    0.39
  -4  -5   3    2.92    0.27
   4   5  -3    3.17    0.32
   4   5  -3    3.12    0.45
  -4   5   3    3.54    0.39
  -4   5   3    3.00    0.37
  -3  -5   3    3.34    0.25
   3  -5  -3    2.83    0.46
  -3  -5   3    3.48    0.24
  -3  -5   3    3.50    0.26
  -3  -5   3    2.79    0.42
   3  -5  -3    3.17    0.34
   3   5  -3    3.39    0.25
  -3   5   3    3.48    0.32
   3   5  -3    3.10    0.43
  -3   5   3    3.58    0.32
  -3   5   3    3.73    0.56
  -2  -5   3    1.85    0.17
   2  -5  -3    1.94    0.23
  -2  -5   3    1.85    0.34
  -2  -5   3    1.51    0.21
   2  -5  -3    1.32    0.34
   2   5  -3    1.88    0.31
   2   5  -3    1.33    0.19
  -2   5   3    1.82    0.24
   2   5  -3    1.76    0.19
  -2   5   3    2.79    0.47
  -1  -5   3   35.38    0.73
   1  -5  -3   36.08    1.23
  -1  -5   3   37.51    1.15
  -1  -5   3   37.41    1.34
   1  -5  -3   35.03    0.82
   1   5  -3   35.65    1.30
   1   5  -3   36.37    0.76
   1   5  -3   36.43    1.12
  -1   5   3   36.68    1.27
  -1   5   3   34.78    0.82
   1   5  -3   35.79    0.76
   0  -5   3    1.50    0.25
   0  -5   3    1.30    0.28
   0  -5   3    1.85    0.17
   0  -5  -3    1.87    0.34
   0  -5   3    1.48    0.18
   0  -5  -3    1.75    0.21
   0   5  -3    2.18    0.20
   0   5   3    1.92    0.21
   0   5  -3    1.29    0.26
   0   5  -3    1.56    0.18
   0   5   3    2.06    0.31
   1  -5   3   50.52    1.03
   1  -5   3   51.85    1.66
  -1  -5  -3   50.73    1.04
  -1  -5  -3   52.48    1.40
   1  -5   3   51.87    1.08
   1  -5   3   51.35    1.64
  -1  -5  -3   51.17    1.04
   1   5   3   50.06    1.06
   1   5   3   50.35    1.02
  -1   5  -3   49.25    1.06
  -1   5  -3   50.63    1.05
  -1   5  -3   49.65    1.58
   2  -5   3   28.54    0.76
  -2  -5  -3   29.38    0.73
  -2  -5  -3   28.54    0.74
  -2  -5  -3   28.71    0.84
  -2  -5  -3   29.50    1.21
   2  -5   3   28.32    0.80
   2  -5   3   29.43    1.25
  -2   5  -3   27.70    0.75
   2   5   3   29.23    0.76
   2   5   3   28.05    0.71
  -2   5  -3   29.16    1.20
  -2   5  -3   29.51    0.80
   3  -5   3   -0.32    0.23
  -3  -5  -3    0.04    0.06
  -3  -5  -3   -0.10    0.15
   3  -5   3    0.01    0.17
  -3  -5  -3    0.11    0.16
   3  -5   3   -0.09    0.19
  -3  -5  -3    0.11    0.29
   3   5   3    0.16    0.15
  -3   5  -3    0.05    0.22
   3   5   3   -0.11    0.16
  -3   5  -3    0.10    0.19
  -3   5  -3   -0.10    0.17
   4  -5   3    0.19    0.19
   4  -5   3    0.07    0.30
  -4  -5  -3   -0.06    0.16
   4   5   3    0.10    0.19
  -4   5  -3    0.32    0.18
   4   5   3    0.30    0.17
   5  -5   3   -0.15    0.34
   5  -5   3    0.41    0.29
  -5  -5  -3    0.30    0.22
   5   5   3   -0.12    0.23
   5   5   3    0.22    0.19
  -5   5  -3    0.20    0.27
  -6  -5  -3    3.19    0.42
   6  -5   3    2.59    0.61
   6  -5   3    2.27    0.42
   6   5   3    2.81    0.40
   6   5   3    2.96    0.45
  -6   5  -3    2.44    0.40
   7  -5   3   -0.38    0.46
  -7  -5  -3    0.23    0.32
   7  -5   3    0.14    0.36
  -7   5  -3    0.69    0.40
   7   5   3   -0.01    0.22
   8  -5   3    0.23    0.58
  -8  -5  -3    0.34    0.38
   8  -5   3    1.21    0.49
  -8   5  -3    0.69    0.48
   8   5   3    0.82    0.39
   9  -5   3   -0.33    0.62
   9  -5   3    0.55    0.39
  -9   5  -3    0.47    0.49
   9   5   3    0.55    0.41
  10  -6  -3    1.07    0.48
 -10   6   3   -0.55    0.32
  10   6  -3    0.38    0.37
   9  -6  -3   -0.15    0.33
   9   6  -3    0.17    0.35
  -9   6   3   -0.26    0.31
   8  -6  -3    4.62    0.60
   8  -6  -3    3.07    0.50
  -8  -6   3    1.19    0.74
  -8  -6   3    6.38    0.55
   8   6  -3    4.06    0.51
  -8   6   3    4.28    0.55
   7  -6  -3    1.32    0.43
  -7  -6   3    0.98    0.50
  -7  -6   3    1.00    0.31
   7  -6  -3    0.95    0.34
  -7   6   3    2.25    0.46
   7   6  -3    1.48    0.34
   6  -6  -3    0.62    0.29
  -6  -6   3    0.68    0.25
  -6  -6   3    0.37    0.35
   6  -6  -3    0.36    0.27
   6   6  -3    0.48    0.28
  -6   6   3    0.51    0.26
   6   6  -3    1.10    0.28
  -5  -6   3   11.07    0.30
  -5  -6   3   10.55    0.47
  -5  -6   3   11.22    0.81
   5  -6  -3   11.26    0.64
  -5  -6   3   10.63    0.30
   5  -6  -3   10.84    0.68
  -5   6   3   10.38    0.56
   5   6  -3   10.59    0.76
   5   6  -3   11.17    0.51
  -4  -6   3    2.90    0.27
  -4  -6   3    2.48    0.44
  -4  -6   3    2.56    0.24
   4  -6  -3    2.51    0.36
  -4  -6   3    2.79    0.22
   4  -6  -3    1.72    0.29
  -4   6   3    2.47    0.34
   4   6  -3    2.47    0.27
   4   6  -3    2.60    0.43
  -4   6   3    2.33    0.34
  -3  -6   3    0.08    0.12
   3  -6  -3    0.02    0.20
  -3  -6   3    0.05    0.11
  -3  -6   3    0.10    0.13
  -3  -6   3   -0.13    0.21
   3  -6  -3    0.31    0.33
   3   6  -3    0.10    0.14
   3   6  -3   -0.08    0.19
  -3   6   3    0.12    0.19
  -3   6   3    0.10    0.18
  -2  -6   3    2.58    0.31
   2  -6  -3    2.96    0.26
  -2  -6   3    2.33    0.37
   2  -6  -3    2.39    0.43
  -2  -6   3    2.47    0.19
   2   6  -3    2.83    0.22
   2   6  -3    3.07    0.39
   2   6  -3    2.74    0.29
  -2   6   3    2.83    0.24
  -1  -6   3   10.06    0.70
   1  -6  -3   10.61    0.75
  -1  -6   3    9.60    0.31
   1  -6  -3    9.31    0.41
  -1  -6   3    9.65    0.57
   1   6  -3    9.59    0.54
   1   6  -3    9.57    0.34
   1   6  -3    9.81    0.34
  -1   6   3   10.23    0.40
   0  -6   3    0.02    0.19
   0  -6   3    0.56    0.12
   0  -6   3    0.37    0.20
   0  -6   3    0.24    0.13
   0  -6  -3    0.48    0.24
   0  -6  -3    0.45    0.16
   0   6  -3    0.21    0.14
   0   6  -3    0.31    0.13
   0   6   3    0.48    0.14
   0   6  -3    0.49    0.13
   1  -6   3    0.05    0.11
  -1  -6  -3    0.05    0.12
  -1  -6  -3    0.41    0.24
   1  -6   3   -0.06    0.13
  -1  -6  -3    0.21    0.13
   1  -6   3   -0.05    0.21
   1   6   3    0.19    0.13
  -1   6  -3    0.08    0.13
  -1   6  -3   -0.10    0.12
  -1   6  -3    0.18    0.13
   2  -6   3  100.61    1.83
   2  -6   3   99.46    2.78
  -2  -6  -3  100.49    2.70
  -2  -6  -3   98.32    1.79
  -2  -6  -3   96.55    2.26
  -2  -6  -3   98.32    1.77
   2  -6   3   98.52    1.89
   2   6   3   98.86    1.81
  -2   6  -3   96.96    2.70
  -2   6  -3   99.44    1.88
  -2   6  -3   97.06    1.84
   2   6   3   97.57    1.76
   3  -6   3    0.56    0.19
   3  -6   3    0.53    0.33
  -3  -6  -3    0.76    0.20
  -3  -6  -3    0.70    0.13
  -3  -6  -3    0.80    0.36
  -3  -6  -3    1.07    0.21
   3   6   3    0.89    0.19
  -3   6  -3    0.73    0.19
  -3   6  -3    1.19    0.25
   3   6   3    0.99    0.21
   4  -6   3   13.83    1.02
   4  -6   3   15.34    0.70
  -4  -6  -3   14.63    0.58
  -4   6  -3   14.48    0.65
   4   6   3   14.43    0.56
   4   6   3   14.86    0.61
   5  -6   3    1.64    0.48
  -5  -6  -3    2.31    0.34
   5  -6   3    1.97    0.36
   5   6   3    1.97    0.31
   5   6   3    1.85    0.33
  -5   6  -3    1.69    0.32
  -6  -6  -3   -0.08    0.27
   6  -6   3    0.05    0.25
   6  -6   3   -0.02    0.41
   6   6   3    0.25    0.24
   6   6   3    0.14    0.28
  -6   6  -3    0.09    0.25
  -7  -6  -3    5.32    0.56
   7  -6   3    4.84    0.63
   7  -6   3    4.46    0.75
   7   6   3    5.65    0.62
  -7   6  -3    5.10    0.59
   8  -6   3    1.22    0.52
  -8  -6  -3    1.99    0.45
   8  -6   3    0.25    0.59
  -8   6  -3    1.87    0.55
   8   6   3    1.09    0.45
   9  -6   3   -0.33    0.31
  -9   6  -3   -0.10    0.35
   9   6   3    0.30    0.40
  10  -7  -3   -0.62    0.31
 -10   7   3   -0.06    0.37
  10   7  -3   -0.04    0.34
   9  -7  -3    0.34    0.36
  -9   7   3   -0.20    0.32
   9   7  -3   -0.25    0.29
   8  -7  -3   11.22    0.91
  -8  -7   3   10.20    0.62
   8  -7  -3   10.63    0.78
  -8  -7   3    7.93    0.93
  -8   7   3   10.48    0.74
   8   7  -3   12.07    0.73
  -7  -7   3   17.53    1.24
  -7  -7   3   17.41    0.72
   7  -7  -3   16.70    1.04
   7  -7  -3   18.90    0.98
  -7   7   3   19.27    0.94
   7   7  -3   17.58    0.81
   6  -7  -3    1.54    0.35
  -6  -7   3    2.24    0.48
  -6  -7   3    1.93    0.30
   6  -7  -3    1.98    0.43
   6   7  -3    1.61    0.32
  -6   7   3    1.85    0.40
  -5  -7   3    1.87    0.19
  -5  -7   3    1.66    0.40
  -5  -7   3    1.87    0.25
   5  -7  -3    1.01    0.28
   5  -7  -3    1.73    0.38
   5   7  -3    1.63    0.38
  -5   7   3    2.19    0.38
   5   7  -3    2.37    0.30
  -4  -7   3    1.37    0.36
   4  -7  -3    1.07    0.29
  -4  -7   3    1.20    0.20
  -4  -7   3    1.00    0.18
  -4  -7   3    1.00    0.17
  -4   7   3    0.80    0.26
   4   7  -3    1.16    0.32
  -4   7   3    1.03    0.24
   4   7  -3    0.85    0.19
  -3  -7   3   25.27    0.61
   3  -7  -3   24.29    1.27
   3  -7  -3   24.99    0.77
  -3  -7   3   24.79    0.85
  -3  -7   3   24.48    1.15
  -3  -7   3   25.27    0.61
  -3   7   3   23.96    0.77
   3   7  -3   24.04    0.62
   3   7  -3   24.52    1.12
  -3   7   3   24.28    0.75
  -2  -7   3   48.27    1.68
   2  -7  -3   47.39    1.68
  -2  -7   3   48.29    0.91
   2  -7  -3   47.46    1.09
  -2  -7   3   49.46    1.43
   2   7  -3   48.75    1.69
  -2   7   3   46.57    1.09
   2   7  -3   48.01    0.94
  -2   7   3   49.61    1.10
   1  -7  -3    0.00    0.37
  -1  -7   3    0.11    0.17
  -1  -7   3    0.24    0.10
  -1  -7   3    0.27    0.25
   1  -7  -3    0.02    0.14
   1   7  -3    0.03    0.14
  -1   7   3    0.10    0.13
   1   7  -3    0.22    0.10
   1   7  -3    0.31    0.11
   0  -7   3    0.50    0.14
   0  -7  -3    0.60    0.34
   0  -7   3    0.27    0.27
   0  -7   3    0.29    0.22
   0  -7  -3    0.45    0.16
   0  -7   3    0.71    0.13
   0   7  -3    0.41    0.20
   0   7  -3    0.58    0.13
   0   7   3    0.70    0.16
   0   7  -3    0.72    0.15
  -1  -7  -3    8.35    0.36
  -1  -7  -3    8.36    0.35
  -1  -7  -3    8.15    0.58
   1  -7   3    8.63    0.36
   1  -7   3    7.89    0.37
   1  -7   3    7.80    0.68
  -1   7  -3    8.76    0.37
  -1   7  -3    8.63    0.64
  -1   7  -3    8.58    0.38
   1   7   3    8.94    0.36
   2  -7   3    2.57    0.30
  -2  -7  -3    2.38    0.25
  -2  -7  -3    2.47    0.25
   2  -7   3    2.68    0.27
  -2  -7  -3    1.94    0.31
   2  -7   3    1.79    0.41
  -2   7  -3    1.73    0.33
  -2   7  -3    2.73    0.25
  -2   7  -3    2.63    0.29
   2   7   3    2.63    0.27
   2   7   3    2.38    0.23
   3  -7   3   18.07    1.05
   3  -7   3   17.39    0.66
  -3  -7  -3   16.59    1.03
  -3  -7  -3   17.41    0.57
  -3  -7  -3   17.46    0.60
   3   7   3   17.50    0.57
   3   7   3   18.26    0.61
  -3   7  -3   17.33    0.66
  -3   7  -3   17.38    0.65
  -4  -7  -3    2.44    0.30
   4  -7   3    1.72    0.42
   4  -7   3    2.71    0.39
   4   7   3    2.44    0.31
  -4   7  -3    2.56    0.37
   4   7   3    2.74    0.30
   5  -7   3   10.27    0.62
   5  -7   3   12.56    1.08
  -5  -7  -3   11.14    0.56
   5   7   3   11.70    0.55
   5   7   3   12.14    0.61
  -5   7  -3   11.96    0.68
  -6  -7  -3   -0.32    0.23
   6  -7   3   -0.12    0.33
   6  -7   3   -0.90    0.35
   6   7   3   -0.14    0.21
   6   7   3   -0.08    0.26
  -6   7  -3   -0.87    0.29
   7  -7   3   13.82    0.84
   7  -7   3   12.27    1.31
  -7  -7  -3   12.74    0.72
   7   7   3   12.87    0.77
  -7   7  -3   12.14    0.76
   8  -7   3   -0.18    0.53
   8  -7   3    0.12    0.44
  -8   7  -3    0.63    0.48
   8   7   3    0.66    0.39
   9  -7   3    0.03    0.35
   9  -7   3   -1.14    0.59
   9   7   3    0.07    0.39
  -9   7  -3   -0.24    0.34
  10  -8  -3   -0.07    0.39
 -10   8   3   -0.45    0.34
  10   8  -3   -0.18    0.31
   9  -8  -3   -0.18    0.31
  -9   8   3    0.33    0.45
   9   8  -3   -0.21    0.28
   8  -8  -3    2.22    0.49
   8  -8  -3    1.95    0.48
  -8  -8   3    0.70    0.67
   8   8  -3    2.52    0.43
  -8   8   3    2.82    0.52
   7  -8  -3    0.54    0.38
   7  -8  -3    2.59    0.47
  -7  -8   3    1.92    0.58
  -7  -8   3    2.07    0.32
   7   8  -3    1.79    0.35
  -7   8   3    1.71    0.39
   6  -8  -3    0.31    0.27
  -6  -8   3    0.60    0.37
   6  -8  -3    0.13    0.34
  -6  -8   3    0.14    0.12
  -6  -8   3    0.20    0.11
  -6  -8   3    0.31    0.21
  -6   8   3    0.05    0.31
   6   8  -3   -0.05    0.23
  -5  -8   3    0.54    0.18
   5  -8  -3    0.31    0.23
  -5  -8   3    0.62    0.15
  -5  -8   3    1.11    0.37
   5  -8  -3    0.70    0.27
   5   8  -3    0.44    0.29
   5   8  -3    0.53    0.22
  -5   8   3    0.70    0.30
  -4  -8   3    0.22    0.15
  -4  -8   3    0.17    0.14
  -4  -8   3    0.34    0.29
  -4  -8   3    0.36    0.14
   4  -8  -3    0.25    0.24
   4   8  -3    0.18    0.23
  -4   8   3    0.09    0.21
   4   8  -3    0.14    0.15
  -4   8   3    0.12    0.22
  -3  -8   3    4.24    0.24
  -3  -8   3    4.49    0.38
  -3  -8   3    4.76    0.25
   3  -8  -3    4.74    0.35
  -3  -8   3    4.29    0.52
  -3   8   3    4.49    0.38
  -3   8   3    4.36    0.37
   3   8  -3    4.82    0.27
   3   8  -3    3.87    0.54
   2  -8  -3   12.22    0.85
  -2  -8   3   13.40    0.37
  -2  -8   3   13.44    0.88
  -2  -8   3   13.88    0.69
   2  -8  -3   12.91    0.51
  -2   8   3   14.41    0.55
   2   8  -3   13.27    0.40
  -2   8   3   13.37    0.52
   1  -8  -3    1.96    0.41
  -1  -8   3    1.72    0.31
  -1  -8   3    1.60    0.35
  -1  -8   3    1.77    0.16
   1  -8  -3    1.92    0.24
   1   8  -3    1.76    0.28
   1   8  -3    2.20    0.18
  -1   8   3    2.11    0.25
   1   8  -3    1.96    0.19
   0  -8   3   13.52    0.80
   0  -8   3   13.19    0.40
   0  -8   3   13.24    0.43
   0  -8  -3   13.55    0.82
   0  -8   3   12.97    0.87
   0  -8  -3   13.25    0.47
   0   8  -3   12.83    0.42
   0   8  -3   12.84    0.42
   0   8   3   12.77    0.44
   0   8  -3   13.51    0.73
  -1  -8  -3    2.07    0.42
   1  -8   3    2.78    0.26
   1  -8   3    3.12    0.24
  -1  -8  -3    3.21    0.26
  -1  -8  -3    3.10    0.24
   1  -8   3    2.04    0.36
   1   8   3    2.98    0.23
  -1   8  -3    3.03    0.26
  -1   8  -3    2.28    0.39
  -1   8  -3    2.79    0.27
  -2  -8  -3    0.22    0.28
   2  -8   3    0.36    0.19
  -2  -8  -3    0.33    0.16
   2  -8   3    0.26    0.24
  -2  -8  -3    0.39    0.16
   2  -8   3    0.41    0.17
   2   8   3    0.23    0.14
   2   8   3    0.30    0.15
  -2   8  -3    0.01    0.24
  -2   8  -3    0.33    0.19
  -2   8  -3    0.18    0.14
  -3  -8  -3   10.10    0.44
   3  -8   3   10.72    0.91
  -3  -8  -3   10.04    0.54
   3  -8   3   11.05    0.55
   3   8   3   11.16    0.44
   3   8   3   10.26    0.46
  -3   8  -3   10.19    0.52
  -3   8  -3   10.15    0.51
   4  -8   3    0.15    0.33
   4  -8   3   -0.04    0.23
  -4  -8  -3    0.00    0.05
  -4  -8  -3    0.00    0.05
  -4  -8  -3    0.09    0.18
  -4   8  -3    0.06    0.18
   4   8   3   -0.09    0.15
   4   8   3   -0.14    0.17
   5  -8   3    0.14    0.29
  -5  -8  -3    0.01    0.23
   5  -8   3    0.72    0.32
   5   8   3    0.50    0.26
   5   8   3    0.40    0.21
  -5   8  -3    0.79    0.33
   6  -8   3    0.32    0.37
   6  -8   3    0.13    0.35
  -6  -8  -3    0.02    0.26
   6   8   3    0.14    0.23
   6   8   3    0.11    0.27
  -6   8  -3   -0.08    0.34
   7  -8   3    4.86    0.65
   7  -8   3    6.27    0.94
  -7  -8  -3    5.60    0.54
   7   8   3    5.54    0.59
  -7   8  -3    6.39    0.71
   8  -8   3   -0.90    0.48
   8  -8   3   -0.40    0.38
  -8   8  -3   -0.54    0.37
   8   8   3   -0.55    0.28
   9  -8   3   -1.23    0.55
   9  -8   3    0.42    0.47
   9   8   3    0.55    0.41
  -9   8  -3    0.33    0.49
  10  -9  -3    0.78    0.53
 -10   9   3    0.09    0.50
  10   9  -3   -0.09    0.33
   9  -9  -3   -0.15    0.44
  -9   9   3   -0.44    0.41
   9   9  -3    0.20    0.28
   8  -9  -3    0.37    0.35
   8  -9  -3   -0.07    0.44
  -8  -9   3   -1.29    0.48
  -8   9   3   -0.15    0.42
   8   9  -3    0.64    0.32
   7  -9  -3    0.54    0.36
  -7  -9   3    0.85    0.46
   7  -9  -3    1.39    0.44
  -7  -9   3    1.30    0.29
  -7   9   3    1.30    0.38
   7   9  -3    1.34    0.33
  -6  -9   3    0.70    0.23
   6  -9  -3    0.33    0.31
   6  -9  -3    0.78    0.32
  -6  -9   3    0.60    0.38
  -6  -9   3    0.49    0.15
  -6  -9   3    0.42    0.20
   6   9  -3    0.78    0.26
  -6   9   3    0.32    0.35
   5  -9  -3    2.01    0.39
  -5  -9   3    1.74    0.23
   5  -9  -3    2.27    0.40
  -5  -9   3    1.70    0.43
  -5  -9   3    1.94    0.25
  -5   9   3    2.74    0.37
   5   9  -3    1.98    0.28
  -4  -9   3    7.01    0.70
  -4  -9   3    6.34    0.32
  -4  -9   3    6.94    0.48
   4  -9  -3    6.09    0.49
  -4  -9   3    6.81    0.31
  -4   9   3    6.23    0.43
  -4   9   3    6.62    0.44
   4   9  -3    6.43    0.33
  -3  -9   3   26.12    0.60
  -3  -9   3   28.02    1.02
  -3  -9   3   26.45    1.28
  -3  -9   3   26.17    0.60
   3  -9  -3   28.08    0.86
  -3   9   3   26.14    0.82
   3   9  -3   25.26    0.61
  -3   9   3   26.71    0.83
   2  -9  -3    0.54    0.52
   2  -9  -3    0.77    0.22
  -2  -9   3    0.82    0.24
  -2  -9   3    0.97    0.31
  -2  -9   3    1.12    0.13
   2   9  -3    1.06    0.15
  -2   9   3    0.90    0.21
  -2   9   3    0.77    0.22
  -1  -9   3    1.08    0.32
  -1  -9   3    1.47    0.15
   1  -9  -3    0.82    0.46
   1  -9  -3    1.12    0.22
  -1  -9   3    1.23    0.29
  -1   9   3    0.90    0.20
   1   9  -3    0.98    0.24
   1   9  -3    1.43    0.16
   1   9  -3    1.10    0.14
   0  -9  -3   28.10    1.20
   0  -9   3   29.38    0.67
   0  -9   3   29.81    0.70
   0  -9   3   30.90    1.27
   0  -9  -3   29.67    0.74
   0   9  -3   29.54    1.18
   0   9  -3   29.07    0.69
   0   9  -3   29.48    0.69
   0   9   3   29.40    0.73
  -1  -9  -3   64.14    1.24
   1  -9   3   63.18    1.24
  -1  -9  -3   61.74    1.82
   1  -9   3   63.57    1.29
   1  -9   3   63.50    2.08
  -1  -9  -3   62.84    1.24
  -1   9  -3   61.14    1.25
   1   9   3   64.39    1.23
  -1   9  -3   63.15    1.28
  -1   9  -3   62.50    2.01
  -2  -9  -3   47.03    1.02
  -2  -9  -3   48.39    1.04
   2  -9   3   48.06    1.14
   2  -9   3   46.64    1.78
  -2  -9  -3   47.50    1.45
   2   9   3   48.16    1.01
  -2   9  -3   47.89    1.11
  -2   9  -3   49.48    1.15
   3  -9   3   -0.08    0.21
  -3  -9  -3   -0.23    0.26
   3  -9   3    0.12    0.24
  -3  -9  -3    0.20    0.17
   3   9   3    0.07    0.14
   3   9   3    0.05    0.15
  -3   9  -3    0.18    0.20
  -3   9  -3    0.03    0.19
  -4  -9  -3    0.61    0.18
  -4  -9  -3    0.89    0.22
   4  -9   3    1.04    0.32
   4  -9   3    0.65    0.41
  -4  -9  -3    0.42    0.13
  -4   9  -3    0.92    0.26
   4   9   3    0.72    0.23
   4   9   3    0.83    0.20
  -5  -9  -3    4.01    0.39
   5  -9   3    4.51    0.54
   5  -9   3    3.35    0.65
   5   9   3    3.92    0.43
   5   9   3    4.54    0.40
  -5   9  -3    3.81    0.49
   6  -9   3    0.17    0.39
  -6  -9  -3    0.37    0.28
   6  -9   3    0.22    0.36
   6   9   3    0.63    0.29
  -6   9  -3   -0.29    0.35
   6   9   3    0.32    0.24
   7  -9   3   -0.36    0.50
   7  -9   3    0.39    0.42
  -7  -9  -3    0.63    0.33
  -7   9  -3    0.78    0.45
   7   9   3    0.76    0.32
   8  -9   3   -0.87    0.51
   8  -9   3    0.07    0.43
   8   9   3    0.30    0.32
  -8   9  -3   -0.14    0.32
   9  -9   3    0.91    0.53
   9   9   3    1.40    0.45
  -9   9  -3    0.72    0.53
   9 -10  -3    0.02    0.49
  -9  10   3   -0.15    0.46
   9  10  -3    0.42    0.32
   8 -10  -3    0.12    0.46
   8 -10  -3   -0.15    0.34
  -8 -10   3   -0.88    0.49
  -8  10   3    0.12    0.45
   8  10  -3    0.19    0.29
   7 -10  -3   11.08    0.86
  -7 -10   3   11.09    1.04
  -7 -10   3   11.83    0.62
   7 -10  -3   11.52    0.98
  -7  10   3   12.72    0.85
   7  10  -3   11.00    0.62
   6 -10  -3    0.85    0.38
  -6 -10   3    0.27    0.17
   6 -10  -3    0.48    0.34
  -6 -10   3    0.08    0.18
  -6 -10   3    0.52    0.43
  -6 -10   3   -0.03    0.23
  -6  10   3    0.45    0.28
   6  10  -3    0.30    0.23
  -5 -10   3    6.12    0.70
   5 -10  -3    5.93    0.56
  -5 -10   3    5.95    0.47
   5 -10  -3    7.07    0.71
  -5 -10   3    5.73    0.33
   5  10  -3    5.39    0.36
  -5  10   3    5.89    0.53
   4 -10  -3    0.91    0.28
  -4 -10   3    0.97    0.22
   4 -10  -3    1.04    0.27
  -4 -10   3    1.27    0.18
  -4 -10   3    0.83    0.36
  -4 -10   3    1.09    0.16
  -4  10   3    0.98    0.28
  -4  10   3    1.36    0.31
   4  10  -3    1.03    0.18
  -3 -10   3   12.53    0.36
  -3 -10   3   13.06    0.89
   3 -10  -3   13.04    0.60
  -3 -10   3   13.26    0.71
  -3 -10   3   12.87    0.36
   3  10  -3   12.53    0.39
  -3  10   3   12.70    0.55
  -3  10   3   12.61    0.55
   2 -10  -3   11.36    0.52
  -2 -10   3   10.34    0.30
  -2 -10   3    9.45    0.66
  -2 -10   3   10.50    0.86
  -2  10   3   10.63    0.50
  -2  10   3   11.40    0.49
   2  10  -3   10.33    0.33
  -1 -10   3   23.01    1.04
  -1 -10   3   22.79    1.19
   1 -10  -3   22.58    0.68
  -1 -10   3   23.22    0.52
   1 -10  -3   22.43    1.20
  -1  10   3   22.81    0.67
   1  10  -3   23.10    0.54
   0 -10   3    7.72    0.31
   0 -10  -3    7.26    0.66
   0 -10   3    6.87    0.67
   0 -10   3    7.66    0.33
   0 -10  -3    7.50    0.38
   0  10   3    7.67    0.37
   0  10  -3    8.39    0.34
   0  10  -3    7.38    0.59
   0  10  -3    7.48    0.33
   1 -10   3   18.36    1.07
  -1 -10  -3   17.59    0.53
   1 -10   3   18.87    0.60
  -1 -10  -3   18.10    0.55
   1 -10   3   18.54    0.55
  -1  10  -3   17.91    0.57
   1  10   3   17.89    0.53
  -1  10  -3   17.86    0.56
  -2 -10  -3   46.81    1.51
  -2 -10  -3   48.40    1.02
   2 -10   3   47.80    1.87
  -2 -10  -3   47.60    1.02
   2 -10   3   48.83    1.16
  -2  10  -3   47.16    1.11
   2  10   3   48.01    1.01
  -2  10  -3   47.06    1.14
   3 -10   3    0.57    0.30
  -3 -10  -3   -0.06    0.33
   3 -10   3    0.63    0.25
  -3 -10  -3    0.78    0.21
   3  10   3    0.48    0.19
   3  10   3    0.62    0.17
  -3  10  -3    0.44    0.22
  -3  10  -3    0.54    0.22
   4 -10   3    1.17    0.33
  -4 -10  -3    1.04    0.24
   4 -10   3    0.60    0.40
  -4 -10  -3    0.73    0.29
   4  10   3    0.80    0.24
  -4  10  -3    1.09    0.27
   4  10   3    0.96    0.22
   5 -10   3    0.54    0.44
   5 -10   3    0.45    0.33
  -5 -10  -3    0.09    0.23
   5  10   3    0.38    0.25
   5  10   3    0.24    0.21
  -5  10  -3    0.28    0.33
   6 -10   3    1.68    0.52
  -6 -10  -3    3.23    0.42
   6 -10   3    2.76    0.54
   6  10   3    2.43    0.41
  -6  10  -3    2.31    0.50
   7 -10   3    0.28    0.41
   7 -10   3    0.11    0.55
  -7  10  -3    0.24    0.43
   7  10   3    0.47    0.32
   8 -10   3   -0.64    0.54
   8 -10   3    0.22    0.42
   8  10   3    0.01    0.30
  -8  10  -3    0.28    0.36
   9 -10   3    0.45    0.47
   9 -10   3   -0.66    0.58
   9  10   3    0.17    0.35
  -9  10  -3    0.58    0.55
   9 -11  -3   -0.26    0.45
   9  11  -3    0.01    0.29
  -9  11   3   -0.10    0.47
   8 -11  -3    0.34    0.45
   8 -11  -3   -0.07    0.38
  -8  11   3    0.02    0.45
   8  11  -3   -0.23    0.24
   7 -11  -3    8.80    0.91
  -7 -11   3    6.87    0.86
   7 -11  -3    9.29    0.82
   7  11  -3    8.43    0.55
  -7  11   3    8.09    0.75
  -6 -11   3   17.00    0.60
   6 -11  -3   20.58    0.99
  -6 -11   3   19.57    1.21
   6 -11  -3   19.16    1.21
  -6 -11   3   18.11    0.80
   6  11  -3   18.58    0.68
  -6  11   3   19.07    0.92
  -5 -11   3    0.73    0.23
  -5 -11   3    1.14    0.18
   5 -11  -3    1.37    0.38
  -5 -11   3    1.27    0.43
   5 -11  -3    0.82    0.36
   5  11  -3    1.14    0.21
  -5  11   3    1.20    0.30
   4 -11  -3    8.81    0.74
  -4 -11   3    8.65    0.33
  -4 -11   3    9.40    0.78
   4 -11  -3    8.72    0.58
  -4 -11   3    8.45    0.31
  -4 -11   3    8.97    0.61
  -4  11   3    8.77    0.54
  -4  11   3    9.03    0.55
   4  11  -3    8.57    0.35
  -3 -11   3    2.59    0.16
   3 -11  -3    2.22    0.33
  -3 -11   3    1.90    0.47
  -3 -11   3    1.67    0.31
  -3 -11   3    2.38    0.16
  -3  11   3    2.96    0.35
   3  11  -3    2.71    0.19
  -3  11   3    2.73    0.35
  -2 -11   3   78.54    2.25
  -2 -11   3   73.42    1.23
  -2 -11   3   76.84    2.53
   2 -11  -3   76.90    1.58
  -2  11   3   76.72    1.57
   2  11  -3   73.45    1.28
   2  11  -3   72.82    1.27
  -2  11   3   74.35    1.56
   1 -11  -3   42.42    0.99
  -1 -11   3   41.34    0.79
  -1 -11   3   41.30    1.55
  -1 -11   3   39.61    1.69
   1  11  -3   40.84    0.82
  -1  11   3   41.76    0.99
   0 -11   3    0.88    0.17
   0 -11   3    1.28    0.17
   0 -11   3    0.57    0.30
   0 -11  -3    0.91    0.20
   0  11  -3    0.61    0.27
   0  11  -3    1.39    0.19
   0  11   3    1.39    0.22
   0  11  -3    1.09    0.17
   1 -11   3    0.25    0.31
  -1 -11  -3   -0.02    0.15
   1 -11   3   -0.10    0.12
   1 -11   3    0.28    0.17
  -1 -11  -3   -0.07    0.12
  -1  11  -3   -0.13    0.15
  -1  11  -3   -0.20    0.12
   1  11   3    0.02    0.13
  -2 -11  -3   16.98    0.53
  -2 -11  -3   15.91    0.52
   2 -11   3   16.48    1.06
   2 -11   3   16.74    0.62
  -2  11  -3   15.89    0.60
   2  11   3   16.54    0.51
  -2  11  -3   17.13    0.63
   3 -11   3   23.16    1.31
  -3 -11  -3   21.80    0.65
  -3 -11  -3   22.27    0.98
   3 -11   3   22.08    0.81
   3  11   3   22.30    0.64
  -3  11  -3   23.30    0.81
  -3  11  -3   23.61    0.79
   3  11   3   23.52    0.71
   4 -11   3   16.95    0.78
  -4 -11  -3   16.97    0.62
   4 -11   3   18.73    1.31
  -4 -11  -3   14.76    0.77
  -4  11  -3   15.80    0.69
   4  11   3   16.23    0.58
   4  11   3   16.46    0.64
  -5 -11  -3   -0.12    0.21
  -5 -11  -3   -0.12    0.10
   5 -11   3   -0.19    0.30
  -5 -11  -3    0.00    0.08
   5 -11   3    0.09    0.43
  -5  11  -3   -0.31    0.31
   5  11   3    0.05    0.22
   5  11   3   -0.14    0.16
   6 -11   3    3.85    0.59
   6 -11   3    3.12    0.66
  -6 -11  -3    3.62    0.41
   6  11   3    3.49    0.44
  -6  11  -3    3.21    0.54
   7 -11   3    0.13    0.56
   7 -11   3    0.56    0.44
  -7  11  -3   -0.02    0.41
   7  11   3    0.19    0.29
   8 -11   3    0.25    0.62
   8 -11   3    0.63    0.49
  -8  11  -3   -0.17    0.33
   8  11   3    0.14    0.30
   9 -12  -3    0.16    0.47
  -9  12   3    0.11    0.46
   9  12  -3    0.75    0.33
   8 -12  -3   -0.04    0.33
   8 -12  -3   -0.07    0.36
  -8 -12   3   -0.35    0.46
   8  12  -3   -0.07    0.24
  -8  12   3    0.27    0.36
   7 -12  -3    1.57    0.54
  -7 -12   3    2.02    0.59
   7 -12  -3    1.53    0.43
  -7  12   3    1.42    0.41
   7  12  -3    1.61    0.31
  -6 -12   3   18.19    0.61
  -6 -12   3   18.21    0.88
   6 -12  -3   20.54    1.30
  -6 -12   3   22.50    1.37
   6 -12  -3   19.93    0.93
  -6  12   3   22.01    0.97
   6  12  -3   18.91    0.67
   5 -12  -3    6.67    0.61
  -5 -12   3    5.99    0.30
  -5 -12   3    6.20    0.55
   5 -12  -3    6.85    0.80
  -5 -12   3    6.34    0.78
  -5  12   3    6.04    0.56
   5  12  -3    6.68    0.35
  -4 -12   3    4.61    0.23
   4 -12  -3    3.57    0.44
  -4 -12   3    4.79    0.23
  -4 -12   3    4.75    0.68
  -4 -12   3    5.12    0.53
   4 -12  -3    3.74    0.56
  -4  12   3    4.03    0.38
   4  12  -3    4.57    0.26
  -4  12   3    4.62    0.47
  -3 -12   3   16.08    0.37
  -3 -12   3   17.44    1.13
  -3 -12   3   15.63    0.36
  -3 -12   3   16.79    0.90
   3 -12  -3   16.29    0.68
  -3  12   3   16.44    0.67
  -3  12   3   17.45    0.69
   3  12  -3   16.21    0.40
   3  12  -3   16.51    0.41
   2 -12  -3   17.11    0.64
  -2 -12   3   16.44    0.94
  -2 -12   3   16.29    1.06
  -2 -12   3   15.65    0.36
   2  12  -3   15.93    0.39
  -2  12   3   17.35    0.63
  -2  12   3   17.09    0.63
   2  12  -3   16.83    0.41
   1 -12  -3    0.42    0.19
  -1 -12   3    0.52    0.37
  -1 -12   3    0.22    0.26
  -1 -12   3    0.23    0.10
  -1  12   3    0.41    0.20
   1  12  -3    0.03    0.07
  -1  12   3    0.27    0.16
   0 -12   3   -0.01    0.24
   0 -12   3    0.11    0.11
   0 -12   3   -0.04    0.11
   0 -12  -3    0.06    0.16
   0  12  -3   -0.09    0.11
   0  12  -3    0.02    0.13
   0  12   3   -0.23    0.13
  -1 -12  -3    0.05    0.14
   1 -12   3    0.08    0.16
  -1 -12  -3    0.15    0.14
   1 -12   3    0.28    0.24
   1  12   3    0.15    0.15
  -1  12  -3   -0.05    0.15
  -1  12  -3    0.38    0.16
   2 -12   3   13.48    0.99
   2 -12   3   13.91    0.59
  -2 -12  -3   13.59    0.48
  -2  12  -3   13.91    0.56
   2  12   3   13.14    0.46
  -2  12  -3   13.71    0.57
  -3 -12  -3    6.56    0.37
   3 -12   3    7.04    0.49
   3 -12   3    7.17    0.80
  -3  12  -3    6.55    0.47
  -3  12  -3    7.02    0.47
   3  12   3    6.96    0.37
  -4 -12  -3   18.26    0.91
  -4 -12  -3   19.57    0.66
   4 -12   3   20.53    0.86
   4 -12   3   21.75    1.44
   4  12   3   18.90    0.64
   4  12   3   19.80    0.69
  -4  12  -3   20.65    0.80
   5 -12   3    1.49    0.39
   5 -12   3    1.16    0.54
  -5 -12  -3    1.45    0.22
  -5 -12  -3    1.89    0.32
   5  12   3    1.81    0.29
  -5  12  -3    1.66    0.42
   5  12   3    1.76    0.31
   6 -12   3    1.40    0.52
   6 -12   3    2.11    0.50
  -6  12  -3    1.75    0.48
   6  12   3    1.86    0.37
   7 -12   3    2.26    0.75
   7 -12   3    2.61    0.50
   7  12   3    3.47    0.49
  -7  12  -3    3.44    0.61
   8 -12   3   -0.94    0.49
   8 -12   3    0.61    0.50
   8  12   3   -0.13    0.31
  -8  12  -3    0.25    0.43
   9 -13  -3    0.69    0.43
  -9  13   3    0.45    0.40
   9  13  -3    0.27    0.29
   8 -13  -3   -0.06    0.41
   8 -13  -3   -0.36    0.39
  -8  13   3    0.13    0.42
   8  13  -3   -0.12    0.23
   7 -13  -3    3.21    0.64
  -7 -13   3    3.57    0.66
   7 -13  -3    4.47    0.66
   7  13  -3    3.20    0.39
  -7  13   3    4.81    0.65
  -6 -13   3   18.14    0.92
   6 -13  -3   20.28    1.01
   6 -13  -3   18.47    1.30
  -6 -13   3   19.47    1.27
  -6  13   3   18.80    0.93
   6  13  -3   17.65    0.62
   5 -13  -3   16.88    1.19
   5 -13  -3   17.62    0.87
  -5 -13   3   16.29    1.16
  -5 -13   3   15.96    0.88
  -5 -13   3   15.96    0.46
   5  13  -3   16.77    0.51
  -5  13   3   16.00    0.76
  -4 -13   3    1.10    0.44
   4 -13  -3    0.94    0.32
  -4 -13   3    1.17    0.32
  -4 -13   3    1.19    0.13
  -4 -13   3    1.19    0.12
   4 -13  -3    1.00    0.40
   4  13  -3    1.13    0.14
  -4  13   3    1.17    0.32
  -4  13   3    0.80    0.31
  -3 -13   3    0.40    0.27
  -3 -13   3    0.86    0.35
   3 -13  -3    0.97    0.27
  -3 -13   3    0.71    0.07
  -3 -13   3    0.58    0.07
   3  13  -3    0.71    0.10
  -3  13   3    0.60    0.23
   3  13  -3    0.72    0.10
  -3  13   3    0.56    0.25
  -2 -13   3   10.77    0.82
   2 -13  -3   10.50    0.52
  -2 -13   3   10.16    0.24
  -2 -13   3   10.93    0.97
   2  13  -3   10.26    0.28
   2  13  -3   10.35    0.29
  -2  13   3   10.46    0.51
  -2  13   3   10.30    0.51
  -1 -13   3    9.18    0.80
   1 -13  -3    9.45    0.45
  -1 -13   3    8.94    0.84
  -1 -13   3    9.02    0.29
  -1  13   3   10.19    0.47
   1  13  -3    9.00    0.31
  -1  13   3    9.50    0.45
   1  13  -3    9.32    0.32
   0 -13   3    9.14    0.35
   0 -13   3    9.31    0.37
   0 -13   3    9.55    0.79
   0 -13  -3    9.48    0.43
   0  13  -3    9.45    0.37
   0  13  -3    9.91    0.38
   0  13   3    9.04    0.41
   1 -13   3   13.24    0.51
  -1 -13  -3   13.34    0.47
   1 -13   3   12.78    0.95
   1  13   3   13.01    0.46
  -1  13  -3   14.09    0.51
  -1  13  -3   12.71    0.50
   2 -13   3    2.30    0.30
  -2 -13  -3    2.29    0.25
   2 -13   3    1.81    0.49
  -2  13  -3    1.80    0.29
  -2  13  -3    2.77    0.32
   2  13   3    2.07    0.22
  -3 -13  -3   -0.26    0.16
   3 -13   3    0.13    0.22
   3 -13   3   -0.27    0.35
   3  13   3   -0.07    0.14
  -3  13  -3    0.28    0.23
  -3  13  -3    0.16    0.22
   4 -13   3    9.84    1.11
  -4 -13  -3    9.31    0.47
  -4 -13  -3    6.80    0.77
   4 -13   3    9.95    0.64
   4  13   3    9.89    0.51
   4  13   3    9.95    0.46
  -4  13  -3   10.35    0.63
  -5 -13  -3    0.32    0.25
   5 -13   3    0.35    0.28
  -5 -13  -3    0.06    0.19
   5 -13   3    0.32    0.38
   5  13   3    0.31    0.24
  -5  13  -3    0.76    0.37
   6 -13   3    1.74    0.65
   6 -13   3    1.38    0.43
   6  13   3    1.24    0.34
  -6  13  -3    1.51    0.46
   7 -13   3    1.41    0.43
   7 -13   3    1.63    0.72
   7  13   3    1.32    0.37
  -7  13  -3    0.62    0.46
   8 -13   3    0.27    0.44
   8 -13   3    0.91    0.51
   8  13   3    0.09    0.32
  -8  13  -3    0.65    0.51
   9 -14  -3   -0.38    0.45
   9  14  -3    0.02    0.27
  -9  14   3   -0.05    0.49
   8 -14  -3   -0.01    0.44
   8 -14  -3    0.78    0.54
   8  14  -3    0.32    0.26
  -8  14   3    0.56    0.51
   7 -14  -3   10.59    0.86
  -7 -14   3    8.35    0.95
   7 -14  -3    9.32    1.06
  -7  14   3    9.23    0.81
   7  14  -3    7.99    0.50
   6 -14  -3    0.18    0.29
   6 -14  -3    0.76    0.48
  -6 -14   3    0.57    0.44
  -6 -14   3    0.06    0.23
   6  14  -3    0.30    0.18
  -6  14   3    0.92    0.41
  -5 -14   3    0.63    0.43
   5 -14  -3    0.58    0.36
   5 -14  -3    0.09    0.39
  -5 -14   3    0.40    0.12
  -5 -14   3    0.36    0.26
  -5  14   3    0.19    0.32
   5  14  -3    0.30    0.13
  -4 -14   3    0.38    0.28
  -4 -14   3    0.61    0.08
   4 -14  -3    0.52    0.30
  -4 -14   3    0.24    0.30
   4 -14  -3    0.57    0.41
  -4 -14   3    0.58    0.07
   4  14  -3    0.54    0.10
  -4  14   3    0.37    0.26
  -4  14   3    0.42    0.26
   4  14  -3    0.66    0.11
  -3 -14   3    2.39    0.57
  -3 -14   3    1.53    0.40
   3 -14  -3    1.93    0.34
  -3  14   3    2.85    0.37
  -3  14   3    2.17    0.34
   3  14  -3    2.18    0.09
   3  14  -3    2.20    0.09
  -2 -14   3   12.12    1.04
   2 -14  -3   10.70    0.53
  -2 -14   3   11.10    0.87
  -2 -14   3    9.96    0.20
   2  14  -3   10.48    0.26
   2  14  -3   10.73    0.27
  -2  14   3   11.93    0.55
  -2  14   3   11.80    0.56
  -1 -14   3   17.66    1.20
  -1 -14   3   17.07    0.42
  -1 -14   3   17.88    1.07
   1 -14  -3   18.22    0.64
  -1  14   3   18.00    0.63
   1  14  -3   18.11    0.46
   1  14  -3   16.99    0.45
  -1  14   3   18.19    0.62
   0 -14   3    0.01    0.22
   0 -14  -3    0.13    0.16
   0 -14   3    0.10    0.12
   0 -14   3   -0.01    0.12
   0  14   3    0.10    0.15
   0  14  -3    0.08    0.13
   0  14  -3    0.11    0.12
   1 -14   3    0.41    0.35
  -1 -14  -3    0.11    0.15
   1 -14   3    0.30    0.16
  -1  14  -3    0.69    0.19
  -1  14  -3    0.60    0.19
   1  14   3    0.49    0.16
   2 -14   3    0.84    0.23
   2 -14   3    0.44    0.34
  -2 -14  -3    0.93    0.20
  -2  14  -3    0.74    0.24
   2  14   3    1.08    0.18
  -2  14  -3    1.16    0.25
  -3 -14  -3    2.42    0.26
   3 -14   3    2.46    0.37
   3 -14   3    2.00    0.51
   3  14   3    2.52    0.26
  -3  14  -3    3.15    0.40
  -3  14  -3    2.83    0.38
   4 -14   3    2.32    0.41
   4 -14   3    1.57    0.50
  -4 -14  -3    2.19    0.29
   4  14   3    2.06    0.27
  -4  14  -3    1.93    0.39
   5 -14   3    3.10    0.52
  -5 -14  -3    2.35    0.37
   5 -14   3    3.34    0.74
  -5  14  -3    3.40    0.52
   5  14   3    3.07    0.37
   6 -14   3   -0.32    0.49
   6 -14   3   -0.06    0.27
   6  14   3   -0.23    0.23
  -6  14  -3   -0.31    0.35
   7 -14   3    0.03    0.41
   7 -14   3    0.88    0.44
  -7  14  -3    0.40    0.35
   7  14   3    0.45    0.31
   8 -14   3    3.45    0.69
   8 -14   3    2.52    0.82
   8  14   3    3.28    0.50
  -8  14  -3    3.33    0.68
   8 -15  -3   -0.55    0.29
   8 -15  -3    0.07    0.46
   8  15  -3    0.11    0.24
  -8  15   3    0.37    0.47
   7 -15  -3    0.38    0.48
   7 -15  -3    0.35    0.44
  -7 -15   3    0.17    0.42
   7  15  -3    0.38    0.21
  -7  15   3    0.07    0.32
   6 -15  -3    6.04    0.85
  -6 -15   3    7.27    0.93
   6 -15  -3    7.94    0.74
  -6 -15   3    7.46    0.71
  -6  15   3    7.02    0.60
   6  15  -3    7.11    0.38
  -5 -15   3    0.16    0.42
   5 -15  -3    0.12    0.40
  -5 -15   3    0.06    0.26
   5 -15  -3    0.47    0.37
  -5  15   3    0.03    0.25
   5  15  -3    0.27    0.12
   4 -15  -3    0.51    0.33
   4 -15  -3   -0.02    0.26
  -4 -15   3    0.12    0.39
  -4 -15   3    0.20    0.31
  -4  15   3    0.22    0.27
  -4  15   3    0.29    0.30
   4  15  -3    0.30    0.04
   3 -15  -3    1.52    0.32
  -3 -15   3    1.36    0.38
  -3 -15   3    1.62    0.54
  -3  15   3    1.47    0.32
  -3  15   3    1.72    0.32
  -2 -15   3    0.94    0.36
   2 -15  -3    1.88    0.31
  -2 -15   3    1.88    0.55
   2  15  -3    1.64    0.08
  -2  15   3    1.37    0.29
  -2  15   3    1.87    0.30
   2  15  -3    1.46    0.07
  -1 -15   3    0.84    0.38
  -1 -15   3    0.62    0.11
   1 -15  -3    0.51    0.20
   1  15  -3    0.52    0.12
  -1  15   3    0.48    0.19
  -1  15   3    0.61    0.21
   0 -15   3    0.20    0.13
   0 -15  -3    0.18    0.17
   0 -15   3    0.51    0.37
   0  15  -3    0.05    0.10
   0  15   3    0.18    0.16
   0  15  -3    0.12    0.14
   0  15   3   -0.20    0.16
   1 -15   3    0.62    0.20
  -1 -15  -3    1.01    0.20
   1 -15   3    0.59    0.42
   1  15   3    0.57    0.17
  -1  15  -3    0.75    0.20
  -1  15  -3    0.65    0.20
  -2 -15  -3    0.95    0.20
   2 -15   3    1.47    0.28
   2 -15   3    0.75    0.45
  -2  15  -3    1.28    0.28
  -2  15  -3    0.92    0.26
   2  15   3    0.96    0.18
   3 -15   3    1.16    0.53
  -3 -15  -3    1.67    0.24
   3 -15   3    1.90    0.35
  -3  15  -3    1.64    0.33
   3  15   3    1.46    0.21
  -3  15  -3    1.68    0.34
   4 -15   3    1.75    0.38
   4 -15   3    2.11    0.65
   4  15   3    1.52    0.24
  -4  15  -3    2.80    0.44
   5 -15   3    0.43    0.36
   5 -15   3    0.14    0.49
  -5  15  -3    0.30    0.29
   5  15   3    0.53    0.23
   6 -15   3    0.19    0.42
   6 -15   3   -0.57    0.33
   6  15   3   -0.27    0.22
  -6  15  -3   -0.20    0.27
   7 -15   3    2.13    0.78
   7 -15   3    2.25    0.56
  -7  15  -3    2.07    0.49
   7  15   3    1.91    0.38
   8 -15   3    0.01    0.45
   8 -15   3    0.36    0.67
  -8  15  -3    0.37    0.50
   8  15   3    0.17    0.32
   8 -16  -3   -0.18    0.45
   8 -16  -3   -0.03    0.49
  -8  16   3   -0.33    0.43
   7 -16  -3   -0.30    0.41
   7 -16  -3    0.21    0.50
  -7 -16   3    0.71    0.48
   7  16  -3    0.17    0.19
  -7  16   3    0.14    0.44
   6 -16  -3    0.17    0.36
   6 -16  -3    0.01    0.28
  -6 -16   3    0.61    0.34
  -6 -16   3    0.63    0.47
   6  16  -3    0.20    0.15
  -6  16   3    0.69    0.41
   5 -16  -3   -0.12    0.44
  -5 -16   3   -0.02    0.25
  -5 -16   3    0.32    0.45
   5 -16  -3   -0.19    0.30
  -5  16   3    0.17    0.34
   5  16  -3    0.11    0.06
   5  16  -3    0.03    0.07
   4 -16  -3    0.41    0.29
  -4 -16   3    0.48    0.36
  -4 -16   3    0.27    0.47
   4 -16  -3    0.58    0.44
  -4  16   3    0.35    0.31
  -4  16   3    0.47    0.28
   3 -16  -3    0.35    0.27
  -3 -16   3    0.43    0.32
  -3 -16   3    0.20    0.33
  -3  16   3    0.59    0.27
  -3  16   3    0.34    0.25
   2 -16  -3    0.18    0.21
  -2 -16   3   -0.19    0.25
  -2 -16   3    0.25    0.32
  -2  16   3    0.27    0.22
  -2  16   3    0.07    0.20
  -1 -16   3    0.18    0.08
   1 -16  -3    0.22    0.21
  -1 -16   3    0.16    0.36
   1  16  -3    0.33    0.12
  -1  16   3    0.14    0.20
   1  16  -3    0.06    0.10
  -1  16   3    0.21    0.21
   0 -16   3    2.30    0.55
   0 -16  -3    2.27    0.28
   0 -16   3    1.98    0.22
   0  16   3    2.38    0.29
   0  16   3    2.19    0.28
   0  16  -3    2.73    0.26
  -1 -16  -3   -0.01    0.15
   1 -16   3   -0.13    0.25
   1 -16   3   -0.08    0.15
  -1  16  -3    0.22    0.17
   1  16   3   -0.11    0.14
  -1  16  -3   -0.06    0.18
  -2 -16  -3    5.59    0.33
   2 -16   3    4.23    0.68
   2 -16   3    5.49    0.44
  -2  16  -3    5.46    0.44
  -2  16  -3    5.53    0.41
   3 -16   3    8.24    0.55
   3 -16   3    9.06    1.01
  -3 -16  -3    7.88    0.39
  -3  16  -3    8.30    0.57
  -3  16  -3    7.58    0.53
   4 -16   3    3.02    0.47
   4 -16   3    2.27    0.59
  -4  16  -3    3.23    0.47
   5 -16   3   -0.62    0.46
   5 -16   3   -0.50    0.28
  -5  16  -3   -0.16    0.35
   6 -16   3   -0.63    0.34
   6 -16   3   -0.43    0.49
   6  16   3   -0.20    0.21
  -6  16  -3    0.02    0.36
   7 -16   3    0.34    0.60
   7 -16   3    0.77    0.47
  -7  16  -3    0.75    0.49
   8 -17  -3    0.15    0.52
   8 -17  -3   -0.40    0.41
   8  17  -3    0.23    0.21
  -8  17   3    0.14    0.48
   7 -17  -3    0.06    0.42
   7 -17  -3    0.14    0.51
  -7 -17   3   -0.40    0.38
   7  17  -3   -0.12    0.14
  -7  17   3   -0.05    0.40
  -6 -17   3    3.04    0.51
   6 -17  -3    3.27    0.58
   6 -17  -3    3.09    0.66
  -6 -17   3    3.61    0.79
   6  17  -3    3.23    0.19
  -6  17   3    3.89    0.59
  -5 -17   3    0.34    0.35
   5 -17  -3    0.59    0.50
   5 -17  -3    0.57    0.38
  -5 -17   3    0.19    0.47
  -5  17   3    0.67    0.38
   4 -17  -3   -0.17    0.26
  -4 -17   3   -0.12    0.26
  -4 -17   3   -0.02    0.44
   4 -17  -3    0.23    0.44
  -4  17   3   -0.20    0.27
  -4  17   3   -0.59    0.26
  -3 -17   3    0.18    0.32
  -3 -17   3    1.00    0.56
   3 -17  -3    0.45    0.27
  -3  17   3    0.86    0.31
  -3  17   3    0.62    0.27
   2 -17  -3    0.09    0.22
  -2 -17   3    0.09    0.35
  -2 -17   3    0.11    0.47
  -2  17   3    0.25    0.24
  -2  17   3   -0.03    0.20
   1 -17  -3    6.07    0.43
  -1 -17   3    5.80    0.20
  -1 -17   3    4.57    0.70
   1  17  -3    5.98    0.26
   1  17  -3    6.20    0.25
  -1  17   3    6.27    0.43
  -1  17   3    6.69    0.43
   0 -17  -3    3.08    0.31
   0 -17   3    2.69    0.55
   0 -17   3    2.83    0.24
   0  17   3    2.88    0.31
   0  17  -3    2.84    0.27
   0  17   3    3.06    0.33
   1 -17   3    1.84    0.27
  -1 -17  -3    1.97    0.24
   1 -17   3    1.64    0.48
  -1  17  -3    1.55    0.26
  -1  17  -3    1.65    0.27
  -2 -17  -3    1.52    0.22
   2 -17   3    0.86    0.52
   2 -17   3    1.24    0.28
  -2  17  -3    1.16    0.28
  -2  17  -3    0.99    0.27
   3 -17   3    4.56    0.82
   3 -17   3    5.65    0.49
  -3  17  -3    5.62    0.49
   3  17   3    5.17    0.30
  -3  17  -3    5.92    0.49
   4 -17   3   11.62    1.31
   4 -17   3    9.89    0.67
  -4  17  -3   10.82    0.68
   5 -17   3    2.32    0.47
   5 -17   3    1.63    0.60
  -5  17  -3    2.21    0.48
   6 -17   3   -0.51    0.33
   6 -17   3    0.28    0.44
  -6  17  -3   -0.24    0.38
   7 -17   3    0.78    0.46
   7 -17   3    0.34    0.65
  -7  17  -3    0.80    0.51
   8 -18  -3    0.27    0.55
   8 -18  -3   -0.24    0.46
  -8  18   3    0.21    0.39
  -7 -18   3    0.21    0.46
   7 -18  -3   -0.09    0.49
   7 -18  -3   -0.22    0.40
  -7  18   3   -0.58    0.38
  -6 -18   3    0.17    0.33
   6 -18  -3   -0.17    0.36
   6 -18  -3   -0.06    0.37
  -6 -18   3   -0.15    0.41
  -6  18   3   -0.37    0.38
   5 -18  -3    0.09    0.34
  -5 -18   3    0.07    0.45
   5 -18  -3    0.04    0.35
  -5 -18   3    0.11    0.36
  -5  18   3   -0.07    0.33
  -4 -18   3    0.29    0.34
   4 -18  -3    0.29    0.32
  -4 -18   3    0.22    0.49
   4 -18  -3    0.37    0.36
  -4  18   3    0.13    0.31
  -3 -18   3    0.28    0.47
   3 -18  -3    0.15    0.28
  -3 -18   3    0.11    0.34
  -3  18   3    0.27    0.29
  -3  18   3   -0.10    0.25
  -2 -18   3   -0.18    0.35
   2 -18  -3    0.04    0.23
  -2 -18   3   -0.47    0.42
  -2  18   3   -0.13    0.23
  -2  18   3   -0.18    0.23
  -1 -18   3    0.36    0.43
   1 -18  -3   -0.14    0.19
   1  18  -3    0.41    0.12
  -1  18   3    0.29    0.24
   1  18  -3    0.20    0.10
  -1  18   3    0.27    0.21
   0 -18  -3    0.11    0.19
   0 -18   3    0.38    0.15
   0 -18   3    0.30    0.34
   0  18   3    0.10    0.18
   0  18  -3    0.15    0.17
   0  18  -3    0.25    0.14
   0  18   3    0.20    0.21
  -1 -18  -3    2.06    0.25
   1 -18   3    1.89    0.27
   1 -18   3    1.65    0.57
  -1  18  -3    2.47    0.31
  -1  18  -3    2.27    0.29
   1  18   3    1.84    0.25
   2 -18   3    0.35    0.49
   2 -18   3    0.51    0.26
   2  18   3    0.58    0.17
  -2  18  -3    0.31    0.27
  -2  18  -3    0.17    0.21
   3 -18   3    4.78    0.50
   3 -18   3    4.33    0.85
  -3  18  -3    5.45    0.53
   4 -18   3    1.63    0.39
   4 -18   3    1.73    0.70
  -4  18  -3    1.25    0.39
   5 -18   3    0.90    0.40
   5 -18   3   -0.54    0.50
  -5  18  -3    0.33    0.36
   6 -18   3   -0.16    0.57
   6 -18   3   -0.23    0.34
  -6  18  -3    0.44    0.45
   7 -18   3    0.58    0.70
  -7  18  -3    0.42    0.49
   7 -19  -3   -0.02    0.44
   7 -19  -3    0.16    0.53
  -7  19   3   -0.33    0.39
  -6 -19   3    0.61    0.39
   6 -19  -3    0.71    0.48
   6 -19  -3    0.47    0.42
  -6 -19   3    0.52    0.50
  -6  19   3    1.56    0.48
   5 -19  -3   -0.15    0.36
   5 -19  -3   -0.15    0.32
  -5 -19   3   -0.38    0.27
  -5 -19   3   -0.35    0.43
  -5  19   3   -0.27    0.34
   4 -19  -3    1.54    0.62
   4 -19  -3    1.97    0.42
  -4 -19   3    1.83    0.67
  -4 -19   3    1.89    0.52
  -4  19   3    2.47    0.45
   3 -19  -3   -0.23    0.26
  -3 -19   3    0.06    0.48
  -3 -19   3    0.12    0.37
  -3  19   3   -0.15    0.27
   2 -19  -3    0.14    0.25
  -2 -19   3    0.39    0.54
  -2 -19   3    0.27    0.39
  -2  19   3    0.02    0.25
  -1 -19   3    0.81    0.50
   1 -19  -3    0.53    0.24
   1  19  -3    0.52    0.10
  -1  19   3    0.46    0.25
  -1  19   3    0.62    0.26
   1  19  -3    0.54    0.10
   0 -19   3    0.11    0.34
   0  19   3   -0.33    0.18
   0  19  -3    0.03    0.17
   0  19   3    0.16    0.18
   0  19  -3    0.17    0.16
   1 -19   3    0.13    0.47
   1  19   3    0.64    0.17
   1  19   3    1.47    0.24
  -1  19  -3    1.11    0.27
   2 -19   3    5.14    0.89
  -2  19  -3    6.78    0.49
   3 -19   3    0.43    0.45
  -3  19  -3    0.70    0.29
   4 -19   3   -0.09    0.40
  -4  19  -3    0.17    0.34
   5 -19   3    1.31    0.60
  -5  19  -3    1.37    0.44
   6 -19   3    1.69    0.77
  -6  19  -3    2.30    0.52
   7 -20  -3   -0.25    0.54
  -7  20   3   -0.39    0.40
  -6 -20   3   -0.30    0.42
   6 -20  -3    0.09    0.56
  -6  20   3    0.02    0.39
  -5 -20   3   -0.18    0.47
  -5 -20   3   -0.04    0.33
   5 -20  -3   -0.43    0.45
  -5  20   3   -0.24    0.32
  -4 -20   3   -0.04    0.35
  -4 -20   3   -0.22    0.33
   4 -20  -3    0.04    0.48
  -4  20   3    0.08    0.31
   3 -20  -3    0.42    0.41
  -3 -20   3    0.96    0.47
  -3 -20   3    0.79    0.50
  -3  20   3    1.04    0.34
  -2 -20   3    0.29    0.41
  -2 -20   3   -0.64    0.44
  -2  20   3    0.13    0.24
  -1 -20   3    0.28    0.47
   1  20  -3    0.83    0.06
  -1  20   3    0.93    0.27
   1  20  -3    1.08    0.07
   0 -20   3    2.33    0.60
   0  20  -3    3.04    0.29
   0  20   3    3.21    0.33
   1 -20   3    2.59    0.71
   1  20   3    2.02    0.25
  -1  20  -3    1.85    0.29
   2 -20   3    1.06    0.57
   2  20   3    0.66    0.19
  -2  20  -3    1.10    0.30
   3 -20   3    1.19    0.53
  -3  20  -3    1.78    0.39
   4 -20   3    0.20    0.42
  -4  20  -3    0.11    0.32
   5 -20   3    0.08    0.44
  -5  20  -3    0.27    0.37
   6 -20   3    0.05    0.48
  -6  20  -3    0.03    0.42
   6 -21  -3   -0.24    0.51
  -6 -21   3   -0.16    0.46
  -6  21   3   -0.90    0.33
   5 -21  -3   -0.29    0.52
  -5 -21   3    0.74    0.46
  -5 -21   3    0.23    0.50
  -5  21   3   -0.24    0.32
  -4 -21   3   -0.13    0.53
  -4 -21   3   -0.03    0.37
   4 -21  -3    0.10    0.37
  -4  21   3   -0.12    0.30
   3 -21  -3   -0.34    0.48
  -3 -21   3   -0.06    0.39
  -3 -21   3   -0.26    0.34
  -3  21   3    0.22    0.30
  -2 -21   3    1.12    0.53
  -2 -21   3    1.73    0.75
  -2  21   3    1.77    0.32
  -1 -21   3   -0.18    0.30
  -1  21   3    0.16    0.21
   0 -21   3    0.96    0.49
   0  21   3    1.41    0.26
   0  21  -3    1.22    0.22
   1 -21   3    4.84    0.89
  -1  21  -3    7.65    0.46
   1  21   3    7.03    0.40
   2 -21   3    1.16    0.53
   2  21   3    1.78    0.23
  -2  21  -3    2.04    0.35
   3 -21   3    1.71    0.59
  -3  21  -3    1.97    0.38
   4 -21   3    1.58    0.72
  -4  21  -3    3.03    0.50
   5 -21   3    3.47    0.92
  -5  21  -3    2.42    0.51
  -6 -22   3    0.17    0.53
   6 -22  -3    0.58    0.66
  -6  22   3   -0.65    0.35
   5 -22  -3   -0.13    0.37
  -5 -22   3    0.34    0.57
  -5 -22   3    0.59    0.42
  -5  22   3   -0.09    0.38
   4 -22  -3   -0.11    0.54
  -4 -22   3   -0.57    0.50
  -4 -22   3   -0.04    0.39
  -4  22   3    0.08    0.31
   3 -22  -3    0.43    0.44
  -3 -22   3    0.69    0.51
  -3 -22   3    1.05    0.49
  -3  22   3    0.90    0.35
  -2 -22   3   -0.05    0.53
  -2 -22   3    0.00    0.33
  -2  22   3   -0.06    0.24
  -1 -22   3    1.78    0.54
  -1  22   3    2.54    0.34
   0 -22   3    2.51    0.72
   0  22  -3    2.12    0.24
   0  22   3    2.75    0.33
   1 -22   3    2.74    0.78
   1  22   3    3.18    0.29
  -1  22  -3    4.04    0.39
   2 -22   3    0.03    0.38
  -2  22  -3   -0.06    0.23
   2  22   3   -0.03    0.13
   3 -22   3    0.41    0.47
  -3  22  -3   -0.20    0.28
   4 -22   3    0.25    0.61
  -4  22  -3    0.69    0.36
   5 -22   3    0.66    0.72
  -5  22  -3    0.29    0.37
  -5 -23   3   -0.09    0.38
  -5 -23   3    0.22    0.58
   5 -23  -3   -0.16    0.42
  -5  23   3   -0.59    0.30
  -4 -23   3    0.01    0.57
  -4 -23   3    0.08    0.43
   4 -23  -3   -0.24    0.54
  -4  23   3    0.32    0.34
  -3 -23   3    0.69    0.53
   3 -23  -3    0.56    0.60
  -3 -23   3    0.18    0.45
  -3  23   3   -0.01    0.29
  -2 -23   3    0.33    0.49
  -2 -23   3    0.10    0.62
  -2  23   3    0.29    0.26
  -1 -23   3   -0.31    0.47
  -1  23   3   -0.01    0.21
   0 -23   3    0.75    0.59
   0  23   3    0.49    0.22
   0  23  -3    0.21    0.16
   1 -23   3    0.56    0.60
  -1  23  -3    0.17    0.22
   1  23   3    0.31    0.16
   2 -23   3   -0.49    0.46
  -2  23  -3   -0.23    0.25
   3 -23   3    0.11    0.44
  -3  23  -3    0.11    0.29
   4 -23   3   -0.66    0.55
  -4  23  -3    0.10    0.36
   5 -24  -3    0.40    0.62
  -5 -24   3   -0.03    0.46
  -5 -24   3    0.17    0.58
  -5  24   3    0.22    0.35
  -4 -24   3    0.31    0.46
   4 -24  -3   -0.08    0.43
  -4 -24   3    0.24    0.62
  -4  24   3   -0.30    0.28
   3 -24  -3   -0.01    0.41
  -3 -24   3    0.18    0.44
  -3 -24   3    0.50    0.51
  -3  24   3    0.07    0.26
  -2 -24   3    0.14    0.63
  -2 -24   3   -0.11    0.51
   2 -24  -3    0.30    0.47
  -1 -24   3    0.53    0.57
  -1  24   3    0.46    0.25
   0 -24   3    1.30    0.67
   0  24   3    1.48    0.26
   1 -24   3    0.58    0.49
  -1  24  -3    0.60    0.24
   2 -24   3   -0.05    0.57
  -2  24  -3    0.12    0.27
   3 -24   3    0.47    0.49
  -3  24  -3    0.75    0.34
   4 -24   3    0.34    0.72
  -4  24  -3   -0.60    0.33
  -4 -25   3    0.42    0.65
  -4 -25   3   -0.11    0.44
   4 -25  -3   -0.23    0.61
  -4  25   3    0.63    0.34
   3 -25  -3    0.49    0.64
  -3 -25   3    0.25    0.51
  -3 -25   3   -0.04    0.45
  -3  25   3   -0.14    0.28
  -2 -25   3    0.43    0.55
   2 -25  -3    0.03    0.60
  -2 -25   3   -0.27    0.62
  -2  25   3    0.05    0.26
  -1 -25   3    1.72    0.70
  -1 -25   3    1.19    0.65
  -1  25   3    1.30    0.29
   0 -25   3    0.63    0.62
   0  25   3    1.13    0.23
   1 -25   3   -0.05    0.42
  -1  25  -3   -0.14    0.21
   2 -25   3    0.03    0.59
  -2  25  -3   -0.22    0.25
   3 -25   3    0.04    0.45
  -3  25  -3    0.02    0.32
  -3 -26   3    0.12    0.53
   3 -26  -3   -0.05    0.47
  -3 -26   3   -0.08    0.60
   2 -26  -3    0.18    0.46
  -2 -26   3    0.25    0.43
  -2 -26   3    0.14    0.50
  -2  26   3    0.37    0.28
  -1 -26   3    0.23    0.44
  -1 -26   3    0.24    0.55
  -1  26   3    0.63    0.24
   0 -26   3    0.26    0.44
   1 -26   3    0.08    0.45
   2 -26   3    0.05    0.63
  -2  26  -3   -0.28    0.25
  10   0  -4    0.59    0.49
 -10   0   4    0.47    0.45
   9   0  -4   -0.01    0.31
  -9   0   4    0.07    0.40
   8   0  -4    0.89    0.46
  -8   0   4   -0.46    0.85
  -8   0   4    1.48    0.44
  -7   0   4    3.81    0.84
  -7   0   4    4.76    0.46
   7   0  -4    3.91    0.53
  -6   0   4    3.06    0.71
  -6   0   4    2.39    0.39
   6   0  -4    2.61    0.42
  -5   0   4   15.04    1.10
  -5   0   4   13.48    0.63
   5   0  -4   14.20    0.67
  -4   0   4  190.07    4.62
   4   0  -4  186.60    4.60
   4   0  -4  185.74    3.30
  -4   0   4  191.37    3.28
   4   0  -4  192.74    3.86
   3   0  -4  211.56    4.98
   3   0  -4  210.94    3.56
  -3   0   4  217.88    3.55
   3   0  -4  214.20    4.42
  -3   0   4  208.02    4.96
  -2   0   4  163.70    2.77
   2   0  -4  165.51    2.81
   2   0  -4  162.23    3.94
  -2   0   4  163.67    3.94
   2   0  -4  167.23    3.60
  -1   0   4    1.46    0.26
   1   0  -4    1.01    0.22
   1   0  -4    1.70    0.23
  -1   0   4    1.18    0.20
  -1   0   4    0.97    0.25
   1   0  -4    1.14    0.28
   0   0  -4   46.13    1.02
   0   0   4   45.63    1.43
   0   0  -4   43.63    1.42
   0   0  -4   44.70    0.99
   0   0  -4   46.12    1.44
   0   0   4   45.26    1.41
   0   0   4   46.14    0.99
  -1   0  -4   17.15    0.88
  -1   0  -4   18.30    0.59
  -1   0  -4   17.75    0.59
   1   0   4   17.80    0.77
   1   0   4   18.59    0.57
   1   0   4   18.47    0.61
  -1   0  -4   18.16    0.78
   1   0   4   18.87    0.95
   2   0   4   56.45    1.55
   2   0   4   56.37    1.20
  -2   0  -4   54.88    1.22
  -2   0  -4   55.30    1.24
  -2   0  -4   57.32    1.58
  -2   0  -4   56.17    1.84
   2   0   4   54.07    1.81
   2   0   4   53.53    1.24
   3   0   4   13.41    0.61
   3   0   4   13.23    0.61
  -3   0  -4   13.35    0.89
  -3   0  -4   12.76    0.57
   3   0   4   13.27    0.56
   3   0   4   13.62    0.89
  -4   0  -4    8.33    0.52
   4   0   4    6.70    0.43
   4   0   4    7.83    0.87
   4   0   4    7.43    0.53
   5   0   4    0.26    0.14
   5   0   4    0.60    0.47
  -5   0  -4    0.28    0.22
   5   0   4    0.49    0.30
   6   0   4    9.29    1.15
   6   0   4    7.44    0.59
   6   0   4    7.83    0.36
   6   0   4    6.78    0.44
  -6   0  -4    8.44    0.65
   7   0   4    1.26    0.70
  -7   0  -4    3.43    0.50
   7   0   4    2.81    0.54
   8   0   4    0.67    0.72
  -8   0  -4    2.87    0.53
   8   0   4    2.67    0.58
  -9   0  -4    0.53    0.52
   9   0   4    1.11    0.45
  10  -1  -4   -0.38    0.42
 -10  -1   4   -0.16    0.27
 -10   1   4   -0.54    0.40
  10   1  -4   -0.43    0.42
   9  -1  -4    0.06    0.41
  -9  -1   4    0.41    0.40
  -9   1   4    0.11    0.37
   9   1  -4   -0.49    0.36
  -8  -1   4    0.71    0.32
  -8  -1   4   -0.45    0.74
   8  -1  -4    1.09    0.46
  -8   1   4    0.75    0.41
   8   1  -4    1.04    0.44
  -8   1   4    0.16    0.78
  -7  -1   4    0.42    0.67
  -7  -1   4    0.11    0.28
   7  -1  -4    0.81    0.39
   7   1  -4    0.78    0.37
  -7   1   4    0.47    0.32
  -7   1   4    0.80    0.73
  -6  -1   4    5.60    0.80
   6  -1  -4    4.15    0.50
  -6  -1   4    5.04    0.46
   6  -1  -4    4.98    0.23
  -6   1   4    5.07    0.80
  -6   1   4    4.67    0.49
   6   1  -4    4.21    0.47
   5  -1  -4   14.23    0.68
  -5  -1   4   13.22    0.61
  -5  -1   4   15.57    1.06
   5  -1  -4   13.51    0.47
   5   1  -4   13.77    0.65
  -5   1   4   15.04    1.13
  -5   1   4   13.44    0.63
   4  -1  -4    1.61    0.41
   4  -1  -4    1.68    0.26
  -4  -1   4    2.35    0.30
  -4  -1   4    1.98    0.46
  -4   1   4    1.34    0.39
  -4   1   4    1.56    0.25
   4   1  -4    1.63    0.38
   4   1  -4    1.68    0.12
   4   1  -4    1.80    0.30
   3  -1  -4   58.81    1.88
  -3  -1   4   58.43    1.88
   3  -1  -4   59.48    1.49
  -3  -1   4   60.97    1.29
   3  -1  -4   59.51    1.32
  -3   1   4   60.28    1.92
   3   1  -4   59.81    1.91
  -3   1   4   58.05    1.29
   3   1  -4   59.35    1.43
   3   1  -4   60.86    1.31
   2  -1  -4   37.84    1.33
  -2  -1   4   37.50    1.08
   2  -1  -4   37.48    1.12
  -2  -1   4   36.84    0.87
   2  -1  -4   36.47    0.91
  -2  -1   4   36.56    1.33
   2   1  -4   35.81    1.32
  -2   1   4   36.50    1.33
   2   1  -4   38.30    1.10
   2   1  -4   38.55    0.92
  -2   1   4   37.05    0.89
   1  -1  -4   36.93    1.20
  -1  -1   4   38.40    0.87
  -1  -1   4   39.55    1.22
   1  -1  -4   39.60    0.92
   1  -1  -4   38.18    1.30
  -1  -1   4   37.76    1.34
  -1   1   4   38.00    0.89
   1   1  -4   38.97    1.33
  -1   1   4   38.00    1.32
   1   1  -4   38.90    0.90
   1   1  -4   39.06    1.21
   0  -1  -4    1.16    0.19
   0  -1  -4    1.22    0.19
   0  -1   4    1.52    0.21
   0  -1   4    1.00    0.21
   0  -1  -4    0.78    0.24
   0  -1   4    1.52    0.30
   0  -1  -4    1.06    0.23
   0  -1   4    0.96    0.26
   0   1   4    1.15    0.24
   0   1   4    1.16    0.25
   0   1  -4    1.08    0.21
   0   1  -4    0.78    0.24
   0   1   4    1.17    0.18
   0   1  -4    0.99    0.23
   0   1  -4    1.60    0.23
  -1  -1  -4   40.99    1.25
   1  -1   4   38.68    1.28
   1  -1   4   40.11    0.92
   1  -1   4   39.58    1.43
  -1  -1  -4   38.36    0.92
  -1  -1  -4   39.10    1.40
   1  -1   4   39.70    0.97
  -1  -1  -4   40.10    0.95
   1   1   4   40.39    0.92
  -1   1  -4   39.78    1.30
  -1   1  -4   39.90    0.96
   1   1   4   41.26    1.44
   1   1   4   39.38    1.22
  -1   1  -4   39.89    1.41
  -1   1  -4   40.59    0.95
   1   1   4   39.11    0.96
   2  -1   4    0.35    0.20
  -2  -1  -4    0.11    0.18
  -2  -1  -4    0.17    0.16
  -2  -1  -4    0.07    0.17
   2  -1   4    0.27    0.21
   2  -1   4    0.19    0.13
  -2  -1  -4    0.07    0.23
   2  -1   4    0.35    0.19
  -2   1  -4    0.34    0.15
  -2   1  -4    0.09    0.17
   2   1   4    0.20    0.15
   2   1   4    0.28    0.13
   2   1   4    0.08    0.15
  -2   1  -4    0.12    0.18
   2   1   4    0.26    0.30
   3  -1   4   26.46    1.29
   3  -1   4   25.81    0.94
  -3  -1  -4   24.25    1.18
  -3  -1  -4   25.20    0.79
   3  -1   4   24.60    0.76
   3  -1   4   25.83    0.85
   3   1   4   24.37    0.83
  -3   1  -4   25.01    1.34
   3   1   4   27.11    0.79
  -3   1  -4   24.46    0.78
   3   1   4   24.92    0.82
   3   1   4   26.80    1.29
   4  -1   4   19.63    0.80
  -4  -1  -4   20.49    0.76
   4  -1   4   21.49    1.24
   4  -1   4   19.67    0.80
   4   1   4   18.77    0.64
   4   1   4   18.79    0.70
   4   1   4   19.74    0.76
  -4   1  -4   20.57    0.78
   4   1   4   20.17    1.22
   5  -1   4   15.44    1.21
   5  -1   4   14.15    0.76
  -5  -1  -4   14.29    0.70
   5  -1   4   14.13    0.66
   5   1   4   15.83    1.22
   5   1   4   14.29    0.75
   5   1   4   13.09    0.42
  -5   1  -4   14.38    0.72
   6  -1   4    3.66    0.54
  -6  -1  -4    4.29    0.49
   6  -1   4    3.44    0.70
   6  -1   4    4.28    0.38
   6   1   4    4.27    0.75
   6   1   4    5.46    0.60
  -6   1  -4    4.65    0.55
  -7  -1  -4    0.45    0.39
   7  -1   4    0.53    0.40
   7  -1   4    0.16    0.56
  -7   1  -4    0.28    0.40
   7   1   4   -1.04    0.54
   7   1   4    0.60    0.38
   8  -1   4   -1.27    0.57
  -8  -1  -4   -0.38    0.39
   8  -1   4   -0.66    0.36
   8   1   4    0.60    0.43
   8   1   4   -1.34    0.59
  -8   1  -4   -0.16    0.42
   9  -1   4    0.07    0.46
  -9  -1  -4   -0.09    0.43
   9   1   4   -0.11    0.43
  -9   1  -4    0.26    0.46
 -10  -2   4   -0.46    0.35
  10  -2  -4   -0.22    0.33
 -10   2   4    0.63    0.49
  10   2  -4    0.27    0.43
  -9  -2   4   -0.01    0.33
   9  -2  -4   -0.31    0.41
  -9   2   4   -0.18    0.28
   9   2  -4   -0.83    0.35
  -8  -2   4    0.90    0.38
   8  -2  -4    1.57    0.49
  -8  -2   4   -0.40    0.82
   8   2  -4    1.29    0.43
  -8   2   4    0.47    0.41
   7  -2  -4    2.82    0.30
  -7  -2   4    3.09    0.45
   7  -2  -4    3.37    0.54
  -7  -2   4    2.93    0.77
  -7   2   4    2.91    0.83
  -7   2   4    3.30    0.50
   7   2  -4    2.96    0.43
  -6  -2   4    0.71    0.23
   6  -2  -4    1.05    0.35
   6  -2  -4    1.22    0.18
  -6  -2   4    1.33    0.56
  -6   2   4    1.57    0.36
   6   2  -4    1.72    0.36
  -6   2   4    1.40    0.65
  -5  -2   4   -0.01    0.18
   5  -2  -4    0.11    0.25
  -5  -2   4    0.34    0.38
   5  -2  -4    0.03    0.11
  -5   2   4    0.99    0.54
   5   2  -4    0.01    0.22
  -5   2   4    0.23    0.19
   4  -2  -4   -0.19    0.19
  -4  -2   4   -0.06    0.23
  -4  -2   4    0.10    0.18
   4  -2  -4    0.48    0.24
  -4   2   4    0.08    0.21
  -4   2   4    0.34    0.45
   4   2  -4   -0.14    0.16
   4   2  -4    0.32    0.21
   3  -2  -4   20.48    0.98
  -3  -2   4   20.64    0.64
   3  -2  -4   20.14    0.70
  -3  -2   4   20.85    1.04
  -3   2   4   19.94    1.01
   3   2  -4   19.39    0.62
   3   2  -4   19.22    0.96
  -3   2   4   20.23    0.68
   3   2  -4   20.30    0.66
   2  -2  -4   11.40    0.69
  -2  -2   4   11.32    0.70
   2  -2  -4   11.37    0.47
  -2  -2   4   12.50    0.56
   2  -2  -4   11.83    0.59
  -2  -2   4   11.75    0.44
  -2   2   4   11.18    0.71
   2   2  -4   11.22    0.46
   2   2  -4   11.30    0.52
  -2   2   4   11.41    0.45
   2   2  -4   11.26    0.69
  -1  -2   4   93.91    1.70
   1  -2  -4   94.15    1.76
  -1  -2   4   98.05    2.57
  -1  -2   4   95.97    2.35
   1  -2  -4   93.56    2.36
   1  -2  -4   95.16    2.48
   1   2  -4   95.69    1.75
   1   2  -4   94.17    2.33
   1   2  -4   91.80    2.51
  -1   2   4   93.92    1.74
   1   2  -4   94.79    1.73
  -1   2   4   93.30    2.46
   0  -2  -4   21.28    0.62
   0  -2   4   20.69    0.91
   0  -2  -4   19.79    0.61
   0  -2  -4   20.62    0.92
   0  -2   4   21.59    0.91
   0  -2   4   21.40    0.59
   0  -2   4   21.00    0.63
   0  -2  -4   21.43    0.87
   0   2  -4   21.23    0.88
   0   2  -4   20.53    0.61
   0   2  -4   21.28    0.61
   0   2   4   21.12    0.87
   0   2  -4   20.20    0.91
   0   2   4   20.38    0.59
  -1  -2  -4   38.55    0.92
   1  -2   4   39.23    0.96
  -1  -2  -4   40.45    1.42
   1  -2   4   39.22    1.43
   1  -2   4   38.91    0.90
   1  -2   4   39.64    1.33
  -1  -2  -4   38.44    0.94
  -1  -2  -4   39.95    1.23
   1   2   4   38.63    0.95
   1   2   4   38.99    0.90
  -1   2  -4   38.58    0.93
   1   2   4   38.50    1.19
  -1   2  -4   39.97    1.33
   1   2   4   37.95    1.37
  -1   2  -4   39.73    0.95
  -1   2  -4   39.70    1.40
  -2  -2  -4    0.09    0.14
  -2  -2  -4   -0.05    0.17
   2  -2   4    0.12    0.13
  -2  -2  -4   -0.15    0.15
   2  -2   4    0.01    0.18
   2  -2   4    0.15    0.27
   2  -2   4    0.17    0.18
  -2  -2  -4    0.22    0.19
  -2   2  -4   -0.03    0.18
   2   2   4    0.21    0.15
   2   2   4    0.48    0.31
  -2   2  -4    0.19    0.14
  -2   2  -4   -0.09    0.22
   2   2   4    0.20    0.16
   2   2   4    0.10    0.18
  -3  -2  -4   60.81    2.05
   3  -2   4   62.87    2.11
   3  -2   4   60.77    1.75
   3  -2   4   59.52    1.34
   3  -2   4   57.61    1.39
  -3  -2  -4   62.37    1.37
  -3   2  -4   59.78    1.39
   3   2   4   58.69    1.47
   3   2   4   59.61    1.32
   3   2   4   60.00    2.00
  -3   2  -4   59.76    1.36
   3   2   4   61.70    1.41
   4  -2   4    1.86    0.47
   4  -2   4    1.54    0.30
   4  -2   4    1.65    0.31
  -4  -2  -4    2.07    0.30
  -4   2  -4    1.92    0.31
   4   2   4    1.76    0.33
   4   2   4    1.79    0.42
   4   2   4    1.56    0.20
   4   2   4    2.04    0.32
   5  -2   4    1.41    0.29
   5  -2   4    2.01    0.41
   5  -2   4    2.71    0.59
  -5  -2  -4    2.48    0.40
   5   2   4    2.59    0.59
   5   2   4    2.15    0.39
  -5   2  -4    2.03    0.35
  -6  -2  -4    1.00    0.37
   6  -2   4    0.67    0.53
   6  -2   4    1.65    0.38
   6   2   4    1.45    0.40
  -6   2  -4    1.27    0.40
   6   2   4    1.60    0.50
   7  -2   4    0.28    0.60
  -7  -2  -4    0.65    0.38
   7  -2   4    0.82    0.35
  -7   2  -4    0.67    0.34
   7   2   4    0.47    0.39
   7   2   4   -0.32    0.55
   8  -2   4    0.10    0.32
  -8  -2  -4   -0.07    0.28
   8  -2   4   -0.64    0.56
   8   2   4    0.18    0.41
  -8   2  -4   -0.80    0.34
  -9  -2  -4   -0.36    0.42
   9  -2   4   -0.67    0.39
  -9   2  -4   -0.31    0.48
   9   2   4    0.32    0.37
  10  -3  -4   -0.13    0.36
  10   3  -4    0.37    0.45
 -10   3   4   -0.22    0.40
   9  -3  -4   -0.68    0.41
  -9  -3   4    0.36    0.37
  -9   3   4   -0.07    0.39
   9   3  -4   -0.69    0.32
   8  -3  -4    1.06    0.46
  -8  -3   4   -0.42    0.71
  -8  -3   4    1.15    0.39
   8   3  -4    2.00    0.46
  -8   3   4    1.11    0.45
   7  -3  -4    0.25    0.38
  -7  -3   4    0.32    0.29
   7  -3  -4    0.24    0.19
  -7  -3   4    0.55    0.62
   7   3  -4    0.07    0.32
  -7   3   4    0.53    0.36
  -7   3   4    0.78    0.75
  -6  -3   4    4.85    0.71
   6  -3  -4    5.61    0.42
   6  -3  -4    5.54    0.57
  -6  -3   4    6.23    0.48
  -6   3   4    5.88    0.89
  -6   3   4    5.75    0.53
   6   3  -4    5.76    0.50
  -5  -3   4    6.99    0.77
  -5  -3   4    6.64    0.43
   5  -3  -4    5.98    0.42
   5  -3  -4    5.67    0.45
   5   3  -4    5.93    0.45
  -5   3   4    5.65    0.80
  -5   3   4    5.75    0.43
  -4  -3   4   26.83    1.25
  -4  -3   4   25.77    0.77
   4  -3  -4   26.05    0.87
  -4   3   4   26.11    1.36
  -4   3   4   26.32    0.85
   4   3  -4   27.23    1.23
   4   3  -4   26.07    0.80
   3  -3  -4    7.93    0.63
  -3  -3   4    9.28    0.41
  -3  -3   4    8.15    0.64
   3  -3  -4    8.65    0.49
  -3  -3   4    8.75    0.41
  -3   3   4    8.22    0.42
   3   3  -4    7.65    0.37
   3   3  -4    7.81    0.62
  -3   3   4    9.39    0.84
   3   3  -4    8.66    0.43
  -2  -3   4   17.82    0.91
   2  -3  -4   18.08    0.60
  -2  -3   4   18.77    0.70
   2  -3  -4   18.62    0.90
  -2  -3   4   18.19    0.55
   2   3  -4   18.80    0.92
  -2   3   4   18.66    0.61
  -2   3   4   17.64    0.91
   2   3  -4   18.10    0.69
   2   3  -4   18.25    0.56
   1  -3  -4   19.06    0.82
  -1  -3   4   20.13    0.83
  -1  -3   4   19.14    0.55
  -1  -3   4   19.11    0.94
   1  -3  -4   18.60    0.88
   1  -3  -4   19.40    0.60
   1   3  -4   19.45    0.91
   1   3  -4   18.46    0.79
  -1   3   4   20.04    0.61
  -1   3   4   19.63    0.94
   1   3  -4   20.01    0.59
   1   3  -4   19.82    0.58
   0  -3  -4   11.07    0.71
   0  -3  -4   10.68    0.43
   0  -3   4   10.16    0.38
   0  -3   4   11.05    0.66
   0  -3   4   10.52    0.44
   0  -3   4   11.20    0.69
   0  -3  -4   10.18    0.42
   0  -3  -4   10.64    0.61
   0   3   4    9.97    0.40
   0   3  -4   11.04    0.69
   0   3  -4   10.82    0.44
   0   3  -4   10.40    0.43
   0   3  -4   10.64    0.64
   0   3   4   10.89    0.65
  -1  -3  -4    7.57    0.39
   1  -3   4    7.38    0.37
   1  -3   4    7.26    0.40
  -1  -3  -4    7.95    0.67
  -1  -3  -4    7.17    0.48
  -1  -3  -4    7.63    0.39
   1  -3   4    7.62    0.65
   1  -3   4    6.87    0.57
  -1   3  -4    7.11    0.56
   1   3   4    7.79    0.40
  -1   3  -4    6.70    0.51
   1   3   4    7.68    0.53
  -1   3  -4    7.61    0.39
   1   3   4    7.42    0.37
  -1   3  -4    7.21    0.36
   2  -3   4    5.19    0.40
   2  -3   4    5.27    0.57
   2  -3   4    5.36    0.32
  -2  -3  -4    6.09    0.37
  -2  -3  -4    5.74    0.38
   2  -3   4    5.52    0.51
  -2  -3  -4    4.78    0.61
  -2  -3  -4    5.46    0.36
   2   3   4    5.80    0.43
   2   3   4    5.85    0.59
   2   3   4    5.69    0.35
  -2   3  -4    5.54    0.35
   2   3   4    6.37    0.40
  -2   3  -4    5.19    0.38
  -2   3  -4    4.71    0.57
  -3  -3  -4   12.11    0.99
  -3  -3  -4   14.83    0.59
   3  -3   4   12.61    0.62
   3  -3   4   13.63    0.77
   3  -3   4   13.80    0.92
   3   3   4   13.45    0.54
  -3   3  -4   14.53    0.63
   3   3   4   13.72    0.60
  -3   3  -4   13.32    0.60
   3   3   4   14.57    1.00
   3   3   4   14.29    0.56
   4  -3   4    2.06    0.36
   4  -3   4    2.49    0.40
  -4  -3  -4    2.58    0.33
   4  -3   4    2.22    0.51
  -4   3  -4    2.40    0.37
   4   3   4    2.64    0.32
   4   3   4    2.16    0.35
   4   3   4    2.40    0.46
   5  -3   4   18.63    0.91
   5  -3   4   18.13    0.86
   5  -3   4   19.50    1.33
  -5  -3  -4   18.74    0.79
  -5   3  -4   18.97    0.83
   5   3   4   21.28    1.36
   5   3   4   19.87    0.81
   6  -3   4   -0.36    0.44
   6  -3   4   -0.17    0.31
  -6  -3  -4    0.48    0.34
   6  -3   4    0.31    0.24
   6   3   4    0.31    0.25
  -6   3  -4   -0.06    0.24
   6   3   4    0.43    0.54
   7  -3   4    0.18    0.23
   7  -3   4   -0.28    0.52
   7  -3   4    0.34    0.41
  -7  -3  -4   -0.58    0.30
   7   3   4    0.17    0.35
  -7   3  -4   -0.22    0.37
  -8  -3  -4    0.08    0.40
   8  -3   4   -1.21    0.52
   8  -3   4    0.81    0.49
  -8   3  -4    0.40    0.45
   8   3   4    0.31    0.41
   9  -3   4    0.30    0.42
  -9  -3  -4   -0.23    0.42
  -9   3  -4    0.40    0.49
   9   3   4    0.06    0.44
  10  -4  -4    0.19    0.47
  10   4  -4   -0.31    0.40
 -10   4   4   -0.30    0.35
  -9  -4   4    0.11    0.35
   9  -4  -4   -0.86    0.42
   9   4  -4    0.04    0.36
  -9   4   4    0.65    0.47
  -8  -4   4    0.60    0.81
  -8  -4   4    2.22    0.43
   8  -4  -4    2.73    0.55
   8   4  -4    2.90    0.51
  -8   4   4    2.64    0.54
  -7  -4   4    5.25    0.50
   7  -4  -4    6.23    0.67
   7  -4  -4    5.82    0.53
  -7  -4   4    5.27    0.84
  -7   4   4    6.62    0.64
   7   4  -4    6.77    0.60
   6  -4  -4   12.78    0.68
  -6  -4   4   14.73    0.65
  -6  -4   4   14.09    1.07
   6  -4  -4   13.91    0.78
   6   4  -4   13.44    0.66
  -6   4   4   12.38    0.70
  -6   4   4   16.12    1.37
   5  -4  -4    0.01    0.20
   5  -4  -4    0.44    0.18
  -5  -4   4    0.23    0.33
  -5  -4   4    0.11    0.19
   5   4  -4    0.54    0.24
  -5   4   4    0.41    0.21
  -5   4   4    0.68    0.58
   4  -4  -4    3.82    0.37
  -4  -4   4    3.31    0.52
  -4  -4   4    3.93    0.35
   4   4  -4    3.47    0.51
  -4   4   4    3.86    0.35
   4   4  -4    3.69    0.35
  -4   4   4    4.03    0.68
   3  -4  -4   33.28    0.94
  -3  -4   4   34.07    0.84
   3  -4  -4   35.23    1.42
  -3  -4   4   36.75    0.99
  -3  -4   4   33.90    1.40
  -3   4   4   33.12    1.38
  -3   4   4   34.91    0.94
   3   4  -4   34.19    1.39
  -3   4   4   34.87    0.94
   3   4  -4   34.29    0.95
   3   4  -4   36.42    0.89
   2  -4  -4    3.90    0.34
   2  -4  -4    3.49    0.45
  -2  -4   4    4.19    0.27
  -2  -4   4    4.32    0.53
  -2  -4   4    3.90    0.34
   2   4  -4    4.07    0.30
  -2   4   4    4.74    0.56
  -2   4   4    4.00    0.29
   2   4  -4    4.04    0.45
   2   4  -4    3.83    0.34
  -1  -4   4  176.42    3.89
  -1  -4   4  169.41    2.77
   1  -4  -4  166.25    3.98
   1  -4  -4  171.46    2.89
  -1  -4   4  168.10    4.11
  -1   4   4  163.26    3.95
   1   4  -4  168.76    4.10
  -1   4   4  170.21    2.86
   1   4  -4  172.23    3.85
   1   4  -4  165.71    2.79
   1   4  -4  169.93    2.82
   0  -4   4   73.18    2.16
   0  -4   4   75.55    2.11
   0  -4   4   72.80    1.44
   0  -4  -4   73.79    2.09
   0  -4  -4   73.55    2.00
   0  -4  -4   74.64    1.47
   0  -4   4   72.42    1.39
   0  -4  -4   74.08    1.45
   0   4  -4   72.16    2.04
   0   4  -4   71.84    2.13
   0   4  -4   73.74    1.42
   0   4   4   74.74    1.43
   0   4   4   73.32    2.01
   0   4  -4   74.44    1.44
  -1  -4  -4   16.31    0.71
   1  -4   4   16.72    0.58
  -1  -4  -4   16.29    0.56
   1  -4   4   16.89    0.89
   1  -4   4   16.27    0.54
  -1  -4  -4   16.40    0.86
  -1  -4  -4   16.98    0.57
   1  -4   4   16.51    0.85
   1   4   4   16.30    0.74
   1   4   4   16.34    0.57
   1   4   4   16.81    0.54
  -1   4  -4   16.18    0.57
  -1   4  -4   15.77    0.86
  -1   4  -4   15.66    0.55
   2  -4   4    0.06    0.21
  -2  -4  -4   -0.02    0.28
   2  -4   4   -0.02    0.19
  -2  -4  -4    0.14    0.15
   2  -4   4    0.05    0.15
  -2  -4  -4    0.10    0.14
   2  -4   4    0.04    0.15
  -2  -4  -4    0.40    0.19
   2   4   4    0.47    0.24
  -2   4  -4   -0.09    0.16
   2   4   4    0.40    0.16
  -2   4  -4    0.04    0.15
  -2   4  -4    0.08    0.13
   2   4   4   -0.12    0.14
  -3  -4  -4    7.00    0.40
  -3  -4  -4    6.98    0.35
   3  -4   4    6.52    0.43
   3  -4   4    6.96    0.70
   3  -4   4    7.65    0.64
   3   4   4    7.15    0.41
   3   4   4    7.48    0.46
  -3   4  -4    7.76    0.48
  -3   4  -4    6.79    0.42
   4  -4   4    0.10    0.35
   4  -4   4   -0.10    0.18
  -4  -4  -4    0.05    0.20
   4  -4   4    0.08    0.19
   4   4   4    0.25    0.24
  -4   4  -4   -0.10    0.18
   4   4   4    0.01    0.18
   5  -4   4    1.84    0.48
  -5  -4  -4    1.66    0.36
   5  -4   4    1.78    0.37
   5  -4   4    1.92    0.37
   5   4   4    2.03    0.37
   5   4   4    1.73    0.34
  -5   4  -4    1.97    0.35
  -6  -4  -4    3.26    0.47
   6  -4   4    3.42    0.55
   6  -4   4    3.26    0.72
   6   4   4    2.75    0.47
  -6   4  -4    3.39    0.53
   7  -4   4    1.81    0.51
  -7  -4  -4    1.63    0.44
   7  -4   4    0.76    0.63
   7  -4   4    1.25    0.35
  -7   4  -4    1.19    0.47
   7   4   4    1.72    0.44
  -8  -4  -4   -0.05    0.39
   8  -4   4   -0.69    0.60
   8  -4   4    1.43    0.51
  -8   4  -4   -0.21    0.44
   8   4   4    0.65    0.40
   9  -4   4   -0.12    0.47
  -9   4  -4   -0.01    0.37
   9   4   4    0.12    0.32
  10  -5  -4   -0.36    0.47
 -10   5   4    0.16    0.37
  10   5  -4    0.12    0.44
   9  -5  -4   -0.47    0.42
   9   5  -4   -0.37    0.33
  -9   5   4   -0.33    0.42
  -8  -5   4    0.81    0.34
   8  -5  -4    0.14    0.28
   8  -5  -4    0.79    0.47
  -8  -5   4   -0.96    0.62
  -8   5   4    0.85    0.44
   8   5  -4    1.05    0.41
   7  -5  -4    2.32    0.39
  -7  -5   4    2.90    0.41
  -7  -5   4    2.64    0.67
   7  -5  -4    3.31    0.55
  -7   5   4    4.36    0.56
   7   5  -4    3.16    0.46
  -6  -5   4   13.66    1.04
   6  -5  -4   13.87    0.78
  -6  -5   4   12.83    0.61
   6  -5  -4   13.19    0.72
   6   5  -4   13.24    0.66
  -6   5   4   12.57    0.67
  -5  -5   4   19.61    1.13
   5  -5  -4   19.56    0.83
  -5  -5   4   17.81    0.65
   5  -5  -4   19.11    0.85
  -5   5   4   18.23    1.18
   5   5  -4   18.51    0.70
  -5   5   4   18.71    0.79
  -4  -5   4   12.20    0.50
  -4  -5   4   11.36    0.86
  -4  -5   4   11.99    0.39
   4  -5  -4   11.12    0.61
   4   5  -4   10.48    0.76
   4   5  -4   11.74    0.51
  -4   5   4   11.24    1.06
  -4   5   4   11.52    0.59
   3  -5  -4   61.58    1.41
   3  -5  -4   60.19    2.02
  -3  -5   4   61.57    1.24
  -3  -5   4   61.65    2.04
  -3  -5   4   62.99    1.55
   3   5  -4   61.39    1.28
   3   5  -4   59.99    1.51
  -3   5   4   61.09    1.39
  -3   5   4   60.01    2.04
  -3   5   4   61.76    1.38
   3   5  -4   61.26    2.02
  -2  -5   4    9.13    0.37
  -2  -5   4   10.02    0.55
  -2  -5   4    9.62    0.73
   2  -5  -4    9.38    0.75
   2  -5  -4    9.19    0.47
  -2   5   4    8.92    0.45
  -2   5   4    9.11    0.84
   2   5  -4    9.16    0.70
   2   5  -4    8.77    0.49
   2   5  -4    9.09    0.40
  -1  -5   4   37.86    1.28
   1  -5  -4   37.87    1.33
  -1  -5   4   37.01    0.83
  -1  -5   4   37.77    1.45
   1  -5  -4   37.09    0.93
   1   5  -4   37.97    0.87
   1   5  -4   37.65    0.86
  -1   5   4   37.02    1.33
  -1   5   4   36.60    0.89
   1   5  -4   37.16    1.41
   1   5  -4   37.69    1.24
   0  -5  -4    5.61    0.52
   0  -5  -4    5.65    0.35
   0  -5   4    5.60    0.53
   0  -5   4    5.73    0.33
   0  -5  -4    5.99    0.34
   0  -5   4    5.55    0.50
   0  -5   4    5.61    0.30
   0   5   4    5.82    0.52
   0   5  -4    5.62    0.56
   0   5   4    5.91    0.34
   0   5  -4    6.02    0.33
   0   5  -4    5.79    0.30
   0   5  -4    5.85    0.52
  -1  -5  -4   25.26    1.12
  -1  -5  -4   26.71    0.73
  -1  -5  -4   26.54    0.95
  -1  -5  -4   25.18    0.71
   1  -5   4   26.39    0.75
   1  -5   4   26.19    1.15
   1  -5   4   26.58    1.15
   1  -5   4   25.75    0.70
  -1   5  -4   24.98    0.72
   1   5   4   25.29    0.70
  -1   5  -4   25.67    0.73
  -1   5  -4   25.69    1.13
   1   5   4   25.89    1.00
   2  -5   4   28.42    0.80
  -2  -5  -4   30.72    0.83
  -2  -5  -4   29.49    0.95
   2  -5   4   28.83    1.30
   2  -5   4   29.47    0.87
   2  -5   4   29.50    1.25
  -2  -5  -4   28.66    1.26
  -2  -5  -4   28.77    0.80
  -2   5  -4   28.22    1.27
   2   5   4   29.77    0.84
  -2   5  -4   28.94    0.83
   2   5   4   29.91    0.97
  -2   5  -4   28.83    0.84
   2   5   4   29.41    0.78
  -3  -5  -4    5.62    0.33
   3  -5   4    5.71    0.58
  -3  -5  -4    6.44    0.41
   3  -5   4    5.06    0.63
   3  -5   4    5.79    0.46
   3   5   4    6.48    0.39
   3   5   4    6.07    0.42
  -3   5  -4    6.83    0.46
  -3   5  -4    5.69    0.43
   4  -5   4    1.05    0.44
  -4  -5  -4    2.10    0.33
   4  -5   4    1.33    0.34
   4   5   4    1.57    0.29
  -4   5  -4    1.26    0.33
   4   5   4    1.27    0.30
   5  -5   4    0.35    0.44
  -5  -5  -4    0.48    0.28
   5  -5   4    0.79    0.34
   5   5   4    0.51    0.26
   5   5   4    0.35    0.28
  -5   5  -4   -0.03    0.30
  -6  -5  -4    7.03    0.52
   6  -5   4    6.98    0.61
   6  -5   4    7.62    0.94
   6   5   4    7.57    0.64
  -6   5  -4    6.78    0.57
   7  -5   4    2.29    0.50
  -7  -5  -4    1.69    0.44
   7  -5   4    1.43    0.56
   7   5   4    2.42    0.49
  -7   5  -4    1.77    0.44
   8  -5   4   -0.06    0.39
   8  -5   4   -0.82    0.57
  -8  -5  -4   -0.34    0.33
   8   5   4   -0.05    0.38
  -8   5  -4    0.51    0.47
   9  -5   4   -0.72    0.68
   9  -5   4   -0.35    0.46
   9   5   4    0.58    0.47
  -9   5  -4    0.13    0.52
  10  -6  -4    0.59    0.52
  10   6  -4    0.74    0.46
 -10   6   4    0.47    0.42
   9  -6  -4    1.00    0.53
   9   6  -4    0.69    0.39
  -9   6   4    0.86    0.51
  -8  -6   4    1.31    0.36
  -8  -6   4   -0.71    0.68
   8  -6  -4    1.26    0.37
   8  -6  -4    1.68    0.54
   8   6  -4    1.69    0.42
  -8   6   4    1.63    0.50
   7  -6  -4   21.96    1.05
  -7  -6   4   20.26    1.37
   7  -6  -4   20.40    1.03
  -7  -6   4   20.21    0.80
  -7   6   4   19.69    0.90
   7   6  -4   20.86    0.88
   6  -6  -4    6.04    0.54
  -6  -6   4    4.88    0.42
  -6  -6   4    6.23    0.82
   6  -6  -4    6.33    0.61
   6   6  -4    5.50    0.50
  -6   6   4    4.91    0.48
  -5  -6   4    6.26    0.73
   5  -6  -4    5.51    0.53
  -5  -6   4    6.46    0.40
   5  -6  -4    5.55    0.54
  -5   6   4    6.07    0.51
   5   6  -4    5.24    0.41
  -4  -6   4   42.33    1.67
  -4  -6   4   44.83    1.09
   4  -6  -4   40.68    1.14
  -4  -6   4   42.70    1.00
  -4   6   4   40.65    1.75
   4   6  -4   40.30    1.01
   4   6  -4   40.84    1.65
  -4   6   4   41.76    1.13
  -3  -6   4   45.61    1.28
  -3  -6   4   47.19    1.73
   3  -6  -4   44.75    1.16
  -3  -6   4   44.41    0.98
   3   6  -4   43.10    1.65
  -3   6   4   45.40    1.15
  -3   6   4   43.79    1.73
  -3   6   4   44.86    1.13
   3   6  -4   44.51    1.02
   2  -6  -4    4.22    0.37
   2  -6  -4    3.55    0.56
  -2  -6   4    3.74    0.53
  -2  -6   4    3.88    0.25
  -2  -6   4    3.68    0.38
   2   6  -4    4.01    0.38
   2   6  -4    3.94    0.28
  -2   6   4    4.70    0.61
   2   6  -4    3.50    0.46
  -2   6   4    3.50    0.29
   1  -6  -4    0.45    0.35
  -1  -6   4    0.34    0.13
  -1  -6   4    0.42    0.21
   1  -6  -4    0.54    0.20
  -1  -6   4    0.15    0.27
  -1   6   4    0.67    0.31
   1   6  -4    0.57    0.17
   1   6  -4    0.60    0.21
   1   6  -4    0.41    0.23
   1   6  -4    0.56    0.15
  -1   6   4    0.44    0.19
   0  -6  -4    0.04    0.11
   0  -6  -4   -0.10    0.16
   0  -6   4    0.07    0.14
   0  -6  -4   -0.38    0.23
   0  -6   4    0.07    0.19
   0  -6   4   -0.18    0.19
   0  -6   4    0.08    0.13
   0   6   4    0.09    0.15
   0   6   4    0.38    0.33
   0   6  -4    0.07    0.15
   0   6  -4    0.16    0.13
   0   6  -4   -0.19    0.16
   1  -6   4   22.56    0.64
   1  -6   4   22.23    1.08
  -1  -6  -4   23.76    0.68
   1  -6   4   22.65    0.70
  -1  -6  -4   22.58    0.67
  -1  -6  -4   22.53    0.90
   1  -6   4   22.30    1.12
  -1   6  -4   20.95    1.02
  -1   6  -4   21.66    0.67
   1   6   4   22.76    0.65
  -1   6  -4   21.97    0.66
  -2  -6  -4   23.80    0.70
  -2  -6  -4   20.97    1.11
  -2  -6  -4   21.79    0.69
   2  -6   4   22.74    1.13
   2  -6   4   20.73    1.12
  -2  -6  -4   21.88    0.81
   2  -6   4   22.63    0.73
   2   6   4   22.79    0.67
  -2   6  -4   22.74    0.74
  -2   6  -4   20.81    0.70
   2   6   4   22.43    0.72
   3  -6   4    1.25    0.29
   3  -6   4    0.79    0.38
  -3  -6  -4    1.33    0.19
  -3  -6  -4    1.18    0.26
  -3   6  -4    1.62    0.27
   3   6   4    1.78    0.26
   3   6   4    1.40    0.27
  -3   6  -4    1.32    0.29
   4  -6   4    1.37    0.41
  -4  -6  -4    1.36    0.29
   4  -6   4    2.15    0.39
   4   6   4    1.70    0.28
   4   6   4    1.35    0.30
  -4   6  -4    1.08    0.33
   5  -6   4    4.64    0.56
   5  -6   4    2.87    0.58
  -5  -6  -4    4.44    0.46
   5   6   4    3.83    0.47
  -5   6  -4    4.49    0.53
   5   6   4    3.86    0.42
   6  -6   4    1.07    0.58
   6  -6   4    0.84    0.34
  -6  -6  -4    0.56    0.31
  -6   6  -4    0.83    0.33
   6   6   4    1.51    0.39
  -7  -6  -4    0.81    0.37
   7  -6   4    0.14    0.60
   7  -6   4    0.92    0.39
  -7   6  -4    1.03    0.39
   7   6   4    1.11    0.40
   8  -6   4   -1.22    0.56
  -8  -6  -4    0.01    0.36
   8  -6   4   -0.37    0.29
   8   6   4   -0.35    0.33
  -8   6  -4    0.00    0.33
   9  -6   4   -0.77    0.44
   9   6   4   -0.23    0.40
  -9   6  -4   -0.58    0.47
  10  -7  -4   -0.26    0.37
 -10   7   4   -0.53    0.33
  10   7  -4    0.24    0.36
   9  -7  -4    1.11    0.55
   9   7  -4    1.64    0.42
  -9   7   4    1.62    0.55
   8  -7  -4    2.56    0.46
  -8  -7   4    3.83    0.49
   8  -7  -4    4.65    0.70
  -8  -7   4    2.46    0.74
   8   7  -4    3.61    0.51
  -8   7   4    3.93    0.63
  -7  -7   4    1.62    0.60
   7  -7  -4    1.62    0.40
  -7  -7   4    2.13    0.37
   7  -7  -4    2.21    0.45
  -7   7   4    2.46    0.44
   7   7  -4    2.31    0.42
  -6  -7   4   15.37    1.10
  -6  -7   4   14.71    0.62
   6  -7  -4   16.06    0.91
   6  -7  -4   15.23    0.84
  -6   7   4   15.32    0.80
   6   7  -4   13.91    0.65
  -5  -7   4    0.31    0.08
   5  -7  -4    0.27    0.22
   5  -7  -4    0.74    0.27
  -5  -7   4    0.31    0.34
  -5  -7   4    0.31    0.19
  -5   7   4    0.54    0.25
   5   7  -4    0.45    0.23
   4  -7  -4    0.96    0.30
  -4  -7   4    0.80    0.17
  -4  -7   4    0.99    0.20
  -4  -7   4    0.85    0.37
  -4   7   4    1.15    0.29
   4   7  -4    1.13    0.23
  -3  -7   4   17.16    0.72
   3  -7  -4   17.27    0.66
  -3  -7   4   16.15    0.51
  -3  -7   4   15.48    1.00
   3   7  -4   17.15    0.56
  -3   7   4   15.89    0.63
  -3   7   4   16.51    0.63
   3   7  -4   15.33    0.98
  -2  -7   4    1.45    0.27
   2  -7  -4    1.35    0.24
  -2  -7   4    1.98    0.21
   2  -7  -4    1.21    0.48
  -2  -7   4    1.53    0.40
  -2   7   4    1.78    0.28
   2   7  -4    1.25    0.25
   2   7  -4    0.99    0.37
   2   7  -4    1.54    0.22
   2   7  -4    1.80    0.22
   1  -7  -4    1.34    0.44
  -1  -7   4    1.30    0.29
  -1  -7   4    1.60    0.19
  -1  -7   4    1.53    0.36
   1  -7  -4    1.57    0.26
   1   7  -4    1.71    0.21
   1   7  -4    1.76    0.21
   1   7  -4    1.46    0.28
  -1   7   4    1.79    0.25
   0  -7   4    1.89    0.42
   0  -7   4    2.24    0.25
   0  -7  -4    1.82    0.41
   0  -7  -4    1.74    0.24
   0  -7   4    2.34    0.22
   0  -7  -4    2.57    0.29
   0  -7   4    1.64    0.36
   0   7  -4    2.37    0.25
   0   7  -4    2.50    0.26
   0   7   4    2.75    0.28
   0   7  -4    2.10    0.33
  -1  -7  -4    2.23    0.25
   1  -7   4    1.55    0.36
  -1  -7  -4    2.44    0.28
   1  -7   4    1.91    0.37
  -1  -7  -4    2.08    0.36
   1  -7   4    2.09    0.27
   1  -7   4    2.68    0.26
  -1   7  -4    2.68    0.28
  -1   7  -4    1.48    0.36
  -1   7  -4    2.21    0.27
   1   7   4    2.72    0.26
  -2  -7  -4    1.87    0.26
   2  -7   4    1.66    0.29
  -2  -7  -4    1.54    0.28
   2  -7   4    1.37    0.37
   2  -7   4    0.90    0.38
  -2   7  -4    1.48    0.27
   2   7   4    1.31    0.25
   2   7   4    1.71    0.25
  -2   7  -4    1.17    0.25
  -3  -7  -4   -0.03    0.18
   3  -7   4    0.07    0.17
  -3  -7  -4   -0.01    0.13
   3  -7   4   -0.32    0.18
  -3   7  -4    0.06    0.19
  -3   7  -4   -0.19    0.20
   3   7   4   -0.29    0.16
   3   7   4   -0.23    0.14
   4  -7   4    0.55    0.28
   4  -7   4   -0.01    0.35
  -4  -7  -4   -0.01    0.20
  -4   7  -4    0.33    0.22
   4   7   4    0.37    0.23
   4   7   4    0.51    0.21
   5  -7   4    2.84    0.65
  -5  -7  -4    3.72    0.43
   5  -7   4    3.23    0.50
   5   7   4    3.13    0.42
  -5   7  -4    3.43    0.45
   5   7   4    3.50    0.40
   6  -7   4    1.72    0.63
   6  -7   4    2.43    0.49
  -6  -7  -4    2.36    0.44
   6   7   4    1.53    0.40
  -6   7  -4    2.24    0.49
   7  -7   4    0.92    0.48
   7  -7   4   -0.52    0.54
  -7  -7  -4    0.86    0.36
   7   7   4    0.66    0.38
  -7   7  -4    1.03    0.49
   8  -7   4    0.20    0.36
   8  -7   4   -0.48    0.63
   8   7   4    0.33    0.36
  -8   7  -4    0.52    0.39
   9  -7   4    0.03    0.49
  -9   7  -4   -0.29    0.48
   9   7   4    0.23    0.37
  10  -8  -4   -0.17    0.39
 -10   8   4   -0.05    0.38
  10   8  -4   -0.17    0.33
   9  -8  -4    1.62    0.49
   9   8  -4    1.74    0.43
  -9   8   4    1.76    0.48
  -8  -8   4   -0.27    0.52
   8  -8  -4    0.59    0.49
   8  -8  -4    0.01    0.31
   8   8  -4    0.47    0.35
  -8   8   4    0.82    0.46
  -7  -8   4   23.71    1.49
  -7  -8   4   21.74    0.81
   7  -8  -4   22.63    1.21
   7  -8  -4   25.03    1.14
   7   8  -4   24.44    0.94
  -7   8   4   23.83    1.06
  -6  -8   4    8.93    0.50
  -6  -8   4    8.86    0.90
   6  -8  -4    8.90    0.73
   6  -8  -4    9.48    0.73
  -6   8   4    9.37    0.69
   6   8  -4    8.22    0.52
  -5  -8   4    0.15    0.33
   5  -8  -4   -0.10    0.19
  -5  -8   4   -0.03    0.09
   5  -8  -4    0.15    0.31
  -5  -8   4   -0.01    0.16
  -5   8   4    0.20    0.28
   5   8  -4    0.14    0.20
  -4  -8   4   -0.04    0.30
   4  -8  -4    0.44    0.21
  -4  -8   4    0.39    0.16
  -4  -8   4    0.19    0.15
  -4   8   4    0.53    0.21
   4   8  -4    0.51    0.19
  -3  -8   4    6.70    0.74
  -3  -8   4    7.79    0.53
  -3  -8   4    7.69    0.35
   3  -8  -4    7.39    0.45
  -3   8   4    7.29    0.48
   3   8  -4    7.74    0.36
  -3   8   4    7.55    0.43
  -2  -8   4   13.33    0.74
   2  -8  -4   13.00    0.55
   2  -8  -4   13.26    0.93
  -2  -8   4   13.73    0.43
  -2  -8   4   13.87    0.91
  -2   8   4   14.11    0.57
   2   8  -4   13.75    0.47
   2   8  -4   14.49    0.47
   2   8  -4   14.07    0.90
   2   8  -4   13.98    0.70
  -1  -8   4    6.44    0.29
  -1  -8   4    6.18    0.69
  -1  -8   4    5.97    0.57
   1  -8  -4    6.18    0.64
   1  -8  -4    6.39    0.36
   1   8  -4    6.21    0.31
   1   8  -4    6.15    0.33
  -1   8   4    6.21    0.37
   1   8  -4    6.13    0.49
   0  -8   4    8.10    0.39
   0  -8  -4    7.66    0.73
   0  -8   4    8.63    0.71
   0  -8  -4    8.28    0.42
   0  -8  -4    8.27    0.41
   0  -8   4    8.06    0.35
   0  -8   4    8.05    0.75
   0   8  -4    7.76    0.37
   0   8  -4    8.05    0.64
   0   8   4    8.12    0.40
   0   8  -4    8.33    0.38
  -1  -8  -4   16.64    0.57
  -1  -8  -4   16.55    0.91
   1  -8   4   17.23    0.61
   1  -8   4   17.37    1.06
   1  -8   4   17.08    0.56
  -1  -8  -4   17.56    0.59
   1  -8   4   17.06    0.99
  -1   8  -4   17.07    0.59
   1   8   4   17.56    0.57
  -1   8  -4   17.44    0.99
  -1   8  -4   17.22    0.59
   2  -8   4   10.80    0.85
   2  -8   4   12.04    0.56
  -2  -8  -4   11.50    0.49
  -2  -8  -4   11.49    0.66
   2   8   4   11.00    0.50
  -2   8  -4   10.88    0.52
   2   8   4   11.19    0.46
  -2   8  -4   11.08    0.49
  -3  -8  -4   -0.22    0.18
   3  -8   4   -0.06    0.31
  -3  -8  -4   -0.05    0.17
   3  -8   4    0.22    0.23
  -3   8  -4   -0.10    0.21
   3   8   4    0.04    0.17
   3   8   4    0.12    0.16
  -3   8  -4    0.16    0.20
   4  -8   4   -0.05    0.19
  -4  -8  -4   -0.11    0.20
   4  -8   4   -0.03    0.36
   4   8   4    0.00    0.18
  -4   8  -4   -0.03    0.26
   4   8   4   -0.23    0.19
   5  -8   4    8.60    1.06
   5  -8   4    7.90    0.59
  -5  -8  -4    7.83    0.53
   5   8   4    7.83    0.55
   5   8   4    7.57    0.49
  -5   8  -4    7.04    0.54
   6  -8   4    5.32    0.89
   6  -8   4    7.45    0.73
  -6  -8  -4    5.96    0.54
  -6   8  -4    6.84    0.71
   6   8   4    7.15    0.62
   6   8   4    6.81    0.52
  -7  -8  -4    0.38    0.33
   7  -8   4    0.70    0.48
   7  -8   4    0.20    0.59
  -7   8  -4    0.87    0.47
   7   8   4    0.41    0.36
   8  -8   4   -0.25    0.40
   8   8   4    0.34    0.39
  -8   8  -4    0.13    0.46
   9  -8   4   -1.27    0.69
   9  -8   4    0.24    0.51
  -9   8  -4    0.38    0.50
   9   8   4   -0.06    0.37
  10  -9  -4   -0.53    0.33
  10   9  -4    0.23    0.35
 -10   9   4   -0.17    0.34
   9  -9  -4    0.06    0.35
  -9   9   4    0.21    0.38
   9   9  -4    0.06    0.33
   8  -9  -4    1.02    0.44
  -8  -9   4    0.27    0.62
   8  -9  -4    1.48    0.44
   8   9  -4    0.87    0.33
  -8   9   4    0.89    0.39
   7  -9  -4    2.39    0.55
   7  -9  -4    1.92    0.43
  -7  -9   4    2.19    0.34
  -7  -9   4    1.75    0.58
   7   9  -4    2.35    0.38
  -7   9   4    2.35    0.51
  -6  -9   4    4.51    0.24
  -6  -9   4    4.13    0.68
  -6  -9   4    5.13    0.40
  -6  -9   4    4.31    0.26
   6  -9  -4    5.77    0.71
   6  -9  -4    5.66    0.60
  -6   9   4    4.38    0.52
   6   9  -4    4.74    0.45
   5  -9  -4    5.55    0.63
   5  -9  -4    4.93    0.48
  -5  -9   4    5.49    0.39
  -5  -9   4    4.80    0.68
  -5  -9   4    5.38    0.36
   5   9  -4    5.27    0.39
  -5   9   4    4.73    0.44
  -4  -9   4    0.98    0.39
  -4  -9   4    1.06    0.19
   4  -9  -4    1.36    0.33
  -4  -9   4    1.10    0.23
  -4   9   4    0.74    0.28
   4   9  -4    1.04    0.20
  -3  -9   4    0.33    0.34
  -3  -9   4    0.79    0.16
  -3  -9   4    0.41    0.22
   3  -9  -4    0.82    0.27
  -3   9   4    0.67    0.25
   3   9  -4    0.77    0.18
  -3   9   4    0.50    0.23
   2  -9  -4   -0.05    0.15
  -2  -9   4   -0.05    0.29
  -2  -9   4    0.05    0.12
  -2  -9   4   -0.09    0.17
  -2   9   4    0.10    0.19
   2   9  -4   -0.15    0.13
   2   9  -4    0.02    0.12
   2   9  -4   -0.19    0.12
  -1  -9   4    2.46    0.46
   1  -9  -4    1.48    0.54
   1  -9  -4    2.18    0.29
  -1  -9   4    2.02    0.37
  -1  -9   4    2.48    0.22
  -1   9   4    3.02    0.31
   1   9  -4    2.50    0.23
   1   9  -4    2.85    0.25
   1   9  -4    2.04    0.34
   0  -9   4   -0.14    0.26
   0  -9  -4    0.27    0.19
   0  -9   4    0.01    0.15
   0  -9   4    0.14    0.12
   0  -9  -4    0.30    0.41
   0  -9   4    0.02    0.25
   0   9  -4    0.10    0.14
   0   9  -4    0.16    0.17
   0   9  -4    0.07    0.21
   0   9   4   -0.08    0.15
  -1  -9  -4    0.13    0.19
   1  -9   4    0.32    0.25
  -1  -9  -4   -0.10    0.34
   1  -9   4    0.07    0.21
   1  -9   4    0.08    0.18
  -1   9  -4    0.17    0.17
  -1   9  -4    0.08    0.15
   1   9   4    0.01    0.15
   2  -9   4    1.66    0.45
   2  -9   4    2.79    0.34
  -2  -9  -4    2.63    0.43
  -2  -9  -4    2.65    0.29
  -2   9  -4    2.80    0.33
   2   9   4    2.72    0.28
  -2   9  -4    2.52    0.32
  -3  -9  -4    2.15    0.32
   3  -9   4    1.64    0.48
   3  -9   4    2.38    0.37
  -3  -9  -4    2.69    0.32
   3   9   4    3.26    0.36
   3   9   4    2.68    0.30
  -3   9  -4    2.97    0.38
  -3   9  -4    2.69    0.37
  -4  -9  -4    3.43    0.24
   4  -9   4    3.19    0.59
  -4  -9  -4    3.55    0.38
   4  -9   4    3.45    0.44
   4   9   4    3.81    0.43
   4   9   4    3.56    0.37
  -4   9  -4    2.70    0.41
  -5  -9  -4   10.53    0.60
   5  -9   4    9.82    1.01
   5  -9   4    9.00    0.64
   5   9   4   10.41    0.62
  -5   9  -4   10.10    0.69
   5   9   4   10.08    0.55
  -6  -9  -4    4.05    0.49
   6  -9   4    3.03    0.67
   6  -9   4    3.55    0.59
   6   9   4    3.81    0.50
  -6   9  -4    3.30    0.56
   7  -9   4    0.03    0.42
   7  -9   4    1.14    0.50
   7   9   4    0.49    0.35
  -7   9  -4    0.89    0.50
   8  -9   4   -1.15    0.54
   8  -9   4    0.08    0.47
   8   9   4    0.37    0.38
  -8   9  -4    0.34    0.50
   9 -10  -4    0.32    0.53
  -9  10   4    0.41    0.49
   9  10  -4    0.38    0.34
   8 -10  -4    2.13    0.52
   8 -10  -4    2.22    0.53
  -8 -10   4    1.41    0.60
  -8  10   4    2.36    0.50
   8  10  -4    2.52    0.41
   7 -10  -4    0.73    0.45
   7 -10  -4    0.61    0.38
  -7 -10   4    0.43    0.47
   7  10  -4    0.56    0.30
  -7  10   4    1.06    0.45
   6 -10  -4    1.19    0.40
  -6 -10   4    1.06    0.48
  -6 -10   4    1.44    0.26
   6 -10  -4    1.50    0.46
  -6 -10   4    1.31    0.20
   6  10  -4    1.72    0.33
  -6  10   4    1.88    0.44
   5 -10  -4    1.47    0.38
  -5 -10   4    1.50    0.47
  -5 -10   4    2.07    0.26
  -5 -10   4    1.67    0.26
   5 -10  -4    1.27    0.39
  -5  10   4    2.36    0.42
   5  10  -4    1.57    0.26
  -4 -10   4    2.73    0.55
   4 -10  -4    2.26    0.39
  -4 -10   4    2.20    0.23
  -4 -10   4    1.78    0.29
  -4  10   4    2.12    0.33
   4  10  -4    2.11    0.26
  -3 -10   4    0.09    0.17
  -3 -10   4    0.02    0.22
   3 -10  -4    0.06    0.23
  -3 -10   4    0.19    0.13
   3  10  -4    0.14    0.14
  -3  10   4    0.33    0.22
  -3  10   4    0.39    0.24
  -2 -10   4   -0.08    0.20
  -2 -10   4   -0.21    0.29
  -2 -10   4   -0.05    0.10
   2 -10  -4   -0.12    0.20
  -2  10   4    0.08    0.19
   2  10  -4    0.06    0.13
   2  10  -4   -0.15    0.10
   1 -10  -4    0.03    0.20
  -1 -10   4   -0.11    0.22
  -1 -10   4   -0.15    0.23
  -1 -10   4    0.20    0.12
  -1  10   4    0.10    0.18
   1  10  -4   -0.04    0.14
   1  10  -4   -0.04    0.18
   1  10  -4    0.17    0.12
   0 -10   4   26.53    0.72
   0 -10  -4   25.53    0.75
   0 -10   4   25.38    1.37
   0 -10   4   24.60    1.19
   0 -10   4   24.30    0.65
   0 -10  -4   24.15    1.22
   0  10   4   26.14    0.74
   0  10  -4   24.42    0.69
   0  10  -4   24.43    0.69
   1 -10   4   10.51    0.86
  -1 -10  -4   10.11    0.48
   1 -10   4   10.53    0.88
   1 -10   4   10.29    0.48
  -1 -10  -4   10.00    0.80
  -1  10  -4    9.83    0.46
   1  10   4   11.18    0.46
  -1  10  -4    9.78    0.46
   2 -10   4    3.11    0.37
   2 -10   4    1.91    0.48
  -2 -10  -4    2.25    0.48
  -2 -10  -4    3.01    0.31
   2  10   4    2.74    0.29
  -2  10  -4    2.44    0.31
  -2  10  -4    2.88    0.34
   3 -10   4    1.78    0.35
  -3 -10  -4    1.69    0.27
  -3 -10  -4    0.87    0.34
   3 -10   4    1.36    0.41
  -3  10  -4    1.37    0.27
  -3  10  -4    1.79    0.32
   3  10   4    1.34    0.26
   3  10   4    1.51    0.25
   4 -10   4   13.07    0.68
   4 -10   4   14.05    1.12
  -4 -10  -4   11.85    0.57
  -4 -10  -4   12.94    0.54
  -4  10  -4   12.91    0.70
   4  10   4   13.15    0.62
   4  10   4   13.05    0.56
   5 -10   4    1.27    0.35
   5 -10   4    0.78    0.42
  -5 -10  -4    1.66    0.33
   5  10   4    1.01    0.31
  -5  10  -4    0.89    0.39
   5  10   4    1.45    0.30
   6 -10   4   -0.27    0.33
   6 -10   4   -0.06    0.38
  -6 -10  -4    0.13    0.27
  -6  10  -4    0.72    0.43
   6  10   4    0.01    0.27
   7 -10   4    1.56    0.53
   7 -10   4    0.84    0.53
  -7  10  -4    1.02    0.47
   7  10   4    0.56    0.35
   8 -10   4   -0.18    0.43
   8 -10   4   -0.59    0.58
  -8  10  -4    0.46    0.50
   8  10   4   -0.36    0.34
   9 -11  -4    1.40    0.57
   9  11  -4    1.47    0.39
  -9  11   4    0.95    0.57
   8 -11  -4    0.23    0.38
  -8 -11   4   -0.30    0.52
   8 -11  -4    0.01    0.44
   8  11  -4    0.40    0.30
  -8  11   4    0.58    0.46
  -7 -11   4    0.58    0.47
   7 -11  -4    1.46    0.49
   7 -11  -4    0.59    0.45
  -7  11   4    1.49    0.41
   7  11  -4    1.63    0.34
   6 -11  -4    2.01    0.52
  -6 -11   4    1.92    0.57
   6 -11  -4    1.97    0.52
  -6 -11   4    1.78    0.27
  -6 -11   4    1.58    0.26
   6  11  -4    2.02    0.32
  -6  11   4    1.53    0.46
  -5 -11   4    1.41    0.22
  -5 -11   4    0.74    0.43
  -5 -11   4    0.97    0.24
   5 -11  -4    0.96    0.32
   5 -11  -4    1.27    0.39
   5  11  -4    1.22    0.24
  -5  11   4    1.56    0.38
  -4 -11   4    0.36    0.21
  -4 -11   4    0.28    0.36
   4 -11  -4    0.31    0.24
  -4 -11   4    0.62    0.15
  -4  11   4    0.43    0.29
   4  11  -4    0.23    0.16
  -3 -11   4    2.98    0.56
  -3 -11   4    3.67    0.46
   3 -11  -4    3.10    0.40
  -3 -11   4    3.35    0.23
   3  11  -4    3.53    0.26
  -3  11   4    3.16    0.36
  -3  11   4    2.95    0.38
  -2 -11   4    9.45    0.90
  -2 -11   4    8.11    0.68
   2 -11  -4    8.55    0.50
  -2 -11   4    8.33    0.31
  -2  11   4    9.13    0.49
   2  11  -4    8.31    0.35
  -2  11   4    7.93    0.48
  -1 -11   4   10.42    0.94
  -1 -11   4   10.66    0.82
   1 -11  -4   10.12    0.50
  -1 -11   4   10.31    0.37
   1  11  -4   10.30    0.40
   1  11  -4   10.46    0.39
   1  11  -4   11.50    0.77
  -1  11   4   10.64    0.49
   0 -11   4    3.17    0.47
   0 -11   4    3.51    0.63
   0 -11  -4    4.07    0.34
   0 -11   4    3.78    0.30
   0 -11  -4    3.12    0.64
   0  11  -4    4.68    0.30
   0  11   4    4.37    0.32
   0  11  -4    4.67    0.31
   1 -11   4   -0.02    0.16
  -1 -11  -4    0.25    0.19
   1 -11   4   -0.02    0.29
  -1 -11  -4   -0.63    0.40
  -1  11  -4    0.00    0.15
   1  11   4    0.00    0.17
  -1  11  -4   -0.06    0.15
   2 -11   4    5.36    0.41
  -2 -11  -4    4.17    0.61
   2 -11   4    3.73    0.61
  -2 -11  -4    5.52    0.38
  -2  11  -4    5.45    0.40
   2  11   4    5.41    0.35
  -2  11  -4    5.38    0.41
   3 -11   4   17.23    1.19
   3 -11   4   17.65    0.76
  -3 -11  -4   17.07    0.89
  -3 -11  -4   18.14    0.64
   3  11   4   17.68    0.62
  -3  11  -4   16.80    0.69
  -3  11  -4   17.25    0.73
   3  11   4   17.14    0.66
   4 -11   4    4.24    0.52
   4 -11   4    2.73    0.60
  -4 -11  -4    3.28    0.41
  -4 -11  -4    4.62    0.43
   4  11   4    4.69    0.42
  -4  11  -4    4.20    0.49
   4  11   4    3.72    0.34
   5 -11   4    3.07    0.66
   5 -11   4    3.20    0.48
  -5 -11  -4    3.97    0.44
   5  11   4    3.46    0.39
  -5  11  -4    3.06    0.49
   5  11   4    4.44    0.48
   6 -11   4    0.00    0.36
   6 -11   4   -0.38    0.35
   6  11   4   -0.27    0.26
  -6  11  -4   -0.36    0.35
   7 -11   4    0.28    0.45
   7 -11   4   -0.50    0.53
   7  11   4    0.05    0.31
  -7  11  -4    0.49    0.46
   8 -11   4    0.50    0.51
   8 -11   4   -0.63    0.59
  -8  11  -4    0.86    0.54
   8  11   4    0.40    0.39
   9 -12  -4    0.11    0.52
  -9  12   4    0.31    0.52
   9  12  -4    0.60    0.32
   8 -12  -4    2.48    0.59
   8 -12  -4    2.62    0.63
  -8 -12   4    2.30    0.70
  -8  12   4    3.29    0.65
   8  12  -4    2.49    0.41
   7 -12  -4    0.90    0.48
  -7 -12   4    0.90    0.50
   7 -12  -4    0.28    0.39
   7  12  -4    1.13    0.30
  -7  12   4    1.39    0.51
  -6 -12   4    3.60    0.69
   6 -12  -4    2.61    0.53
  -6 -12   4    2.18    0.33
   6 -12  -4    1.85    0.52
   6  12  -4    3.14    0.36
  -6  12   4    4.42    0.55
   5 -12  -4    2.49    0.47
  -5 -12   4    1.50    0.53
  -5 -12   4    2.05    0.23
  -5 -12   4    1.55    0.30
   5 -12  -4    1.71    0.48
  -5  12   4    2.34    0.45
   5  12  -4    1.69    0.26
   4 -12  -4    2.51    0.42
  -4 -12   4    2.02    0.21
  -4 -12   4    2.01    0.35
  -4 -12   4    2.07    0.54
  -4  12   4    1.64    0.36
   4  12  -4    2.11    0.23
   3 -12  -4    3.20    0.41
  -3 -12   4    2.69    0.21
  -3 -12   4    2.52    0.40
  -3 -12   4    2.76    0.21
  -3 -12   4    2.42    0.51
   3  12  -4    2.77    0.24
  -3  12   4    2.49    0.37
  -3  12   4    3.41    0.40
  -2 -12   4    9.24    0.93
  -2 -12   4    8.62    0.31
   2 -12  -4   10.00    0.54
  -2 -12   4    8.42    0.73
  -2  12   4    9.42    0.50
  -2  12   4    7.84    0.49
   2  12  -4    9.07    0.36
  -1 -12   4    0.25    0.12
   1 -12  -4    0.06    0.19
  -1 -12   4    0.03    0.26
  -1 -12   4    0.10    0.35
  -1  12   4    0.11    0.18
   1  12  -4    0.27    0.13
   1  12  -4    0.42    0.16
   0 -12   4    0.47    0.33
   0 -12   4    0.65    0.18
   0 -12   4    0.60    0.29
   0 -12  -4    0.99    0.24
   0  12  -4    1.16    0.20
   0  12   4    0.98    0.21
   0  12  -4    1.26    0.21
   1 -12   4   -0.03    0.16
  -1 -12  -4   -0.09    0.19
   1 -12   4    0.19    0.33
  -1  12  -4   -0.25    0.15
  -1  12  -4   -0.22    0.15
   1  12   4   -0.04    0.16
   2 -12   4    1.20    0.47
  -2 -12  -4    1.56    0.27
  -2 -12  -4    1.03    0.53
   2 -12   4    1.99    0.30
  -2  12  -4    1.76    0.30
   2  12   4    2.55    0.28
  -2  12  -4    2.27    0.32
  -3 -12  -4    1.97    0.29
   3 -12   4    2.04    0.56
  -3 -12  -4    0.94    0.46
   3 -12   4    1.94    0.36
  -3  12  -4    2.45    0.34
  -3  12  -4    2.19    0.36
   3  12   4    2.19    0.29
   4 -12   4    2.40    0.40
   4 -12   4    1.68    0.50
  -4 -12  -4    2.42    0.34
  -4 -12  -4    1.62    0.39
   4  12   4    2.23    0.31
  -4  12  -4    1.87    0.41
   4  12   4    2.26    0.35
  -5 -12  -4    0.03    0.27
   5 -12   4    0.03    0.24
   5 -12   4    0.09    0.36
   5  12   4   -0.11    0.25
  -5  12  -4   -0.21    0.33
   6 -12   4    0.07    0.52
   6 -12   4   -0.18    0.37
   6  12   4   -0.31    0.23
  -6  12  -4   -0.24    0.39
   7 -12   4   -0.62    0.54
   7 -12   4   -0.18    0.41
   7  12   4    0.11    0.31
  -7  12  -4   -0.29    0.43
   8 -12   4   -0.73    0.57
   8 -12   4    0.17    0.48
   8  12   4   -0.15    0.33
  -8  12  -4    0.08    0.50
   9 -13  -4    0.02    0.37
  -9  13   4   -0.56    0.33
   9  13  -4    0.15    0.30
   8 -13  -4    0.59    0.41
  -8 -13   4    0.24    0.56
   8 -13  -4    0.13    0.37
  -8  13   4   -0.07    0.33
   8  13  -4   -0.15    0.24
   7 -13  -4    0.14    0.34
   7 -13  -4    0.09    0.45
  -7 -13   4    0.24    0.45
   7  13  -4   -0.02    0.24
  -7  13   4   -0.25    0.38
  -6 -13   4    0.40    0.45
  -6 -13   4   -0.07    0.23
   6 -13  -4    0.64    0.44
   6 -13  -4    0.21    0.41
  -6  13   4    0.25    0.40
   6  13  -4    0.26    0.22
  -5 -13   4    0.93    0.49
   5 -13  -4    1.18    0.40
  -5 -13   4    1.00    0.31
   5 -13  -4    0.93    0.44
  -5 -13   4    1.14    0.19
  -5  13   4    1.42    0.35
   5  13  -4    0.87    0.21
  -4 -13   4    4.16    0.73
  -4 -13   4    5.03    0.59
  -4 -13   4    4.97    0.26
   4 -13  -4    4.99    0.53
  -4  13   4    5.26    0.45
   4  13  -4    4.57    0.28
  -3 -13   4    3.15    0.20
  -3 -13   4    2.17    0.40
   3 -13  -4    3.00    0.40
  -3 -13   4    2.41    0.54
  -3 -13   4    2.90    0.19
  -3  13   4    3.17    0.40
  -3  13   4    2.83    0.38
   3  13  -4    3.24    0.23
   3  13  -4    2.92    0.22
  -2 -13   4    3.47    0.62
  -2 -13   4    3.59    0.51
  -2 -13   4    3.87    0.21
   2 -13  -4    3.84    0.41
  -2  13   4    4.26    0.39
  -2  13   4    4.35    0.39
   2  13  -4    4.16    0.27
   2  13  -4    3.26    0.22
  -1 -13   4    2.87    0.21
  -1 -13   4    3.11    0.59
   1 -13  -4    2.93    0.34
  -1 -13   4    2.16    0.43
  -1  13   4    3.24    0.34
   1  13  -4    2.36    0.22
   1  13  -4    3.25    0.26
   0 -13   4    5.13    0.79
   0 -13  -4    6.87    0.42
   0 -13   4    4.83    0.66
   0 -13   4    6.08    0.35
   0  13   4    5.95    0.39
   0  13  -4    6.05    0.35
   0  13  -4    6.13    0.35
   1 -13   4    0.05    0.17
   1 -13   4    0.40    0.28
  -1 -13  -4    0.38    0.21
   1  13   4    0.14    0.17
  -1  13  -4    0.43    0.21
  -1  13  -4    0.37    0.19
   2 -13   4   11.58    0.57
  -2 -13  -4   11.09    0.51
   2 -13   4   12.00    1.10
  -2 -13  -4    9.74    0.92
   2  13   4   10.65    0.47
  -2  13  -4   11.24    0.55
  -2  13  -4   12.27    0.57
  -3 -13  -4   -0.15    0.20
   3 -13   4   -0.08    0.24
   3 -13   4   -0.35    0.38
  -3 -13  -4   -1.02    0.43
  -3  13  -4   -0.07    0.23
  -3  13  -4    0.10    0.24
   3  13   4   -0.10    0.17
   4 -13   4    1.29    0.36
  -4 -13  -4    0.98    0.28
   4 -13   4    0.67    0.55
  -4 -13  -4    0.12    0.41
  -4  13  -4    1.55    0.40
   4  13   4    1.19    0.29
   4  13   4    1.06    0.26
   5 -13   4   -0.29    0.31
   5 -13   4    0.51    0.52
  -5  13  -4    0.01    0.33
   5  13   4    0.32    0.25
   6 -13   4    0.00    0.36
   6 -13   4    0.23    0.57
   6  13   4    0.85    0.33
  -6  13  -4   -0.28    0.39
   7 -13   4   -0.17    0.56
   7 -13   4    0.86    0.47
   7  13   4    0.27    0.30
  -7  13  -4    0.10    0.45
   8 -13   4   -1.27    0.55
   8 -13   4    0.25    0.50
  -8  13  -4    0.56    0.52
   8  13   4   -0.31    0.28
   9 -14  -4   -0.17    0.49
   9  14  -4    0.30    0.29
  -9  14   4    0.99    0.56
  -8 -14   4   -0.30    0.50
   8 -14  -4    0.17    0.43
   8 -14  -4    0.16    0.50
  -8  14   4   -0.09    0.44
   8  14  -4    0.23    0.27
  -7 -14   4   -0.01    0.44
   7 -14  -4   -0.02    0.40
   7 -14  -4    0.09    0.45
  -7  14   4    0.20    0.40
   7  14  -4    0.15    0.23
   6 -14  -4   -0.12    0.39
   6 -14  -4    0.76    0.43
  -6 -14   4    0.96    0.50
  -6 -14   4    0.50    0.27
  -6  14   4    0.64    0.33
   6  14  -4    0.39    0.21
  -5 -14   4    1.82    0.39
   5 -14  -4    2.71    0.49
  -5 -14   4    2.54    0.64
   5 -14  -4    2.11    0.55
  -5  14   4    2.95    0.49
   5  14  -4    2.38    0.25
  -4 -14   4    3.68    0.71
  -4 -14   4    3.47    0.49
   4 -14  -4    3.90    0.50
  -4 -14   4    4.06    0.21
  -4  14   4    4.61    0.51
   4  14  -4    4.57    0.26
   4  14  -4    3.77    0.24
  -3 -14   4    3.03    0.66
  -3 -14   4    2.45    0.16
  -3 -14   4    2.22    0.42
  -3 -14   4    2.26    0.17
   3 -14  -4    2.33    0.38
   3  14  -4    2.24    0.20
   3  14  -4    2.25    0.18
  -3  14   4    2.59    0.38
  -3  14   4    2.84    0.39
  -2 -14   4    0.19    0.10
  -2 -14   4    0.34    0.40
  -2 -14   4   -0.03    0.23
   2 -14  -4    0.14    0.23
   2  14  -4    0.10    0.13
  -2  14   4    0.19    0.23
  -2  14   4    0.20    0.22
   2  14  -4    0.04    0.10
   1 -14  -4    1.17    0.26
  -1 -14   4    1.49    0.41
  -1 -14   4    0.91    0.47
  -1  14   4    2.12    0.31
   1  14  -4    1.82    0.22
   0 -14  -4    0.76    0.23
   0 -14   4    0.43    0.37
   0 -14   4    0.29    0.42
   0 -14   4    0.92    0.20
   0  14  -4    0.86    0.21
   0  14  -4    0.68    0.18
   0  14   4    0.65    0.22
   1 -14   4    8.03    0.44
   1 -14   4    7.36    0.91
  -1 -14  -4    7.36    0.43
  -1  14  -4    7.67    0.42
   1  14   4    7.84    0.42
  -1  14  -4    8.37    0.44
   2 -14   4    0.47    0.23
  -2 -14  -4    0.36    0.20
   2 -14   4    0.45    0.36
  -2 -14  -4   -1.13    0.48
  -2  14  -4    0.49    0.24
  -2  14  -4    0.11    0.20
   2  14   4    0.37    0.19
  -3 -14  -4    0.35    0.23
   3 -14   4    0.63    0.29
   3 -14   4    0.60    0.39
  -3 -14  -4   -0.84    0.51
  -3  14  -4    0.88    0.29
  -3  14  -4    0.60    0.30
   3  14   4    0.40    0.19
   4 -14   4   11.79    0.73
  -4 -14  -4   10.33    0.55
   4 -14   4   11.59    1.15
  -4  14  -4   11.34    0.69
   5 -14   4    0.09    0.34
   5 -14   4    0.16    0.53
   5  14   4   -0.09    0.24
  -5  14  -4    0.12    0.26
   6 -14   4    0.31    0.58
   6 -14   4    0.30    0.33
  -6  14  -4    0.24    0.43
   6  14   4    0.35    0.30
   7 -14   4   -0.15    0.42
   7 -14   4    0.70    0.46
  -7  14  -4    0.51    0.50
   7  14   4    0.53    0.33
  -8 -15   4   -0.11    0.54
   8 -15  -4   -0.61    0.42
   8 -15  -4   -0.03    0.42
   8  15  -4   -0.01    0.22
  -8  15   4   -0.29    0.47
   7 -15  -4    1.51    0.57
  -7 -15   4    2.29    0.65
   7 -15  -4    2.24    0.57
   7  15  -4    1.92    0.29
  -7  15   4    2.15    0.55
   6 -15  -4    0.35    0.48
  -6 -15   4    0.50    0.48
   6 -15  -4    0.80    0.45
  -6 -15   4    0.44    0.31
   6  15  -4    0.94    0.23
  -6  15   4    1.69    0.49
   5 -15  -4    1.85    0.57
   5 -15  -4    2.66    0.50
  -5 -15   4    1.49    0.38
  -5 -15   4    2.20    0.63
  -5  15   4    2.36    0.45
   5  15  -4    2.16    0.23
   4 -15  -4   17.88    0.84
  -4 -15   4   16.43    1.25
  -4 -15   4   19.16    1.10
  -4 -15   4   15.90    0.37
  -4 -15   4   15.70    0.37
   4  15  -4   16.72    0.45
  -4  15   4   18.59    0.84
   4  15  -4   16.57    0.43
  -3 -15   4    1.14    0.37
   3 -15  -4    0.99    0.31
  -3 -15   4    0.98    0.10
  -3 -15   4    0.87    0.53
  -3 -15   4    0.96    0.10
  -3  15   4    1.00    0.31
   3  15  -4    1.08    0.13
   3  15  -4    0.99    0.14
  -3  15   4    1.29    0.33
   2 -15  -4    1.26    0.31
  -2 -15   4    1.11    0.45
  -2 -15   4    1.36    0.14
  -2 -15   4    1.17    0.40
   2  15  -4    1.29    0.15
   2  15  -4    1.57    0.18
  -2  15   4    1.64    0.31
  -2  15   4    1.62    0.32
   1 -15  -4    0.32    0.23
  -1 -15   4    0.08    0.24
  -1 -15   4    0.04    0.30
   1  15  -4    0.02    0.05
  -1  15   4    0.17    0.22
   1  15  -4    0.20    0.15
  -1  15   4    0.28    0.20
   0 -15   4    7.13    0.88
   0 -15   4    4.47    0.76
   0 -15  -4    6.68    0.43
   0 -15   4    6.91    0.38
   0  15   4    6.89    0.42
   0  15  -4    7.67    0.40
   0  15  -4    6.90    0.38
  -1 -15  -4    6.62    0.43
   1 -15   4    6.41    0.42
   1 -15   4    6.63    0.81
  -1  15  -4    5.69    0.38
  -1  15  -4    6.68    0.43
   1  15   4    5.52    0.37
  -2 -15  -4   -0.15    0.19
   2 -15   4    0.18    0.45
   2 -15   4    0.11    0.22
  -2  15  -4    0.25    0.21
   2  15   4    0.05    0.17
  -2  15  -4    0.30    0.23
  -3 -15  -4    6.87    0.82
   3 -15   4   11.52    1.23
  -3 -15  -4   10.02    0.52
   3 -15   4    9.96    0.61
   3  15   4   10.75    0.48
  -3  15  -4    9.84    0.60
  -3  15  -4   10.98    0.63
   4 -15   4    5.26    0.59
   4 -15   4    5.47    0.83
  -4  15  -4    6.71    0.58
   5 -15   4    1.78    0.58
   5 -15   4    1.70    0.46
   5  15   4    1.72    0.33
  -5  15  -4    1.62    0.44
   6 -15   4   -0.19    0.39
   6 -15   4   -0.35    0.34
  -6  15  -4   -0.61    0.34
   6  15   4    0.12    0.26
   7 -15   4   -0.12    0.61
   7 -15   4    0.31    0.35
   7  15   4    0.50    0.32
  -7  15  -4    0.30    0.48
   8 -16  -4    1.24    0.55
   8 -16  -4    0.21    0.53
   8  16  -4    0.23    0.23
  -8  16   4    0.13    0.37
   7 -16  -4    0.25    0.46
  -7 -16   4    0.79    0.53
   7 -16  -4    0.79    0.50
   7  16  -4    0.37    0.20
  -7  16   4    0.80    0.38
  -6 -16   4    5.18    0.87
   6 -16  -4    3.70    0.62
  -6 -16   4    3.36    0.50
   6 -16  -4    3.67    0.74
  -6  16   4    3.43    0.52
   6  16  -4    3.48    0.28
  -5 -16   4    0.57    0.34
   5 -16  -4    0.24    0.35
   5 -16  -4    0.81    0.40
  -5 -16   4    0.25    0.49
  -5  16   4    0.43    0.37
   5  16  -4    0.56    0.13
   4 -16  -4    2.70    0.45
  -4 -16   4    2.93    0.72
  -4 -16   4    1.93    0.47
   4  16  -4    1.82    0.13
  -4  16   4    1.73    0.39
   4  16  -4    2.29    0.15
  -3 -16   4    0.50    0.35
  -3 -16   4    0.74    0.54
   3 -16  -4    0.46    0.29
  -3  16   4    0.57    0.29
  -3  16   4    0.35    0.27
   3  16  -4    0.39    0.08
   3  16  -4    0.43    0.09
  -2 -16   4   18.47    0.41
  -2 -16   4   20.25    1.26
  -2 -16   4   20.67    1.50
   2 -16  -4   20.78    0.78
  -2  16   4   19.77    0.76
   2  16  -4   17.80    0.46
   2  16  -4   18.18    0.48
  -2  16   4   19.24    0.75
  -1 -16   4    4.99    0.79
   1 -16  -4    5.79    0.46
  -1 -16   4    4.30    0.68
   1  16  -4    5.18    0.29
  -1  16   4    5.72    0.43
  -1  16   4    5.82    0.43
   1  16  -4    5.36    0.32
   0 -16  -4   -0.18    0.19
   0 -16   4    0.09    0.30
   0 -16   4   -0.22    0.28
   0 -16   4    0.27    0.16
   0  16  -4    0.31    0.19
   0  16   4    0.23    0.19
   0  16  -4    0.19    0.16
  -1 -16  -4    0.52    0.22
   1 -16   4    0.48    0.44
   1 -16   4    0.37    0.21
   1  16   4    0.36    0.21
  -1  16  -4    0.70    0.25
  -1  16  -4    0.50    0.22
  -2 -16  -4    1.45    0.28
   2 -16   4    1.95    0.34
   2 -16   4    1.10    0.45
   2  16   4    1.62    0.26
  -2  16  -4    1.68    0.31
  -2  16  -4    2.19    0.37
   3 -16   4    0.81    0.31
   3 -16   4    0.69    0.42
  -3  16  -4    1.28    0.35
  -3  16  -4    0.67    0.28
   4 -16   4    4.99    0.92
   4 -16   4    6.41    0.60
  -4  16  -4    6.69    0.60
   5 -16   4    0.62    0.62
   5 -16   4    0.64    0.39
  -5  16  -4    0.83    0.41
   6 -16   4   -0.39    0.56
   6 -16   4   -0.21    0.39
  -6  16  -4   -0.20    0.37
   7 -16   4   -0.13    0.61
   7 -16   4   -0.25    0.43
   7  16   4    0.35    0.31
  -7  16  -4    0.30    0.47
   8 -17  -4   -0.03    0.46
   8 -17  -4   -0.24    0.45
  -8  17   4    0.23    0.48
   7 -17  -4   -0.04    0.43
   7 -17  -4    0.35    0.50
  -7 -17   4    0.66    0.54
   7  17  -4    0.00    0.16
  -7  17   4    0.49    0.47
   6 -17  -4    0.06    0.30
   6 -17  -4    0.32    0.50
  -6 -17   4   -0.07    0.48
  -6  17   4    1.19    0.46
   6  17  -4    0.16    0.14
  -5 -17   4    0.82    0.55
  -5 -17   4    0.31    0.30
   5 -17  -4    0.15    0.35
   5 -17  -4    0.55    0.50
   5  17  -4    0.47    0.07
  -5  17   4    0.52    0.39
   4 -17  -4    0.54    0.34
  -4 -17   4    0.27    0.53
  -4 -17   4    0.51    0.34
  -4  17   4    0.74    0.34
  -3 -17   4    0.58    0.54
   3 -17  -4    0.33    0.30
  -3 -17   4    0.42    0.36
  -3  17   4    0.65    0.30
  -3  17   4    0.88    0.32
  -2 -17   4    3.61    0.74
  -2 -17   4    3.58    0.62
  -2 -17   4    3.42    0.13
   2 -17  -4    3.53    0.41
  -2  17   4    4.40    0.46
   2  17  -4    3.41    0.19
   2  17  -4    3.68    0.20
  -2  17   4    4.07    0.43
   1 -17  -4    3.23    0.38
  -1 -17   4    2.43    0.69
  -1 -17   4    2.79    0.61
   1  17  -4    2.86    0.24
   1  17  -4    2.94    0.27
  -1  17   4    2.75    0.36
  -1  17   4    2.85    0.38
   0 -17   4    0.90    0.51
   0 -17   4    0.69    0.19
   0 -17  -4    0.69    0.26
   0  17  -4    0.76    0.23
   0  17   4    0.70    0.24
   0  17  -4    0.67    0.19
   1 -17   4   14.25    0.60
  -1 -17  -4   14.32    0.57
   1 -17   4   15.66    1.24
  -1  17  -4   14.54    0.60
   1  17   4   14.35    0.55
  -1  17  -4   15.57    0.62
   2 -17   4    2.49    0.66
   2 -17   4    2.68    0.37
  -2  17  -4    2.99    0.40
   2  17   4    2.37    0.29
  -2  17  -4    2.86    0.38
   3 -17   4   -0.10    0.51
   3 -17   4    0.05    0.27
  -3  17  -4   -0.38    0.28
   4 -17   4    3.44    0.50
   4 -17   4    3.66    0.83
  -4  17  -4    3.90    0.53
   5 -17   4    1.60    0.43
   5 -17   4    0.95    0.53
  -5  17  -4    0.90    0.44
   6 -17   4    0.44    0.49
   6 -17   4   -0.18    0.39
  -6  17  -4    0.13    0.40
   7 -17   4   -0.08    0.45
   7 -17   4    0.07    0.43
   7  17   4    0.34    0.28
  -7  17  -4   -0.21    0.43
  -7 -18   4    0.14    0.57
   7 -18  -4   -0.26    0.44
   7 -18  -4    0.58    0.55
  -7  18   4    0.02    0.34
   6 -18  -4    0.70    0.54
  -6 -18   4    1.09    0.57
   6 -18  -4    0.91    0.47
  -6  18   4    0.55    0.42
  -5 -18   4    0.68    0.36
   5 -18  -4    1.11    0.57
   5 -18  -4    0.67    0.41
  -5 -18   4    0.35    0.55
  -5  18   4    1.31    0.41
  -4 -18   4    1.91    0.48
  -4 -18   4    1.69    0.69
   4 -18  -4    1.83    0.44
  -4  18   4    2.51    0.47
  -3 -18   4    0.53    0.57
  -3 -18   4    0.77    0.40
   3 -18  -4    1.46    0.36
  -3  18   4    1.23    0.34
  -2 -18   4   -0.21    0.22
  -2 -18   4    0.02    0.37
   2 -18  -4   -0.04    0.24
  -2  18   4   -0.01    0.23
   2  18  -4    0.00    0.07
  -2  18   4   -0.04    0.26
   2  18  -4    0.13    0.07
  -1 -18   4    3.48    0.82
  -1 -18   4    2.35    0.54
   1 -18  -4    3.54    0.40
   1  18  -4    3.57    0.27
  -1  18   4    3.12    0.38
   1  18  -4    2.98    0.24
  -1  18   4    2.74    0.37
   0 -18   4    1.29    0.56
   0 -18  -4    2.18    0.32
   0  18   4    2.21    0.31
   0  18  -4    1.31    0.21
   0  18   4    2.48    0.34
   0  18  -4    2.15    0.28
   1 -18   4    2.38    0.32
   1 -18   4    2.26    0.57
  -1  18  -4    2.20    0.33
   2 -18   4    0.27    0.26
   2 -18   4   -0.05    0.49
  -2  18  -4   -0.05    0.26
   3 -18   4    0.56    0.32
   3 -18   4    0.83    0.47
  -3  18  -4    0.68    0.33
   4 -18   4   -0.21    0.38
   4 -18   4    0.14    0.30
  -4  18  -4    0.18    0.33
   5 -18   4    0.08    0.56
  -5  18  -4    0.17    0.35
   6 -18   4    0.49    0.70
  -6  18  -4    0.76    0.47
   7 -19  -4    1.15    0.44
  -7 -19   4    0.68    0.57
   7 -19  -4    1.24    0.64
  -7  19   4    1.82    0.57
  -6 -19   4    0.12    0.52
   6 -19  -4    0.07    0.38
   6 -19  -4   -0.36    0.38
  -6  19   4    0.05    0.38
   5 -19  -4   -0.11    0.35
  -5 -19   4    0.55    0.36
  -5 -19   4   -0.09    0.45
   5 -19  -4    0.46    0.43
  -5  19   4    0.27    0.36
   4 -19  -4    3.25    0.50
  -4 -19   4    3.22    0.62
   4 -19  -4    3.64    0.71
  -4 -19   4    2.94    0.71
  -4  19   4    5.20    0.58
  -3 -19   4    1.47    0.49
  -3 -19   4    0.81    0.55
   3 -19  -4    1.71    0.37
  -3  19   4    1.77    0.38
   2 -19  -4    0.43    0.28
  -2 -19   4    0.00    0.27
  -2 -19   4   -0.03    0.52
  -2  19   4    0.57    0.29
  -1 -19   4    0.61    0.39
  -1 -19   4    1.56    0.67
   1  19  -4    0.37    0.13
   1  19  -4    0.41    0.16
  -1  19   4    0.15    0.25
   0 -19   4   13.54    1.30
   0  19  -4   12.99    0.53
   0  19   4   13.36    0.60
   1 -19   4    2.59    0.70
  -1  19  -4    3.27    0.37
   2 -19   4    0.36    0.43
  -2  19  -4    0.78    0.30
   3 -19   4    1.14    0.54
  -3  19  -4    1.83    0.38
   4 -19   4    0.78    0.69
  -4  19  -4    0.47    0.36
   5 -19   4    1.99    0.77
  -5  19  -4    2.57    0.52
   6 -19   4    0.02    0.64
  -6  19  -4    0.16    0.43
  -7 -20   4    0.10    0.52
   7 -20  -4   -0.25    0.50
  -7  20   4   -0.18    0.43
   6 -20  -4    0.01    0.50
  -6 -20   4   -0.19    0.44
  -6  20   4    0.18    0.42
  -5 -20   4    0.36    0.56
   5 -20  -4    0.37    0.55
  -5 -20   4    0.23    0.38
  -5  20   4    0.94    0.41
   4 -20  -4    1.31    0.61
  -4 -20   4    1.28    0.67
  -4 -20   4    1.07    0.48
  -4  20   4    1.09    0.39
  -3 -20   4    0.22    0.39
  -3 -20   4    0.29    0.46
  -3  20   4    0.14    0.28
  -2 -20   4   -0.40    0.51
  -2 -20   4    0.11    0.30
  -2  20   4   -0.12    0.23
  -1 -20   4    0.16    0.56
  -1 -20   4    0.68    0.40
  -1  20   4    0.33    0.26
   1  20  -4    0.01    0.14
   0 -20   4   10.93    1.13
   0  20   4   10.94    0.59
   0  20  -4   11.37    0.49
   1 -20   4    1.05    0.63
   1  20   4    1.10    0.27
  -1  20  -4    1.08    0.29
   2 -20   4    1.19    0.55
  -2  20  -4    1.95    0.37
   3 -20   4   -0.39    0.53
  -3  20  -4   -0.04    0.31
   4 -20   4    0.20    0.59
  -4  20  -4   -0.38    0.31
   5 -20   4    0.77    0.53
  -5  20  -4    1.40    0.48
   6 -21  -4    0.72    0.62
  -6 -21   4    0.01    0.55
  -6  21   4   -0.65    0.34
   5 -21  -4    0.98    0.62
  -5 -21   4    0.82    0.65
  -5 -21   4    0.94    0.45
  -5  21   4    1.18    0.42
  -4 -21   4    0.93    0.67
   4 -21  -4    0.51    0.45
  -4 -21   4    1.07    0.49
  -4  21   4    0.54    0.35
  -3 -21   4   -0.13    0.38
  -3 -21   4   -0.01    0.58
  -3  21   4    0.38    0.29
  -2 -21   4    0.60    0.40
  -2 -21   4    1.30    0.72
  -2  21   4    0.67    0.31
  -1 -21   4    1.60    0.75
  -1 -21   4    1.40    0.51
   1  21  -4    1.58    0.18
  -1  21   4    1.93    0.33
   0 -21   4    0.95    0.48
   0  21  -4    1.88    0.27
   0  21   4    1.77    0.31
   1 -21   4    2.26    0.71
  -1  21  -4    3.28    0.39
   1  21   4    3.49    0.36
   2 -21   4   -0.32    0.34
  -2  21  -4    0.37    0.29
   3 -21   4   -0.14    0.54
  -3  21  -4   -0.25    0.27
   4 -21   4    1.25    0.60
  -4  21  -4    1.12    0.44
   5 -21   4    0.15    0.51
  -5  21  -4   -0.11    0.42
  -6 -22   4    0.51    0.60
   6 -22  -4    0.50    0.61
  -6  22   4   -0.04    0.41
   5 -22  -4   -0.37    0.38
  -5 -22   4    0.13    0.55
  -5 -22   4   -0.09    0.42
  -5  22   4    0.09    0.38
   4 -22  -4    0.78    0.60
  -4 -22   4    0.05    0.58
  -4 -22   4    0.65    0.53
  -4  22   4    0.52    0.35
  -3 -22   4   -0.23    0.60
  -3 -22   4    0.00    0.43
  -3  22   4    0.14    0.30
  -2 -22   4    0.10    0.63
  -2 -22   4    0.05    0.34
  -2  22   4    0.22    0.28
  -1 -22   4    0.32    0.40
  -1 -22   4    0.57    0.64
   1  22  -4    0.67    0.12
  -1  22   4    0.96    0.29
   0 -22   4    2.24    0.62
   0  22  -4    2.78    0.30
   0  22   4    2.79    0.35
   1 -22   4    4.64    0.91
  -1  22  -4    5.38    0.46
   2 -22   4   -0.01    0.57
  -2  22  -4    0.07    0.28
   2  22   4    0.21    0.19
   3 -22   4   -0.04    0.56
  -3  22  -4    0.43    0.31
   4 -22   4    0.04    0.46
  -4  22  -4    1.00    0.39
  -5 -23   4    0.02    0.46
  -5 -23   4   -0.06    0.43
   5 -23  -4    0.02    0.58
  -5  23   4   -0.26    0.37
  -4 -23   4   -0.10    0.41
  -4 -23   4   -0.24    0.54
   4 -23  -4    0.01    0.41
  -4  23   4   -0.18    0.31
  -3 -23   4    1.80    0.80
  -3 -23   4    1.05    0.57
  -3  23   4    1.28    0.38
  -2 -23   4    1.01    0.57
  -2 -23   4    0.64    0.70
  -2  23   4    0.67    0.31
  -1 -23   4   -0.05    0.37
  -1 -23   4    0.60    0.67
  -1  23   4   -0.04    0.24
   0 -23   4    2.71    0.80
   0 -23   4    3.09    0.74
   0  23  -4    4.43    0.34
   0  23   4    4.04    0.40
   1 -23   4    2.13    0.75
  -1  23  -4    2.63    0.36
   1  23   4    2.51    0.29
   2 -23   4    0.34    0.61
  -2  23  -4    0.01    0.28
   3 -23   4   -0.28    0.39
  -3  23  -4   -0.17    0.32
   4 -23   4   -0.11    0.63
  -4  23  -4    0.08    0.36
  -4 -24   4    0.56    0.48
   4 -24  -4    0.01    0.59
  -4 -24   4   -0.11    0.39
  -4  24   4   -0.30    0.30
  -3 -24   4    0.06    0.65
  -3 -24   4   -0.24    0.45
   3 -24  -4    0.45    0.49
  -3  24   4    0.57    0.34
  -2 -24   4    1.46    0.79
  -2 -24   4    1.58    0.66
  -2  24   4    1.77    0.36
  -1 -24   4    1.67    0.67
  -1 -24   4    1.74    0.85
  -1  24   4    2.50    0.39
   0 -24   4    1.02    0.64
   0 -24   4    2.04    0.75
   0  24   4    1.73    0.30
   0  24  -4    1.35    0.24
   1 -24   4    0.83    0.67
  -1  24  -4   -0.34    0.22
   1  24   4    0.03    0.18
   2 -24   4    0.65    0.65
  -2  24  -4    0.31    0.29
   3 -24   4   -0.04    0.46
  -3  24  -4    0.29    0.35
  -3 -25   4   -0.39    0.43
   3 -25  -4   -0.81    0.53
  -3 -25   4    0.68    0.72
  -3  25   4   -0.02    0.33
  -2 -25   4    0.72    0.75
  -2 -25   4   -0.15    0.50
  -2  25   4    0.61    0.31
  -1 -25   4    0.33    0.58
  -1 -25   4    1.04    0.79
  -1  25   4    0.33    0.26
   0 -25   4   -0.07    0.47
   0 -25   4    0.65    0.63
   1 -25   4   -0.26    0.57
  -1  25  -4    0.26    0.25
   2 -25   4    0.31    0.65
  -2  25  -4    0.13    0.30
  -2 -26   4    1.70    0.88
  -2 -26   4    0.46    0.55
  -1 -26   4    0.23    0.54
  -1 -26   4   -0.21    0.55
   0 -26   4    0.59    0.64
   0 -26   4    1.24    0.83
   1 -26   4    1.70    0.80
  10   0  -5    0.21    0.45
 -10   0   5   -0.26    0.42
  -9   0   5    0.00    0.28
   9   0  -5   -0.58    0.42
  -8   0   5   -1.76    0.70
  -8   0   5   -0.12    0.34
   8   0  -5    0.37    0.43
   7   0  -5    0.93    0.40
  -7   0   5    1.30    0.78
  -7   0   5    0.33    0.27
  -6   0   5    0.30    0.28
  -6   0   5    0.32    0.60
   6   0  -5    0.38    0.30
  -5   0   5    0.26    0.36
   5   0  -5    0.08    0.07
   5   0  -5    0.08    0.08
  -5   0   5    0.40    0.26
   5   0  -5   -0.18    0.17
   4   0  -5   -0.01    0.12
  -4   0   5    0.02    0.39
  -4   0   5   -0.17    0.22
   4   0  -5   -0.09    0.23
  -3   0   5    0.19    0.26
  -3   0   5   -0.04    0.19
   3   0  -5   -0.04    0.15
   3   0  -5   -0.06    0.22
   3   0  -5    0.14    0.27
  -2   0   5    0.10    0.18
   2   0  -5   -0.01    0.23
   2   0  -5    0.01    0.17
   2   0  -5    0.23    0.22
  -2   0   5    0.37    0.30
   1   0  -5    0.21    0.20
   1   0  -5    0.19    0.18
  -1   0   5    0.24    0.17
   1   0  -5    0.09    0.17
  -1   0   5    0.24    0.25
  -1   0   5    0.34    0.25
   1   0  -5    0.11    0.19
   0   0  -5   -0.14    0.20
   0   0   5    0.15    0.18
   0   0  -5   -0.24    0.16
   0   0  -5   -0.25    0.18
   0   0   5   -0.20    0.13
   0   0   5    0.18    0.19
   0   0  -5    0.33    0.21
   1   0   5    0.46    0.18
  -1   0  -5    0.56    0.18
   1   0   5    0.24    0.23
  -1   0  -5    0.12    0.14
   1   0   5    1.03    0.20
  -1   0  -5    0.26    0.21
   1   0   5    0.26    0.21
  -1   0  -5   -0.02    0.20
  -2   0  -5   -0.01    0.21
  -2   0  -5    0.35    0.23
   2   0   5    0.01    0.15
  -2   0  -5    0.14    0.21
   2   0   5    0.11    0.19
   2   0   5    0.04    0.24
   2   0   5    0.07    0.18
   3   0   5    0.16    0.28
   3   0   5    0.33    0.24
   3   0   5    0.01    0.18
  -3   0  -5    0.50    0.20
   4   0   5    0.02    0.42
  -4   0  -5   -0.12    0.26
   4   0   5    0.38    0.29
   4   0   5    0.00    0.15
   5   0   5   -0.30    0.46
   5   0   5   -0.04    0.15
  -5   0  -5    0.09    0.24
   5   0   5    0.08    0.24
   6   0   5    0.27    0.46
   6   0   5   -0.04    0.11
  -6   0  -5   -0.08    0.27
   6   0   5    0.03    0.27
   7   0   5   -0.58    0.35
  -7   0  -5   -0.82    0.35
  -8   0  -5   -0.90    0.39
   8   0   5   -0.01    0.42
   9   0   5   -1.12    0.39
  -9   0  -5   -0.15    0.47
  10  -1  -5    0.21    0.39
 -10  -1   5    0.67    0.47
  10   1  -5    0.48    0.50
 -10   1   5    0.75    0.49
  -9  -1   5   -0.04    0.37
   9  -1  -5    1.77    0.57
   9   1  -5    0.11    0.42
  -9   1   5    1.12    0.46
  -8  -1   5   -1.42    0.75
   8  -1  -5   -0.24    0.41
  -8  -1   5    0.29    0.38
  -8   1   5    0.04    0.29
   8   1  -5   -0.08    0.30
  -7  -1   5    7.68    0.62
   7  -1  -5    9.02    0.73
  -7  -1   5    7.58    1.06
   7   1  -5    7.70    0.67
  -7   1   5    6.50    0.55
  -7   1   5    7.56    1.09
   6  -1  -5    0.29    0.31
  -6  -1   5    0.52    0.46
  -6  -1   5    0.80    0.29
   6  -1  -5    0.47    0.07
   6  -1  -5    0.43    0.07
  -6   1   5    1.27    0.69
   6   1  -5    0.26    0.29
  -6   1   5    0.50    0.31
  -5  -1   5    9.11    0.56
   5  -1  -5    8.94    0.44
  -5  -1   5   10.09    1.00
   5  -1  -5    8.97    0.60
  -5   1   5    8.95    0.91
   5   1  -5    9.32    0.54
  -5   1   5    9.23    0.58
  -4  -1   5    3.45    0.38
   4  -1  -5    3.08    0.35
  -4  -1   5    2.71    0.55
   4  -1  -5    3.62    0.42
   4   1  -5    3.00    0.35
  -4   1   5    3.63    0.40
   4   1  -5    3.24    0.27
  -4   1   5    3.54    0.64
   3  -1  -5    5.64    0.57
  -3  -1   5    4.52    0.34
  -3  -1   5    5.69    0.61
   3  -1  -5    5.46    0.39
   3  -1  -5    4.97    0.44
  -3   1   5    4.70    0.39
   3   1  -5    4.79    0.37
  -3   1   5    5.75    0.73
   3   1  -5    4.78    0.41
   3   1  -5    5.62    0.61
  -2  -1   5   15.31    0.56
  -2  -1   5   15.65    0.73
  -2  -1   5   14.67    0.86
   2  -1  -5   14.15    0.72
   2  -1  -5   13.78    0.60
   2  -1  -5   14.81    0.85
  -2   1   5   15.22    0.87
   2   1  -5   14.41    0.85
   2   1  -5   14.61    0.70
  -2   1   5   14.92    0.55
   2   1  -5   14.82    0.57
  -1  -1   5   24.23    0.71
   1  -1  -5   24.85    1.03
   1  -1  -5   24.93    0.76
  -1  -1   5   25.60    1.14
   1  -1  -5   24.30    1.07
  -1  -1   5   25.57    1.04
  -1   1   5   23.85    0.72
   1   1  -5   25.85    1.03
  -1   1   5   24.15    1.07
   1   1  -5   25.20    1.12
   1   1  -5   22.93    0.73
   1   1  -5   24.58    0.75
   0  -1  -5   14.99    0.81
   0  -1  -5   15.00    0.58
   0  -1  -5   14.79    0.58
   0  -1  -5   14.44    0.84
   0  -1   5   15.39    0.82
   0  -1   5   15.30    0.55
   0  -1   5   15.22    0.87
   0   1  -5   14.30    0.57
   0   1  -5   16.07    0.59
   0   1   5   15.85    0.57
   0   1  -5   15.74    0.85
   0   1   5   15.73    0.84
   0   1  -5   15.44    0.84
   0   1   5   15.27    0.82
  -1  -1  -5  111.27    2.82
   1  -1   5  106.98    2.97
   1  -1   5  110.34    2.04
  -1  -1  -5  107.88    2.97
  -1  -1  -5  109.46    2.07
  -1  -1  -5  109.55    2.09
   1  -1   5  108.04    2.11
   1  -1   5  112.97    2.88
  -1   1  -5  106.20    2.06
  -1   1  -5  109.42    2.09
   1   1   5  109.38    2.99
   1   1   5  111.36    2.79
  -1   1  -5  110.62    2.99
   1   1   5  111.30    2.05
  -1   1  -5  111.93    2.88
   1   1   5  111.76    2.14
   2  -1   5   46.76    1.15
  -2  -1  -5   47.53    1.48
  -2  -1  -5   47.04    1.16
   2  -1   5   48.72    1.56
   2  -1   5   46.22    1.76
   2  -1   5   48.91    1.24
   2   1   5   48.89    1.82
  -2   1  -5   48.40    1.20
   2   1   5   46.80    1.45
   2   1   5   46.89    1.20
   2   1   5   47.66    1.14
  -2   1  -5   45.44    1.16
   3  -1   5   22.18    0.82
   3  -1   5   23.87    1.27
   3  -1   5   22.70    0.96
  -3  -1  -5   23.14    0.81
   3   1   5   24.03    1.26
  -3   1  -5   22.39    0.78
   3   1   5   23.59    0.85
   3   1   5   22.95    0.88
   3   1   5   22.55    0.76
   4  -1   5    5.23    0.74
   4  -1   5    5.45    0.52
   4  -1   5    5.66    0.49
  -4  -1  -5    5.48    0.50
   4   1   5    4.89    0.72
   4   1   5    5.40    0.40
  -4   1  -5    6.32    0.47
   4   1   5    5.62    0.47
   5  -1   5    1.67    0.42
   5  -1   5    1.74    0.30
  -5  -1  -5    2.19    0.43
   5  -1   5    2.14    0.64
   5   1   5    1.53    0.21
   5   1   5    1.70    0.41
   5   1   5    1.49    0.50
  -5   1  -5    1.20    0.39
   6  -1   5    0.26    0.38
   6  -1   5   -0.31    0.54
   6  -1   5    0.35    0.18
  -6  -1  -5    0.19    0.38
  -6   1  -5   -0.03    0.37
   6   1   5   -0.40    0.57
   6   1   5    0.48    0.38
   7  -1   5   -1.28    0.56
  -7  -1  -5   -0.41    0.35
   7  -1   5    0.05    0.31
  -7   1  -5    0.12    0.40
   7   1   5    0.49    0.34
   7   1   5   -1.20    0.60
   8  -1   5   -0.32    0.29
  -8  -1  -5   -0.03    0.32
   8   1   5   -0.52    0.41
  -8   1  -5    0.12    0.36
  -9  -1  -5   -0.75    0.40
   9  -1   5   -0.26    0.34
  -9   1  -5   -0.33    0.48
   9   1   5   -0.64    0.40
  10  -2  -5    2.22    0.61
 -10   2   5    0.93    0.51
  10   2  -5    1.55    0.55
  -9  -2   5   -0.08    0.38
   9  -2  -5   -0.77    0.41
  -9   2   5   -0.39    0.38
   9   2  -5   -0.44    0.27
   8  -2  -5    3.65    0.63
  -8  -2   5    0.98    0.86
  -8  -2   5    3.15    0.52
   8   2  -5    2.58    0.53
  -8   2   5    0.19    0.89
  -8   2   5    2.02    0.45
   7  -2  -5   17.44    0.93
  -7  -2   5   18.08    1.52
   7  -2  -5   15.90    0.45
  -7  -2   5   17.78    0.84
   7   2  -5   16.91    0.81
  -7   2   5   16.57    1.62
  -7   2   5   16.50    0.81
  -6  -2   5    3.53    0.73
  -6  -2   5    3.87    0.46
   6  -2  -5    3.75    0.50
   6  -2  -5    3.51    0.29
   6   2  -5    3.59    0.46
  -6   2   5    2.79    0.67
  -6   2   5    3.60    0.47
  -5  -2   5   12.42    0.62
  -5  -2   5   13.69    1.08
   5  -2  -5   13.05    0.70
  -5   2   5   12.12    1.03
   5   2  -5   11.48    0.59
  -5   2   5   13.44    0.68
   4  -2  -5    3.66    0.40
  -4  -2   5    3.43    0.59
   4  -2  -5    3.67    0.40
  -4  -2   5    4.06    0.38
  -4   2   5    2.77    0.62
  -4   2   5    3.83    0.36
   4   2  -5    3.40    0.26
   4   2  -5    3.39    0.39
   3  -2  -5   18.63    0.73
  -3  -2   5   18.80    0.65
   3  -2  -5   19.02    0.79
  -3  -2   5   18.76    1.08
   3   2  -5   19.05    0.73
  -3   2   5   18.63    1.05
   3   2  -5   19.24    0.70
  -3   2   5   18.53    0.67
   3   2  -5   18.12    1.00
   2  -2  -5    2.14    0.33
  -2  -2   5    2.61    0.46
   2  -2  -5    1.79    0.31
  -2  -2   5    1.88    0.29
  -2  -2   5    2.44    0.26
   2  -2  -5    2.05    0.40
   2   2  -5    1.52    0.26
   2   2  -5    1.83    0.36
   2   2  -5    2.32    0.31
  -2   2   5    2.26    0.41
  -2   2   5    1.80    0.25
   1  -2  -5    4.45    0.38
  -1  -2   5    4.00    0.47
  -1  -2   5    4.23    0.49
   1  -2  -5    3.64    0.49
   1  -2  -5    2.83    0.39
  -1  -2   5    3.76    0.31
   1   2  -5    3.17    0.47
  -1   2   5    4.34    0.34
  -1   2   5    3.98    0.48
   1   2  -5    3.48    0.33
   1   2  -5    4.34    0.34
   1   2  -5    3.81    0.43
   0  -2   5   29.76    1.23
   0  -2   5   28.72    0.79
   0  -2  -5   29.13    1.21
   0  -2  -5   29.25    0.82
   0  -2   5   29.34    1.22
   0  -2  -5   30.31    1.17
   0  -2   5   29.41    0.83
   0  -2  -5   29.31    0.84
   0   2   5   28.85    1.15
   0   2  -5   29.77    1.19
   0   2   5   29.49    0.82
   0   2  -5   29.01    0.82
   0   2  -5   30.04    0.84
   0   2  -5   29.19    1.20
  -1  -2  -5   71.61    1.51
   1  -2   5   75.46    2.17
  -1  -2  -5   75.71    1.56
  -1  -2  -5   71.90    2.21
  -1  -2  -5   74.15    2.05
   1  -2   5   73.00    1.56
   1  -2   5   69.93    2.22
   1  -2   5   71.20    1.48
   1   2   5   71.54    2.21
   1   2   5   73.07    1.49
  -1   2  -5   75.70    2.17
  -1   2  -5   71.18    1.51
   1   2   5   74.38    2.02
  -1   2  -5   72.35    1.53
   1   2   5   71.30    1.56
  -1   2  -5   68.39    2.17
   2  -2   5   41.93    1.44
   2  -2   5   40.73    1.67
   2  -2   5   40.38    1.11
  -2  -2  -5   40.57    1.06
  -2  -2  -5   40.25    1.31
   2   2   5   39.06    1.27
  -2   2  -5   42.07    1.10
   2   2   5   41.32    1.03
   2   2   5   40.53    1.60
  -2   2  -5   40.32    1.07
   2   2   5   37.07    1.05
   3  -2   5   10.77    0.69
  -3  -2  -5   11.08    0.57
   3  -2   5    9.99    0.59
   3  -2   5    9.02    0.83
   3   2   5   10.46    0.56
   3   2   5   11.17    1.01
   3   2   5    9.54    0.57
   3   2   5   10.34    0.53
  -3   2  -5    9.75    0.56
   4  -2   5    1.48    0.44
   4  -2   5    2.13    0.39
   4  -2   5    2.09    0.35
  -4  -2  -5    2.18    0.34
   4   2   5    2.35    0.36
   4   2   5    1.70    0.25
   4   2   5    2.30    0.58
  -4   2  -5    1.99    0.39
   5  -2   5    1.71    0.37
   5  -2   5    1.45    0.31
  -5  -2  -5    1.16    0.38
   5  -2   5    1.41    0.57
   5   2   5    1.80    0.62
   5   2   5    1.77    0.41
  -5   2  -5    1.79    0.37
   6  -2   5    2.69    0.65
  -6  -2  -5    4.00    0.56
   6  -2   5    3.43    0.44
   6  -2   5    4.03    0.55
   6   2   5    3.24    0.48
   6   2   5    3.11    0.79
  -6   2  -5    3.89    0.52
  -7  -2  -5   -0.31    0.35
   7  -2   5   -0.74    0.61
   7  -2   5   -0.27    0.40
  -7   2  -5   -0.47    0.38
   7   2   5   -1.46    0.59
   7   2   5   -0.15    0.36
   8  -2   5    0.42    0.48
   8  -2   5   -1.48    0.62
  -8  -2  -5   -0.02    0.44
  -8   2  -5   -0.20    0.45
   8   2   5   -0.02    0.41
  -9  -2  -5   -0.27    0.47
   9  -2   5    0.39    0.55
  -9   2  -5   -0.20    0.47
   9   2   5    0.27    0.47
  10  -3  -5   -0.47    0.47
 -10   3   5    0.35    0.38
  10   3  -5    0.25    0.45
  -9  -3   5    0.96    0.42
   9  -3  -5    1.03    0.56
  -9   3   5    0.90    0.48
   9   3  -5    0.61    0.44
   8  -3  -5    0.31    0.47
  -8  -3   5   -0.57    0.72
  -8  -3   5    0.44    0.34
   8   3  -5    0.20    0.41
  -8   3   5    0.81    0.36
  -8   3   5   -1.08    0.80
   7  -3  -5    0.36    0.39
   7  -3  -5    0.20    0.15
  -7  -3   5    0.44    0.32
  -7  -3   5    0.80    0.67
   7   3  -5    1.03    0.37
  -7   3   5    0.75    0.83
  -7   3   5    0.12    0.27
   6  -3  -5    7.25    0.46
  -6  -3   5    8.66    1.04
  -6  -3   5    7.68    0.53
   6  -3  -5    8.20    0.66
  -6   3   5    7.80    0.60
   6   3  -5    8.58    0.60
  -6   3   5    6.67    1.00
   5  -3  -5    2.26    0.41
  -5  -3   5    3.31    0.39
  -5  -3   5    2.56    0.58
  -5   3   5    2.93    0.38
   5   3  -5    2.38    0.33
  -5   3   5    3.52    0.75
  -4  -3   5    3.38    0.36
  -4  -3   5    2.33    0.51
   4  -3  -5    3.14    0.43
  -4   3   5    2.91    0.39
   4   3  -5    2.83    0.23
  -4   3   5    2.72    0.55
   4   3  -5    3.40    0.39
   3  -3  -5   34.30    1.00
  -3  -3   5   38.80    1.57
  -3  -3   5   37.35    1.11
   3   3  -5   36.75    0.98
   3   3  -5   36.06    1.10
  -3   3   5   36.39    1.01
  -3   3   5   35.60    1.50
   2  -3  -5   25.39    1.03
  -2  -3   5   25.78    0.98
  -2  -3   5   25.45    1.22
   2  -3  -5   26.08    0.82
  -2  -3   5   25.48    0.73
   2  -3  -5   26.03    1.18
   2   3  -5   26.39    0.78
  -2   3   5   25.81    0.79
   2   3  -5   24.63    1.19
  -2   3   5   26.61    1.25
   2   3  -5   26.23    0.97
   1  -3  -5    5.71    0.52
   1  -3  -5    6.27    0.42
  -1  -3   5    5.72    0.54
  -1  -3   5    6.09    0.63
   1  -3  -5    5.91    0.59
  -1  -3   5    5.64    0.32
   1   3  -5    5.68    0.36
   1   3  -5    6.07    0.56
  -1   3   5    5.78    0.56
   1   3  -5    6.19    0.51
   1   3  -5    5.69    0.35
  -1   3   5    6.05    0.39
   0  -3  -5    0.32    0.23
   0  -3  -5    0.28    0.17
   0  -3   5    0.17    0.13
   0  -3  -5    0.19    0.22
   0  -3   5    0.25    0.19
   0  -3  -5    0.52    0.20
   0  -3   5    0.55    0.27
   0  -3   5    0.50    0.28
   0   3   5    0.38    0.20
   0   3  -5    0.25    0.21
   0   3  -5    0.37    0.19
   0   3  -5    0.30    0.16
   0   3  -5    0.57    0.27
   0   3   5    0.53    0.29
   1  -3   5    2.49    0.45
  -1  -3  -5    3.56    0.34
   1  -3   5    3.79    0.37
  -1  -3  -5    3.24    0.30
   1  -3   5    2.60    0.28
  -1  -3  -5    2.26    0.44
   1  -3   5    2.58    0.43
  -1  -3  -5    2.36    0.35
  -1   3  -5    2.17    0.37
   1   3   5    2.52    0.38
  -1   3  -5    3.26    0.29
  -1   3  -5    2.55    0.43
   1   3   5    3.03    0.33
   1   3   5    3.32    0.32
  -1   3  -5    3.29    0.30
   2  -3   5   11.28    0.77
  -2  -3  -5   11.97    0.56
  -2  -3  -5   10.90    0.62
   2  -3   5   11.17    0.92
   2  -3   5   11.20    0.54
  -2   3  -5   10.67    0.51
   2   3   5   10.84    0.64
  -2   3  -5   10.55    0.54
   2   3   5   11.23    0.85
   2   3   5   11.64    0.52
   2   3   5   10.72    0.53
   3  -3   5    2.06    0.37
  -3  -3  -5    2.84    0.32
   3  -3   5    2.16    0.45
  -3  -3  -5    2.95    0.37
   3  -3   5    2.45    0.34
   3   3   5    2.54    0.37
  -3   3  -5    2.41    0.33
   3   3   5    2.54    0.33
   3   3   5    2.16    0.31
   3   3   5    2.20    0.53
   4  -3   5    4.69    0.54
   4  -3   5    4.57    0.51
   4  -3   5    3.20    0.58
  -4  -3  -5    3.81    0.41
   4   3   5    4.17    0.38
   4   3   5    4.09    0.48
   4   3   5    3.79    0.67
  -4   3  -5    3.90    0.47
   5  -3   5    1.11    0.40
  -5  -3  -5    1.21    0.36
   5  -3   5    0.89    0.30
   5  -3   5    0.77    0.53
   5   3   5    1.09    0.34
  -5   3  -5    0.58    0.36
   5   3   5    0.95    0.58
   6  -3   5    0.11    0.24
  -6  -3  -5    0.05    0.26
   6  -3   5    0.53    0.41
   6  -3   5   -0.24    0.55
  -6   3  -5    0.11    0.37
   6   3   5    0.20    0.35
   6   3   5    0.34    0.46
   7  -3   5   -0.23    0.45
  -7  -3  -5   -0.39    0.36
   7  -3   5    0.02    0.41
   7   3   5   -0.11    0.26
  -7   3  -5   -0.27    0.41
   8  -3   5    0.96    0.51
   8  -3   5   -1.30    0.65
  -8  -3  -5   -0.01    0.40
   8   3   5    0.50    0.43
  -8   3  -5    0.56    0.50
   9  -3   5   -2.02    0.73
  -9  -3  -5   -0.48    0.44
   9  -3   5    0.15    0.51
   9   3   5    0.76    0.51
  -9   3  -5    0.04    0.51
  10  -4  -5    0.24    0.52
  10   4  -5    0.21    0.45
 -10   4   5    0.11    0.38
  -9  -4   5   -0.17    0.31
   9  -4  -5    0.06    0.49
  -9   4   5    0.22    0.45
   9   4  -5   -0.84    0.33
  -8  -4   5    9.74    1.21
  -8  -4   5   12.29    0.75
   8  -4  -5   12.22    0.93
   8   4  -5   13.59    0.85
  -8   4   5   12.77    0.80
   7  -4  -5    8.25    0.67
   7  -4  -5    8.20    0.55
  -7  -4   5    8.53    0.60
  -7  -4   5    7.19    0.99
   7   4  -5    9.00    0.69
  -7   4   5    7.41    0.60
  -7   4   5    6.48    1.09
  -6  -4   5    0.15    0.35
  -6  -4   5    0.06    0.24
   6  -4  -5   -0.09    0.17
   6  -4  -5    0.12    0.33
  -6   4   5    0.15    0.24
  -6   4   5    1.47    0.76
   6   4  -5    0.38    0.29
   5  -4  -5   -0.14    0.20
  -5  -4   5    0.35    0.40
  -5  -4   5   -0.18    0.19
  -5   4   5   -0.07    0.20
   5   4  -5   -0.02    0.21
  -5   4   5    1.19    0.65
  -4  -4   5    4.55    0.37
  -4  -4   5    4.05    0.61
   4  -4  -5    4.08    0.40
  -4   4   5    4.58    0.40
   4   4  -5    4.19    0.40
   4   4  -5    4.67    0.28
  -4   4   5    4.21    0.65
  -3  -4   5    7.30    0.48
   3  -4  -5    6.87    0.45
  -3  -4   5    7.27    0.75
  -3   4   5    8.35    0.94
   3   4  -5    7.08    0.44
   3   4  -5    7.04    0.46
  -3   4   5    7.32    0.44
  -2  -4   5    0.40    0.24
   2  -4  -5    0.54    0.20
  -2  -4   5    0.83    0.20
   2  -4  -5    0.42    0.26
  -2  -4   5    0.37    0.19
   2   4  -5    0.39    0.21
   2   4  -5    0.63    0.26
  -2   4   5    0.78    0.35
  -2   4   5    0.56    0.18
   2   4  -5    0.35    0.17
   1  -4  -5    1.24    0.29
  -1  -4   5    2.14    0.26
  -1  -4   5    1.30    0.30
  -1  -4   5    1.40    0.34
   1  -4  -5    1.95    0.31
   1  -4  -5    1.65    0.36
   1   4  -5    1.15    0.26
   1   4  -5    1.85    0.27
  -1   4   5    1.95    0.40
  -1   4   5    1.55    0.23
   1   4  -5    1.83    0.25
   1   4  -5    1.48    0.37
   0  -4   5   40.16    1.54
   0  -4  -5   39.11    1.45
   0  -4   5   38.95    0.94
   0  -4  -5   38.15    0.99
   0  -4   5   40.09    1.47
   0  -4   5   38.65    1.00
   0  -4  -5   39.81    1.39
   0  -4  -5   39.59    1.01
   0   4  -5   39.71    0.98
   0   4  -5   39.44    1.44
   0   4   5   40.67    0.99
   0   4   5   38.33    1.40
   0   4  -5   38.98    1.49
   0   4  -5   39.94    0.98
  -1  -4  -5   27.74    1.31
  -1  -4  -5   30.03    1.11
   1  -4   5   29.47    1.31
   1  -4   5   29.21    0.87
  -1  -4  -5   29.79    0.85
  -1  -4  -5   29.33    0.85
   1  -4   5   28.60    0.81
   1  -4   5   30.30    1.29
  -1   4  -5   29.16    0.85
   1   4   5   29.48    1.13
   1   4   5   31.43    0.84
  -1   4  -5   28.65    0.83
  -1   4  -5   28.31    1.27
   1   4   5   28.46    0.85
   2  -4   5    0.08    0.21
   2  -4   5   -0.28    0.30
  -2  -4  -5    0.22    0.23
   2  -4   5   -0.16    0.20
  -2  -4  -5   -0.04    0.16
  -2   4  -5    0.23    0.20
   2   4   5    0.02    0.25
   2   4   5    0.03    0.17
   2   4   5   -0.16    0.18
  -2   4  -5    0.27    0.23
   3  -4   5   13.02    0.85
  -3  -4  -5   12.24    0.58
   3  -4   5   13.32    1.06
   3  -4   5   13.88    0.68
  -3  -4  -5   12.87    0.61
   3   4   5   11.65    0.61
   3   4   5   12.56    0.64
   3   4   5   12.81    0.57
  -3   4  -5   12.62    0.63
   4  -4   5   13.07    1.14
  -4  -4  -5   10.92    0.57
   4  -4   5   11.13    0.80
   4  -4   5   11.79    0.70
  -4   4  -5   11.11    0.65
   4   4   5   11.67    0.59
   4   4   5   11.71    0.66
  -5  -4  -5    0.26    0.24
   5  -4   5    0.14    0.28
   5  -4   5    0.34    0.27
   5  -4   5    0.12    0.46
   5   4   5   -0.01    0.29
  -5   4  -5   -0.01    0.25
   6  -4   5    1.97    0.60
  -6  -4  -5    3.38    0.52
   6  -4   5    3.01    0.48
   6  -4   5    3.66    0.60
   6   4   5    3.31    0.54
  -6   4  -5    3.10    0.56
   7  -4   5    2.25    0.80
   7  -4   5    3.48    0.58
  -7  -4  -5    3.67    0.58
   7   4   5    4.48    0.65
  -7   4  -5    4.26    0.59
   8  -4   5   -0.17    0.34
  -8  -4  -5    0.10    0.41
   8   4   5    0.64    0.44
  -8   4  -5   -0.82    0.28
  10  -5  -5    0.43    0.54
  10   5  -5    1.38    0.51
 -10   5   5    0.99    0.46
   9  -5  -5   -0.41    0.46
  -9   5   5   -0.08    0.44
   9   5  -5    0.20    0.39
  -8  -5   5    1.30    0.76
   8  -5  -5    1.76    0.46
  -8  -5   5    1.82    0.42
   8   5  -5    2.20    0.48
  -8   5   5    1.24    0.40
  -7  -5   5    1.12    0.35
  -7  -5   5    0.66    0.61
   7  -5  -5    0.81    0.27
   7  -5  -5    1.11    0.40
  -7   5   5    1.71    0.47
   7   5  -5    1.17    0.40
  -6  -5   5    0.01    0.23
  -6  -5   5    0.76    0.50
   6  -5  -5   -0.04    0.20
   6  -5  -5   -0.11    0.25
  -6   5   5    1.28    0.76
  -6   5   5    0.00    0.22
   6   5  -5    0.36    0.28
  -5  -5   5    0.35    0.21
  -5  -5   5    0.39    0.30
   5  -5  -5   -0.59    0.27
   5   5  -5   -0.01    0.23
  -5   5   5    0.02    0.28
  -5   5   5    0.59    0.50
  -4  -5   5    0.12    0.18
  -4  -5   5    0.10    0.14
  -4  -5   5    0.08    0.32
   4  -5  -5   -0.25    0.25
   4   5  -5    0.03    0.20
  -4   5   5   -0.20    0.22
  -4   5   5    0.48    0.56
  -3  -5   5    6.55    0.47
  -3  -5   5    6.78    0.74
   3  -5  -5    6.82    0.51
  -3   5   5    7.41    0.97
   3   5  -5    6.51    0.45
   3   5  -5    6.80    0.42
  -3   5   5    6.00    0.46
  -2  -5   5    4.21    0.45
   2  -5  -5    3.71    0.51
  -2  -5   5    3.86    0.30
   2  -5  -5    3.73    0.34
  -2  -5   5    4.32    0.54
   2   5  -5    4.19    0.43
   2   5  -5    3.21    0.48
   2   5  -5    4.16    0.34
  -2   5   5    3.94    0.62
  -2   5   5    4.07    0.37
  -1  -5   5   32.75    1.24
   1  -5  -5   32.51    0.90
   1  -5  -5   31.60    1.27
  -1  -5   5   31.74    0.81
  -1  -5   5   32.39    1.39
   1   5  -5   32.59    1.38
   1   5  -5   31.76    0.85
   1   5  -5   32.30    0.85
  -1   5   5   31.55    0.88
   1   5  -5   30.73    1.19
  -1   5   5   32.49    1.36
   0  -5   5    8.87    0.73
   0  -5  -5    8.65    0.60
   0  -5  -5    8.59    0.46
   0  -5   5    8.74    0.41
   0  -5   5    8.70    0.43
   0  -5  -5    9.03    0.48
   0  -5  -5    7.82    0.76
   0  -5   5    8.72    0.75
   0   5   5    8.32    0.74
   0   5  -5    8.18    0.44
   0   5  -5    8.60    0.72
   0   5  -5    9.03    0.67
   0   5   5    8.53    0.42
   0   5  -5    8.45    0.43
   1  -5   5   19.54    1.06
   1  -5   5   19.09    0.69
  -1  -5  -5   18.68    0.67
  -1  -5  -5   18.85    0.86
   1  -5   5   18.28    1.03
  -1   5  -5   18.49    0.66
   1   5   5   18.66    0.92
  -1   5  -5   18.04    0.65
  -1   5  -5   18.08    0.99
   1   5   5   17.91    0.61
   2  -5   5    6.26    0.42
   2  -5   5    6.84    0.72
  -2  -5  -5    6.98    0.45
   2  -5   5    7.04    0.67
  -2  -5  -5    6.90    0.50
  -2   5  -5    7.09    0.45
   2   5   5    7.17    0.47
   2   5   5    7.71    0.63
   2   5   5    6.82    0.42
  -2   5  -5    5.53    0.43
   3  -5   5    5.77    0.63
  -3  -5  -5    5.95    0.45
   3  -5   5    4.96    0.42
   3  -5   5    6.48    0.84
  -3  -5  -5    5.05    0.39
   3   5   5    5.94    0.41
  -3   5  -5    5.06    0.41
   3   5   5    5.72    0.47
   4  -5   5   10.80    0.84
  -4  -5  -5    9.18    0.53
   4  -5   5    9.63    0.94
   4  -5   5   10.71    0.63
   4   5   5   10.64    0.57
  -4   5  -5    9.80    0.58
   4   5   5   10.10    0.62
  -5  -5  -5    9.74    0.59
   5  -5   5   12.67    1.26
   5  -5   5   10.01    0.78
   5  -5   5   10.56    0.74
   5   5   5   10.63    0.69
  -5   5  -5   10.06    0.70
   6  -5   5    1.62    0.43
   6  -5   5    1.10    0.37
   6  -5   5    1.19    0.62
  -6  -5  -5    0.68    0.38
   6   5   5    0.80    0.38
  -6   5  -5    1.60    0.41
   7  -5   5    0.11    0.64
  -7  -5  -5    0.20    0.37
   7  -5   5    0.91    0.51
   7   5   5    0.15    0.39
  -7   5  -5    0.88    0.48
  -8  -5  -5   -0.59    0.36
   8  -5   5   -1.15    0.41
   8  -5   5    0.36    0.52
  -8   5  -5   -0.43    0.46
   8   5   5   -0.35    0.32
  10  -6  -5    1.31    0.60
 -10   6   5    0.78    0.46
  10   6  -5    0.93    0.45
   9  -6  -5    0.17    0.51
   9   6  -5    0.04    0.36
  -9   6   5    0.42    0.48
  -8  -6   5    3.45    0.85
  -8  -6   5    4.38    0.52
   8  -6  -5    3.92    0.61
  -8   6   5    5.33    0.65
   8   6  -5    4.58    0.59
   7  -6  -5    0.45    0.29
  -7  -6   5    0.79    0.60
  -7  -6   5    0.82    0.31
   7  -6  -5    0.61    0.46
   7   6  -5    0.85    0.37
  -7   6   5    1.45    0.49
   6  -6  -5    0.59    0.27
   6  -6  -5    0.62    0.39
  -6  -6   5    0.32    0.45
  -6  -6   5    0.48    0.27
  -6   6   5    0.55    0.35
   6   6  -5    0.51    0.30
  -5  -6   5    5.20    0.41
   5  -6  -5    4.17    0.47
  -5  -6   5    4.15    0.65
   5   6  -5    4.92    0.44
  -5   6   5    4.06    0.49
  -5   6   5    4.67    0.76
  -4  -6   5    0.27    0.15
  -4  -6   5   -0.07    0.17
  -4  -6   5    0.11    0.25
   4  -6  -5    0.17    0.21
  -4   6   5    0.44    0.59
   4   6  -5    0.00    0.19
  -4   6   5    0.26    0.21
  -3  -6   5    0.01    0.16
   3  -6  -5   -0.07    0.24
  -3  -6   5   -0.05    0.31
   3   6  -5   -0.19    0.12
   3   6  -5   -0.05    0.18
  -3   6   5   -0.06    0.22
  -3   6   5   -0.04    0.51
   2  -6  -5   11.26    0.54
  -2  -6   5   13.53    0.74
  -2  -6   5   13.36    0.50
  -2  -6   5   12.69    0.94
   2   6  -5   13.08    0.69
   2   6  -5   13.55    0.52
  -2   6   5   13.58    0.94
   2   6  -5   12.46    0.52
  -2   6   5   13.14    0.55
  -1  -6   5    1.79    0.23
   1  -6  -5    1.33    0.34
  -1  -6   5    1.61    0.42
   1  -6  -5    1.40    0.25
  -1  -6   5    1.25    0.31
   1   6  -5    1.50    0.24
   1   6  -5    1.28    0.23
   1   6  -5    1.15    0.33
  -1   6   5    2.14    0.52
   1   6  -5    1.50    0.30
  -1   6   5    1.67    0.25
   0  -6  -5    8.46    0.67
   0  -6  -5    8.04    0.43
   0  -6   5    8.51    0.41
   0  -6   5    8.62    0.46
   0  -6   5   10.20    0.78
   0  -6   5    9.01    0.79
   0  -6  -5    8.52    0.72
   0   6   5    9.74    0.82
   0   6  -5    9.26    0.45
   0   6  -5    7.97    0.43
   0   6   5    9.88    0.47
   0   6  -5    8.55    0.64
   1  -6   5   37.47    1.55
   1  -6   5   39.32    1.04
  -1  -6  -5   39.66    1.34
  -1  -6  -5   39.54    1.02
   1  -6   5   38.38    1.56
  -1   6  -5   38.12    1.01
   1   6   5   38.32    1.37
  -1   6  -5   38.23    1.00
   1   6   5   39.67    0.99
   2  -6   5    3.73    0.41
   2  -6   5    2.84    0.47
   2  -6   5    2.66    0.49
  -2  -6  -5    3.35    0.36
  -2  -6  -5    3.68    0.40
  -2   6  -5    4.06    0.41
   2   6   5    3.16    0.45
  -2   6  -5    3.78    0.37
   2   6   5    3.67    0.38
   2   6   5    3.64    0.36
   3  -6   5   17.50    0.76
   3  -6   5   17.56    1.15
   3  -6   5   16.47    1.02
  -3  -6  -5   15.88    0.67
  -3  -6  -5   16.08    0.68
  -3   6  -5   16.74    0.72
   3   6   5   16.78    0.71
   3   6   5   15.95    0.64
  -4  -6  -5    3.60    0.43
   4  -6   5    3.53    0.48
   4  -6   5    2.74    0.63
   4  -6   5    2.87    0.52
  -4   6  -5    3.63    0.48
   4   6   5    3.38    0.39
   4   6   5    4.22    0.47
   5  -6   5    3.16    0.63
   5  -6   5    3.05    0.55
   5  -6   5    3.44    0.55
  -5  -6  -5    4.39    0.43
   5   6   5    4.35    0.53
  -5   6  -5    3.95    0.54
   6  -6   5    0.53    0.59
   6  -6   5    1.36    0.46
   6  -6   5    0.82    0.39
  -6  -6  -5    1.57    0.41
   6   6   5    0.79    0.38
  -6   6  -5    0.77    0.44
   7  -6   5   -0.39    0.39
  -7  -6  -5   -0.24    0.35
   7  -6   5    0.24    0.44
   7  -6   5   -0.30    0.29
   7   6   5    0.36    0.38
  -7   6  -5   -0.74    0.40
   8  -6   5    0.33    0.51
   8  -6   5   -0.91    0.63
   8   6   5    0.49    0.43
  -8   6  -5    0.24    0.49
  10  -7  -5   -0.08    0.44
  10   7  -5    0.29    0.42
 -10   7   5    0.00    0.39
   9  -7  -5   -0.35    0.48
  -9   7   5   -0.14    0.45
   9   7  -5    0.06    0.37
  -8  -7   5    0.19    0.29
  -8  -7   5   -0.60    0.60
   8  -7  -5    0.40    0.46
  -8   7   5    0.13    0.43
   8   7  -5    0.08    0.35
   7  -7  -5    6.18    0.67
   7  -7  -5    6.49    0.75
  -7  -7   5    7.09    0.95
  -7  -7   5    6.32    0.52
  -7   7   5    7.78    0.74
   7   7  -5    7.91    0.62
  -6  -7   5    3.36    0.39
   6  -7  -5    2.73    0.52
   6  -7  -5    2.02    0.39
  -6  -7   5    3.35    0.66
  -6   7   5    3.87    0.54
   6   7  -5    2.98    0.41
   5  -7  -5   -0.12    0.29
  -5  -7   5    0.29    0.38
  -5  -7   5    0.31    0.20
  -5  -7   5    0.08    0.10
  -5   7   5    0.15    0.22
   5   7  -5   -0.21    0.19
  -4  -7   5    0.09    0.14
   4  -7  -5    0.19    0.27
  -4  -7   5   -0.04    0.32
  -4  -7   5    0.09    0.17
  -4   7   5   -0.38    0.23
  -4   7   5    0.69    0.62
   4   7  -5    0.05    0.18
  -3  -7   5    3.23    0.40
   3  -7  -5    3.00    0.36
  -3  -7   5    2.03    0.45
  -3   7   5    3.51    0.41
  -3   7   5    3.22    0.69
   3   7  -5    2.23    0.30
   3   7  -5    2.92    0.31
  -2  -7   5    4.05    0.31
  -2  -7   5    4.34    0.48
   2  -7  -5    5.37    0.39
  -2  -7   5    3.56    0.55
  -2   7   5    5.59    0.72
  -2   7   5    5.20    0.40
   2   7  -5    4.34    0.36
   2   7  -5    4.24    0.33
   2   7  -5    4.22    0.45
  -1  -7   5   -0.15    0.19
   1  -7  -5   -0.09    0.24
   1  -7  -5   -0.17    0.21
  -1  -7   5    0.04    0.23
  -1  -7   5   -0.14    0.13
   1   7  -5   -0.16    0.14
  -1   7   5   -0.23    0.18
   1   7  -5    0.05    0.18
   1   7  -5   -0.22    0.16
  -1   7   5    0.37    0.33
   0  -7   5   25.45    0.77
   0  -7   5   25.38    1.23
   0  -7   5   26.28    1.29
   0  -7  -5   25.39    1.14
   0  -7  -5   25.30    0.80
   0   7  -5   25.09    0.75
   0   7   5   25.49    0.75
   0   7   5   25.16    1.20
   0   7  -5   26.42    1.19
   0   7  -5   24.73    0.74
  -1  -7  -5    8.37    0.48
   1  -7   5    9.73    0.84
  -1  -7  -5    8.76    0.64
   1  -7   5    9.68    0.51
   1  -7   5    9.59    0.85
  -1   7  -5    9.26    0.48
  -1   7  -5    9.23    0.47
   1   7   5    8.75    0.45
  -2  -7  -5    0.52    0.23
   2  -7   5    0.61    0.33
   2  -7   5    0.11    0.33
   2  -7   5    0.62    0.25
  -2  -7  -5    0.25    0.22
   2   7   5    0.90    0.23
  -2   7  -5    0.45    0.23
   2   7   5    0.50    0.21
  -2   7  -5    0.40    0.23
  -3  -7  -5    2.46    0.33
   3  -7   5    3.29    0.43
   3  -7   5    2.18    0.47
  -3  -7  -5    2.98    0.37
   3  -7   5    2.19    0.54
   3   7   5    2.28    0.31
   3   7   5    2.17    0.35
  -3   7  -5    3.04    0.38
  -4  -7  -5    1.00    0.32
   4  -7   5    1.19    0.36
   4  -7   5    1.05    0.43
   4  -7   5    0.68    0.36
   4   7   5    1.29    0.28
  -4   7  -5    0.90    0.35
   4   7   5    0.68    0.30
   5  -7   5    0.15    0.48
  -5  -7  -5    0.46    0.29
   5  -7   5    0.35    0.38
   5  -7   5    0.53    0.38
  -5   7  -5    0.81    0.37
   5   7   5    0.79    0.34
  -6  -7  -5    0.41    0.36
   6  -7   5   -0.02    0.38
   6  -7   5   -0.23    0.36
   6  -7   5    0.06    0.53
  -6   7  -5    0.54    0.44
   6   7   5    0.00    0.24
   7  -7   5    0.21    0.46
   7  -7   5    0.09    0.48
  -7  -7  -5    0.30    0.37
   7  -7   5    0.41    0.36
   7   7   5   -0.17    0.31
  -7   7  -5    0.29    0.46
   8  -7   5    0.22    0.48
   8  -7   5   -1.37    0.61
  -8   7  -5    0.16    0.51
   8   7   5    0.03    0.41
  10  -8  -5    0.05    0.45
 -10   8   5    0.71    0.46
  10   8  -5   -0.14    0.36
   9  -8  -5   -0.59    0.46
  -9   8   5    0.65    0.49
   9   8  -5    0.04    0.34
   8  -8  -5    6.22    0.80
  -8  -8   5    4.09    0.88
   8  -8  -5    5.66    0.70
   8   8  -5    5.33    0.60
  -8   8   5    6.09    0.73
  -7  -8   5    3.92    0.47
   7  -8  -5    2.92    0.50
   7  -8  -5    3.59    0.60
  -7  -8   5    3.17    0.72
  -7   8   5    3.71    0.61
   7   8  -5    3.04    0.45
  -6  -8   5    0.27    0.25
  -6  -8   5    0.17    0.41
   6  -8  -5    0.64    0.34
   6  -8  -5    0.23    0.27
  -6   8   5   -0.19    0.24
   6   8  -5    0.08    0.24
   5  -8  -5   20.48    0.91
  -5  -8   5   19.34    0.69
  -5  -8   5   18.94    0.65
  -5  -8   5   19.49    1.27
  -5   8   5   19.16    0.86
[truncated: 296,083 more chars]
