# Supplementary material for: Crystal structure of 2,2,4-trimethyl-2,3,4,5-tetra­hydro-1H-benzo[b][1,4]diazepine hemihydrate
Source: Acta Crystallogr E Crystallogr Commun. 2015 Jul 15;71(Pt 8):o570–1. doi: 10.1107/S2056989015013201 (PMC4571402; doi:10.1107/S2056989015013201)
Supplement: Supplementary file 2 [file e-71-0o570-Isup2.hkl]

data_I                                                                          
_shelx_title ' FIN                    R   0.07'                                 
_shelx_refln_list_code          4                                               
_shelx_F_calc_maximum      187.45                                               
_exptl_crystal_F_000       872.00                                               
_reflns_d_resolution_high  0.8446                                               
                                                                                
loop_                                                                           
 _space_group_symop_operation_xyz                                               
 'x, y, z'                                                                      
 '-x, y+1/2, -z+1/2'                                                            
 '-x, -y, -z'                                                                   
 'x, -y-1/2, z-1/2'                                                             
                                                                                
_cell_length_a     9.0548                                                       
_cell_length_b    23.2460                                                       
_cell_length_c    11.5613                                                       
_cell_angle_alpha  90.000                                                       
_cell_angle_beta  100.483                                                       
_cell_angle_gamma  90.000                                                       
                                                                                
_shelx_F_squared_multiplier     1.000                                           
                                                                                
loop_                                                                           
 _refln_index_h                                                                 
 _refln_index_k                                                                 
 _refln_index_l                                                                 
 _refln_F_squared_calc                                                          
 _refln_F_squared_meas                                                          
 _refln_F_squared_sigma                                                         
 _refln_observed_status                                                         
   1   0   0       8652.39       7241.38       219.68 o                         
   2   0   0       1979.26       1987.04        15.05 o                         
   3   0   0      15749.21      16880.83       107.17 o                         
   4   0   0        518.98        509.24         7.60 o                         
   5   0   0        171.27        209.67         6.34 o                         
   6   0   0         37.51         32.27         4.16 o                         
   7   0   0        133.97        130.41         9.07 o                         
   8   0   0         76.82         73.14        17.08 o                         
   9   0   0        434.64        419.87        37.64 o                         
  10   0   0         77.25         79.56        12.93 o                         
   1   1   0      14366.58      13564.76       271.67 o                         
   2   1   0       1563.19       1500.81         8.28 o                         
   3   1   0          4.62         10.08         1.82 o                         
   4   1   0        408.36        427.95         4.91 o                         
   5   1   0        306.44        343.36         5.47 o                         
   6   1   0         13.12         13.36         2.51 o                         
   7   1   0        106.28        121.35         5.18 o                         
   8   1   0        167.88        152.51        12.80 o                         
   9   1   0          9.73          5.87         8.97 o                         
  10   1   0         21.22         25.31         7.69 o                         
   1   2   0         83.39         77.22         1.20 o                         
   2   2   0          8.84         10.38         0.98 o                         
   3   2   0       1812.91       1718.30        10.12 o                         
   4   2   0        157.83        162.18         3.18 o                         
   5   2   0       1530.41       1688.16        13.16 o                         
   6   2   0         58.75         46.97         3.14 o                         
   7   2   0         30.42         18.90         3.29 o                         
   8   2   0         22.01         18.60         5.53 o                         
   9   2   0          0.44          9.38         9.89 o                         
  10   2   0         20.94         23.85         8.11 o                         
   1   3   0       2289.21       2195.38        12.73 o                         
   2   3   0       5900.41       5390.59        26.84 o                         
   3   3   0       1604.16       1636.95        10.29 o                         
   4   3   0        577.57        607.34         5.95 o                         
   5   3   0        746.97        810.38         8.78 o                         
   6   3   0         71.24         67.32         3.62 o                         
   7   3   0         81.44         64.92         4.30 o                         
   8   3   0        276.11        246.17        14.36 o                         
   9   3   0        146.88        164.73        13.84 o                         
  10   3   0          1.16          2.83         8.24 o                         
   0   4   0      35138.18      40261.42       344.99 o                         
   1   4   0          0.44          0.13         0.45 o                         
   2   4   0        383.54        440.75         4.09 o                         
   3   4   0        195.39        249.76         3.36 o                         
   4   4   0         14.32         11.65         1.55 o                         
   5   4   0         90.90         93.14         4.21 o                         
   6   4   0          2.62          6.96         2.49 o                         
   7   4   0         56.78         53.42         4.00 o                         
   8   4   0         61.48         65.21         6.91 o                         
   9   4   0        212.84        218.76        15.07 o                         
  10   4   0          5.67          7.43         7.92 o                         
   1   5   0       6906.49       6614.46        34.48 o                         
   2   5   0       1110.10        998.13         7.50 o                         
   3   5   0         13.89         16.09         1.47 o                         
   4   5   0        176.75        186.37         3.65 o                         
   5   5   0         32.53         35.12         2.64 o                         
   6   5   0        277.75        277.20         5.94 o                         
   7   5   0         65.38         64.58         4.25 o                         
   8   5   0         21.79         35.04         6.18 o                         
   9   5   0        147.03        160.36         9.96 o                         
  10   5   0         23.59         24.85         8.35 o                         
   0   6   0       8823.00       8868.15        92.81 o                         
   1   6   0       7307.92       6883.48        45.36 o                         
   2   6   0       1318.94       1375.83         9.99 o                         
   3   6   0        129.73        143.20         2.88 o                         
   4   6   0        643.68        603.80         6.32 o                         
   5   6   0        440.20        453.26         6.98 o                         
   6   6   0          0.76          2.85         2.77 o                         
   7   6   0          0.02         -2.94         2.94 o                         
   8   6   0        137.49        127.53         8.34 o                         
   9   6   0          0.02          4.84         8.53 o                         
  10   6   0         51.05         43.04         9.67 o                         
   1   7   0         82.58         95.03         6.15 o                         
   2   7   0       1333.00       1262.66         9.37 o                         
   3   7   0        132.96        143.53         2.94 o                         
   4   7   0       1110.14       1222.69        10.42 o                         
   5   7   0        255.68        264.75         5.75 o                         
   6   7   0        299.51        260.70         6.75 o                         
   7   7   0         14.06         16.60         3.79 o                         
   8   7   0        135.92        142.17         8.59 o                         
   9   7   0          0.60         -2.26         6.52 o                         
  10   7   0          0.09          9.39         8.78 o                         
   0   8   0       2066.97       1789.61        21.51 o                         
   1   8   0        601.52        617.05         7.84 o                         
   2   8   0        492.38        516.64         4.45 o                         
   3   8   0       2082.57       2306.36        15.89 o                         
   4   8   0        231.88        247.32         4.42 o                         
   5   8   0        235.11        234.05         5.62 o                         
   6   8   0        261.74        245.33         6.54 o                         
   7   8   0        131.06        107.90         6.30 o                         
   8   8   0         26.77         34.11         6.62 o                         
   9   8   0         20.38         39.85         8.28 o                         
  10   8   0          0.01         -0.57         8.07 o                         
   1   9   0       1095.80       1013.64         7.82 o                         
   2   9   0        244.81        223.47         2.53 o                         
   3   9   0         12.76         16.55         1.89 o                         
   4   9   0        159.32        147.97         4.97 o                         
   5   9   0         49.92         48.44         3.52 o                         
   6   9   0          6.89          7.74         3.09 o                         
   7   9   0          1.49         -4.69         4.69 o                         
   8   9   0         79.21         70.15         9.18 o                         
   9   9   0         62.36         66.56         9.04 o                         
   0  10   0        706.24        610.67         9.92 o                         
   1  10   0        373.16        346.48         3.61 o                         
   2  10   0       1089.41       1232.23        12.22 o                         
   3  10   0        653.01        592.76         5.90 o                         
   4  10   0         55.78         57.08         2.69 o                         
   5  10   0        129.89        136.32         4.91 o                         
   6  10   0        406.68        374.38         8.48 o                         
   7  10   0          2.61          4.06         4.30 o                         
   8  10   0          2.41         -5.96         5.96 o                         
   9  10   0          1.59          3.42         6.65 o                         
   1  11   0       1074.28       1059.91         8.41 o                         
   2  11   0        863.66        876.28        11.70 o                         
   3  11   0          2.31          1.75         1.27 o                         
   4  11   0        171.67        175.53         5.70 o                         
   5  11   0        139.58        133.32         4.79 o                         
   6  11   0         22.39         29.38         3.53 o                         
   7  11   0        379.23        378.15        13.92 o                         
   8  11   0          7.63          0.84         6.54 o                         
   9  11   0          2.28         -0.79         6.71 o                         
   0  12   0         87.80        113.57         4.47 o                         
   1  12   0       1056.79       1042.49        11.92 o                         
   2  12   0         79.89         74.55         8.53 o                         
   3  12   0          0.13         -1.44         1.44 o                         
   4  12   0         40.04         43.70         2.33 o                         
   5  12   0         76.63         74.43         3.93 o                         
   6  12   0        330.71        318.55         9.39 o                         
   7  12   0         72.60         74.21         7.98 o                         
   8  12   0          0.45         -2.77         6.27 o                         
   9  12   0          0.05          5.92         7.05 o                         
   1  13   0        119.28        162.13         3.26 o                         
   2  13   0        251.35        276.92         7.78 o                         
   3  13   0         60.55         53.01         5.06 o                         
   4  13   0         63.48         58.95         2.49 o                         
   5  13   0          0.16         -1.77         1.77 o                         
   6  13   0         56.62         61.40         6.02 o                         
   7  13   0         49.49         61.98         7.37 o                         
   8  13   0          5.10         -4.95         6.34 o                         
   9  13   0          4.14          3.89         6.81 o                         
   0  14   0          0.17         -0.21         1.75 o                         
   1  14   0        538.32        579.34         8.74 o                         
   2  14   0         48.60         51.62         5.63 o                         
   3  14   0          0.50         -1.53         3.49 o                         
   4  14   0         45.19         37.94         2.39 o                         
   5  14   0         48.87         48.49         3.46 o                         
   6  14   0        126.18        129.10         7.67 o                         
   7  14   0        122.20        147.87        14.32 o                         
   8  14   0         43.76         40.05         9.22 o                         
   9  14   0          3.38         -6.09         6.09 o                         
   1  15   0        374.96        368.37         8.03 o                         
   2  15   0        476.31        458.54        10.31 o                         
   3  15   0         10.13          8.91         4.06 o                         
   4  15   0         34.35         21.27         4.72 o                         
   5  15   0        124.37        119.02         4.96 o                         
   6  15   0         92.91         99.97         8.19 o                         
   7  15   0        233.64        224.99        10.73 o                         
   8  15   0          2.12         -1.13         5.90 o                         
   0  16   0        347.95        327.16         6.57 o                         
   1  16   0         24.84         37.30         3.68 o                         
   2  16   0         24.90         31.38         4.37 o                         
   3  16   0        113.57        122.76         7.47 o                         
   4  16   0          0.87          2.61         4.56 o                         
   5  16   0          0.01         -1.81         3.09 o                         
   6  16   0        335.71        324.83        15.07 o                         
   7  16   0         40.90         43.81         8.95 o                         
   8  16   0          0.15         -6.31         6.31 o                         
   1  17   0         27.53         37.66         3.80 o                         
   2  17   0         59.63         58.42         5.31 o                         
   3  17   0          0.51          1.56         4.09 o                         
   4  17   0        157.29        158.28         8.76 o                         
   5  17   0         27.17         16.36         6.72 o                         
   6  17   0         68.74         73.73         5.99 o                         
   7  17   0          6.36         13.44         7.99 o                         
   8  17   0          2.65          3.72         5.80 o                         
   0  18   0         40.27         51.73         3.44 o                         
   1  18   0       1414.97       1400.76        38.77 o                         
   2  18   0          3.17          6.51         3.87 o                         
   3  18   0         49.41         56.71         6.05 o                         
   4  18   0         19.24         14.14         6.10 o                         
   5  18   0         22.91         18.87         7.14 o                         
   6  18   0          0.09         -1.97         9.57 o                         
   7  18   0         19.85         23.67         9.30 o                         
   1  19   0         14.05         51.26        18.80 o                         
   2  19   0        117.02        122.51         7.03 o                         
   3  19   0         85.44         73.95         7.82 o                         
   4  19   0          0.47         -7.15         7.51 o                         
   5  19   0         33.35         23.47         9.35 o                         
   6  19   0         12.53         14.67         8.58 o                         
   7  19   0         14.58          5.38        12.20 o                         
   0  20   0         36.84         33.02         3.84 o                         
   1  20   0          1.83          8.20         3.29 o                         
   2  20   0         24.35         18.55         6.99 o                         
   3  20   0        101.53        109.17        17.09 o                         
   4  20   0         94.27         95.61        11.57 o                         
   5  20   0          0.26          1.55         7.28 o                         
   6  20   0         12.79        -10.39        15.38 o                         
   7  20   0          1.30         -7.26        11.12 o                         
   1  21   0         12.53         11.05         8.75 o                         
   2  21   0        115.70        131.31        21.70 o                         
   3  21   0          9.60         11.74         8.42 o                         
   4  21   0         26.91         19.97         8.50 o                         
   5  21   0          8.14         -7.71         7.71 o                         
   6  21   0          7.10         -2.67        22.55 o                         
   0  22   0         28.20         28.19         5.15 o                         
   1  22   0         65.52         45.63         9.15 o                         
   2  22   0         59.70         60.62        11.11 o                         
   3  22   0          3.66          7.95         8.36 o                         
   4  22   0          2.05          8.80         7.57 o                         
   5  22   0          0.77          0.04         8.22 o                         
   6  22   0          0.11          0.07        10.95 o                         
   1  23   0         26.97         25.67         6.45 o                         
   2  23   0         14.49         18.02         7.39 o                         
   3  23   0         24.84         20.36        12.30 o                         
   4  23   0         30.32         33.59        13.51 o                         
   5  23   0         66.08         53.39        12.38 o                         
   0  24   0         15.53         18.11        15.38 o                         
   1  24   0         13.79         15.90         6.56 o                         
   2  24   0         19.42         -0.42         8.15 o                         
   3  24   0         20.17         20.89         8.79 o                         
   4  24   0         52.17         45.10        10.15 o                         
   5  24   0          2.08         -0.10        11.03 o                         
   1  25   0          8.26          2.58         6.16 o                         
   2  25   0         10.83          7.83         6.82 o                         
   3  25   0          7.21         -3.05         6.80 o                         
   4  25   0          7.05          1.37         8.78 o                         
   0  26   0         41.31         39.98        19.14 o                         
   1  26   0          9.74          5.19        14.16 o                         
   2  26   0          3.29         -5.97         5.97 o                         
   3  26   0          0.27         -3.12         7.71 o                         
   1  27   0         21.84         14.73        12.81 o                         
   2  27   0          3.42         15.74        14.70 o                         
 -10   1   1          1.99         -5.04         6.78 o                         
  -9   1   1          1.64         39.20         6.95 o                         
  -8   1   1         24.35         29.99         7.36 o                         
  -7   1   1          0.44         -2.33         2.33 o                         
  -6   1   1        492.00        525.66         7.52 o                         
  -5   1   1         57.34         48.07         2.45 o                         
  -4   1   1          0.80          2.56         1.19 o                         
  -3   1   1        546.03        559.15         4.60 o                         
  -2   1   1       4346.84       4096.39        19.89 o                         
  -1   1   1         42.17         23.21         1.08 o                         
   1   1   1       2064.74       1608.53         9.81 o                         
   2   1   1       1451.29       1356.18         8.43 o                         
   3   1   1         24.13         51.89         2.02 o                         
   4   1   1       4479.43       4503.76        23.96 o                         
   5   1   1        171.97        211.59         4.64 o                         
   6   1   1        135.22        140.17         5.04 o                         
   7   1   1          5.63          2.44         3.15 o                         
   8   1   1          0.05         -5.42         6.15 o                         
   9   1   1         14.18         17.00         7.37 o                         
  10   1   1         21.91         24.21         7.64 o                         
 -10   2   1         20.06          9.95         6.98 o                         
  -9   2   1        188.42        219.76        19.28 o                         
  -8   2   1        194.59        211.56        14.35 o                         
  -7   2   1         80.96         87.80         4.64 o                         
  -6   2   1          0.93          5.32         2.14 o                         
  -5   2   1        829.31        903.22         8.84 o                         
  -4   2   1       3334.94       3447.96        18.96 o                         
  -3   2   1         50.12         34.62         1.54 o                         
  -2   2   1        942.14        960.67         9.83 o                         
  -1   2   1       7193.92       7188.75        62.38 o                         
   0   2   1        182.70        125.04         3.97 o                         
   1   2   1        537.80        561.09         4.10 o                         
   2   2   1       8243.99       8652.41        42.10 o                         
   3   2   1        349.00        317.92         3.84 o                         
   4   2   1          4.84          7.14         1.46 o                         
   5   2   1          6.20          6.36         1.88 o                         
   6   2   1        465.95        472.80         7.45 o                         
   7   2   1          8.01         -0.15         2.69 o                         
   8   2   1         51.96         40.71         6.73 o                         
   9   2   1         57.74         77.64         9.30 o                         
  10   2   1          0.19          6.71         6.89 o                         
 -10   3   1         57.17         63.08        10.27 o                         
  -9   3   1         31.04         46.27         7.52 o                         
  -8   3   1        477.82        473.34        18.01 o                         
  -7   3   1          5.22          1.55         2.40 o                         
  -6   3   1          6.99         11.83         2.36 o                         
  -5   3   1        460.83        564.50         6.85 o                         
  -4   3   1        539.12        563.76         5.67 o                         
  -3   3   1        862.73        787.41         6.30 o                         
  -2   3   1         49.47         34.41         1.43 o                         
  -1   3   1          0.83         -0.79         0.79 o                         
   0   3   1         60.76         71.20         1.39 o                         
   1   3   1       6030.40       6247.80        31.96 o                         
   2   3   1        518.09        502.88         4.46 o                         
   3   3   1        677.97        586.15         5.96 o                         
   4   3   1        171.65        196.35         3.69 o                         
   5   3   1          5.67          3.51         1.84 o                         
   6   3   1        114.31        111.39         5.45 o                         
   7   3   1          0.20         -3.76         3.76 o                         
   8   3   1         29.87          9.91         5.96 o                         
   9   3   1         26.53         29.87         9.83 o                         
  10   3   1          0.00         -4.06        10.78 o                         
 -10   4   1         15.15          3.44         8.48 o                         
  -9   4   1          0.13         10.70         7.51 o                         
  -8   4   1        296.39        352.19        12.32 o                         
  -7   4   1        231.74        213.49         6.03 o                         
  -6   4   1          6.82          4.01         2.08 o                         
  -5   4   1        118.42        125.33         3.89 o                         
  -4   4   1       1350.26       1361.73         9.68 o                         
  -3   4   1         59.68         55.08         2.01 o                         
  -2   4   1        574.62        575.80         5.35 o                         
  -1   4   1       3886.47       3970.28        26.75 o                         
   0   4   1       4990.73       4738.76        29.62 o                         
   1   4   1       4497.39       4141.09        21.98 o                         
   2   4   1       1369.77       1394.05         9.58 o                         
   3   4   1         92.14         67.34         2.10 o                         
   4   4   1        850.74        784.11         7.85 o                         
   5   4   1        167.37        154.47         5.06 o                         
   6   4   1        212.12        220.64         8.51 o                         
   7   4   1          1.31         -3.84         4.11 o                         
   8   4   1         36.87         18.57         5.94 o                         
   9   4   1         14.17         11.86         9.68 o                         
  10   4   1         58.39         67.06        11.48 o                         
 -10   5   1          1.17         11.16         9.14 o                         
  -9   5   1          0.37         -0.10         6.38 o                         
  -8   5   1        224.72        285.97        10.97 o                         
  -7   5   1        143.54        133.62         5.45 o                         
  -6   5   1        491.99        499.52         7.95 o                         
  -5   5   1        753.95        717.26         8.58 o                         
  -4   5   1         12.36          8.13         1.63 o                         
  -3   5   1         48.15         56.43         2.04 o                         
  -2   5   1       1949.91       1771.35        12.19 o                         
  -1   5   1         95.87        114.98         2.13 o                         
   0   5   1       4242.31       4190.21        27.71 o                         
   1   5   1          0.16          6.08         0.97 o                         
   2   5   1          0.27         -1.04         1.04 o                         
   3   5   1         35.34         32.83         1.75 o                         
   4   5   1       1449.48       1465.92        10.91 o                         
   5   5   1         37.78         40.14         3.41 o                         
   6   5   1         13.98          8.68         3.68 o                         
   7   5   1          5.85          4.38         3.48 o                         
   8   5   1         12.37          3.47         6.12 o                         
   9   5   1          1.04         -5.57         5.57 o                         
  10   5   1         22.35         30.71        10.06 o                         
 -10   6   1          2.55         -1.00         8.68 o                         
  -9   6   1         70.90         73.68         8.56 o                         
  -8   6   1          0.70         15.62         5.47 o                         
  -7   6   1          8.28         10.57         3.07 o                         
  -6   6   1         67.00         48.08         3.36 o                         
  -5   6   1         14.86         13.22         2.31 o                         
  -4   6   1        161.17        132.83         3.28 o                         
  -3   6   1        421.18        375.53         4.49 o                         
  -2   6   1        112.56        103.05         2.18 o                         
  -1   6   1       2903.89       2512.69        16.60 o                         
   0   6   1       2201.06       2149.04        15.41 o                         
   1   6   1       8423.34       8162.90        47.13 o                         
   2   6   1        256.01        231.71         3.24 o                         
   3   6   1        370.60        393.40         4.77 o                         
   4   6   1         41.11         44.13         2.64 o                         
   5   6   1        106.04        100.85         4.75 o                         
   6   6   1        111.03         98.43         5.03 o                         
   7   6   1        609.86        617.80        12.10 o                         
   8   6   1         18.66         18.69         5.61 o                         
   9   6   1          4.41          4.77         6.39 o                         
  10   6   1          2.71         -7.66        10.26 o                         
 -10   7   1         79.35         81.83        11.77 o                         
  -9   7   1         20.35          8.07         6.10 o                         
  -8   7   1        222.71        231.83        12.72 o                         
  -7   7   1         10.86          0.91         3.29 o                         
  -6   7   1         10.92          7.98         2.53 o                         
  -5   7   1          1.50         -2.07         2.07 o                         
  -4   7   1         78.92         79.88         3.01 o                         
  -3   7   1       1497.14       1564.99        11.81 o                         
  -2   7   1       1253.40       1216.94         8.97 o                         
  -1   7   1         34.83         24.84         2.39 o                         
   0   7   1         21.31         22.68         2.38 o                         
   1   7   1       3931.45       4117.95        25.47 o                         
   2   7   1       2150.34       2106.79        17.21 o                         
   3   7   1       3362.07       3419.83        20.10 o                         
   4   7   1         62.89         71.06         2.83 o                         
   5   7   1        150.22        166.38         4.97 o                         
   6   7   1         38.61         30.98         3.89 o                         
   7   7   1        113.99        107.91         6.45 o                         
   8   7   1         29.75         29.47         6.04 o                         
   9   7   1         38.43         44.86         9.37 o                         
  10   7   1         11.12         30.41        15.72 o                         
 -10   8   1          2.15         -1.11         8.49 o                         
  -9   8   1          2.16         10.69         6.20 o                         
  -8   8   1         33.29         20.45         6.80 o                         
  -7   8   1         96.76        108.00         5.95 o                         
  -6   8   1          0.00          2.87         2.61 o                         
  -5   8   1          1.52         -2.06         2.06 o                         
  -4   8   1        116.31        140.50         3.67 o                         
  -3   8   1        420.13        348.29         4.61 o                         
  -2   8   1        758.01        659.30         7.14 o                         
  -1   8   1        908.17        947.83        14.19 o                         
   0   8   1        378.81        309.62         6.83 o                         
   1   8   1       1202.05        958.24         8.21 o                         
   2   8   1        306.18        317.85         4.17 o                         
   3   8   1         26.64         18.81         1.82 o                         
   4   8   1         32.73         43.09         2.57 o                         
   5   8   1          9.94          7.68         2.52 o                         
   6   8   1          1.77         -2.92         2.92 o                         
   7   8   1          3.59          0.92         4.24 o                         
   8   8   1          0.30         -4.82         5.56 o                         
   9   8   1          8.70          8.90         9.96 o                         
 -10   9   1         10.62          6.66         8.44 o                         
  -9   9   1         19.31         18.84         6.61 o                         
  -8   9   1         18.80         21.91         7.15 o                         
  -7   9   1          1.61         -3.95         3.95 o                         
  -6   9   1        251.51        250.72         6.58 o                         
  -5   9   1         12.34          3.75         2.48 o                         
  -4   9   1        199.76        171.83         4.40 o                         
  -3   9   1        702.00        682.13         6.64 o                         
  -2   9   1       2825.02       2824.98        30.40 o                         
  -1   9   1         72.77         68.83         3.87 o                         
   0   9   1       2687.03       2692.48        19.40 o                         
   1   9   1       1203.17       1174.07         9.61 o                         
   2   9   1       2053.17       2014.37        13.86 o                         
   3   9   1          4.29         -0.07         1.50 o                         
   4   9   1       1004.19        992.23        12.77 o                         
   5   9   1         80.87         71.17         4.36 o                         
   6   9   1         57.77         59.34         4.13 o                         
   7   9   1        293.23        267.16         9.64 o                         
   8   9   1          0.62         -5.38         5.38 o                         
   9   9   1          0.60         -1.14         6.33 o                         
  -9  10   1          1.64          2.85         7.20 o                         
  -8  10   1          1.18         -6.63         8.78 o                         
  -7  10   1          0.35         -3.61         3.61 o                         
  -6  10   1         67.51         59.63         4.07 o                         
  -5  10   1         28.29         25.98         2.98 o                         
  -4  10   1          6.78          5.51         1.30 o                         
  -3  10   1         34.53         32.57         1.77 o                         
  -2  10   1          6.67         12.69         3.98 o                         
  -1  10   1         75.55         79.83         4.26 o                         
   0  10   1        435.94        461.91        10.22 o                         
   1  10   1       3242.48       3212.52        21.22 o                         
   2  10   1          0.14          7.22         1.39 o                         
   3  10   1        332.29        339.99         5.46 o                         
   4  10   1        402.23        406.68         5.99 o                         
   5  10   1          5.21          5.52         2.74 o                         
   6  10   1          0.10          1.62         2.87 o                         
   7  10   1         32.75         28.82         5.31 o                         
   8  10   1          0.36         -5.19         5.19 o                         
   9  10   1          3.75          0.75         6.57 o                         
  -9  11   1          0.00          3.84         6.24 o                         
  -8  11   1          3.48         -5.36         5.36 o                         
  -7  11   1        163.52        166.18        11.90 o                         
  -6  11   1         76.88         62.69         4.20 o                         
  -5  11   1         17.75         19.73         2.76 o                         
  -4  11   1         35.87         34.85         2.41 o                         
  -3  11   1         20.62         16.00         1.59 o                         
  -2  11   1        360.56        384.31         8.03 o                         
  -1  11   1         18.54         20.76         3.14 o                         
   0  11   1        512.02        547.36         6.06 o                         
   1  11   1        782.33        840.89        11.49 o                         
   2  11   1        490.94        498.46         5.47 o                         
   3  11   1        944.22        922.31         9.93 o                         
   4  11   1        119.79        134.59         4.07 o                         
   5  11   1         39.73         31.92         3.48 o                         
   6  11   1        306.48        285.89         7.25 o                         
   7  11   1         50.06         43.37         6.67 o                         
   8  11   1         15.76          6.45         6.02 o                         
   9  11   1          9.59          4.49         6.53 o                         
  -9  12   1          0.35         -6.34         6.34 o                         
  -8  12   1          4.26         -2.09         5.58 o                         
  -7  12   1        124.04        127.72         8.79 o                         
  -6  12   1          5.13          6.38         3.43 o                         
  -5  12   1         63.28         51.54         3.86 o                         
  -4  12   1         13.54          6.33         1.71 o                         
  -3  12   1         46.22         33.27         4.22 o                         
  -2  12   1        930.05        913.43        14.88 o                         
  -1  12   1         94.16        139.56         5.46 o                         
   0  12   1         54.26         70.35         3.52 o                         
   1  12   1         26.98         24.26         2.37 o                         
   2  12   1       2042.13       2068.21        15.34 o                         
   3  12   1         46.39         39.00         2.35 o                         
   4  12   1        184.86        180.52         5.26 o                         
   5  12   1        249.63        216.84         5.90 o                         
   6  12   1         49.48         70.61         5.24 o                         
   7  12   1          9.45         15.85         6.17 o                         
   8  12   1          4.27          8.13         5.96 o                         
   9  12   1         27.78         24.35         7.29 o                         
  -9  13   1         14.59          6.71         7.19 o                         
  -8  13   1         27.90         19.75         6.45 o                         
  -7  13   1        249.13        247.17        17.26 o                         
  -6  13   1        100.67         95.50         5.51 o                         
  -5  13   1         35.73         31.57         3.35 o                         
  -4  13   1        153.34        135.52         4.36 o                         
  -3  13   1         70.52         74.66         5.50 o                         
  -2  13   1        234.22        259.55        13.00 o                         
  -1  13   1         99.06        100.17         5.00 o                         
   0  13   1          4.99          6.67         1.37 o                         
   1  13   1       1007.15       1057.53         7.86 o                         
   2  13   1        741.37        716.78        10.24 o                         
   3  13   1         96.59        102.43         3.08 o                         
   4  13   1         20.57         24.72         2.45 o                         
   5  13   1         18.64         16.43         3.01 o                         
   6  13   1         14.91         14.97         6.93 o                         
   7  13   1         25.47         35.05         6.86 o                         
   8  13   1         43.75         54.72         8.40 o                         
   9  13   1          2.64          7.62         7.25 o                         
  -9  14   1          0.40         -5.97         5.97 o                         
  -8  14   1         24.09         12.12         6.61 o                         
  -7  14   1        115.16        120.05         9.82 o                         
  -6  14   1        268.58        275.03        11.77 o                         
  -5  14   1          4.80          1.93         2.51 o                         
  -4  14   1         37.95         37.03         3.97 o                         
  -3  14   1          5.29          1.95         3.49 o                         
  -2  14   1         81.00         76.78         7.10 o                         
  -1  14   1         89.94         91.17         4.71 o                         
   0  14   1        106.97        105.61         3.11 o                         
   1  14   1        426.65        447.18         4.52 o                         
   2  14   1        317.10        309.97         5.83 o                         
   3  14   1        213.29        213.52         3.76 o                         
   4  14   1        150.28        149.94         5.23 o                         
   5  14   1         97.70        103.26         5.33 o                         
   6  14   1         15.43         14.72         4.79 o                         
   7  14   1        263.52        325.06        32.12 o                         
   8  14   1          0.14          1.72         6.47 o                         
  -8  15   1         10.14          8.39         6.27 o                         
  -7  15   1         51.90         63.55         7.49 o                         
  -6  15   1         15.77         22.62         4.67 o                         
  -5  15   1          1.94         -1.93         1.93 o                         
  -4  15   1        133.02        134.64        11.07 o                         
  -3  15   1         12.10         12.58         4.10 o                         
  -2  15   1         96.38        108.28         6.38 o                         
  -1  15   1         62.26         66.32         4.49 o                         
   0  15   1        138.18        126.21         3.48 o                         
   1  15   1        108.18        114.19         2.55 o                         
   2  15   1        299.14        298.60         9.48 o                         
   3  15   1        305.06        267.10         9.05 o                         
   4  15   1        112.66        111.20         3.56 o                         
   5  15   1          3.46          2.75         2.97 o                         
   6  15   1         61.69         46.73         6.53 o                         
   7  15   1          3.50          7.22         5.63 o                         
   8  15   1         18.13         18.23         7.25 o                         
  -8  16   1          6.16         -1.66         5.63 o                         
  -7  16   1          0.53         -1.06         4.91 o                         
  -6  16   1         14.35         14.37         7.62 o                         
  -5  16   1          0.05         -1.25         3.20 o                         
  -4  16   1         86.31         74.46         6.64 o                         
  -3  16   1         17.11         10.22         4.10 o                         
  -2  16   1          7.14          5.11         3.31 o                         
  -1  16   1         89.61         97.36         5.23 o                         
   0  16   1         77.67         90.42         3.13 o                         
   1  16   1         51.24         47.92         1.86 o                         
   2  16   1        249.34        267.90         8.37 o                         
   3  16   1         21.94         18.72         3.71 o                         
   4  16   1        103.94        103.57         3.21 o                         
   5  16   1         52.60         38.65         7.29 o                         
   6  16   1         37.43         39.40         6.42 o                         
   7  16   1         16.36         20.02         5.83 o                         
   8  16   1          5.72          7.46         6.45 o                         
  -8  17   1          0.20          1.80         5.45 o                         
  -7  17   1        125.92        110.88         9.17 o                         
  -6  17   1          1.40          2.55         3.40 o                         
  -5  17   1         21.12          8.28         6.61 o                         
  -4  17   1          0.43         -4.17         4.17 o                         
  -3  17   1        155.06        154.61         8.49 o                         
  -2  17   1         26.71         23.83         4.42 o                         
  -1  17   1        139.92        131.55         9.08 o                         
   0  17   1        649.53        622.82         7.19 o                         
   1  17   1          4.07          5.42         1.32 o                         
   2  17   1          0.04          6.31         3.74 o                         
   3  17   1        203.50        208.59        14.70 o                         
   4  17   1          0.00         -2.27         2.27 o                         
   5  17   1        108.59        106.39         9.49 o                         
   6  17   1          1.78         -0.47         7.05 o                         
   7  17   1          4.93         13.18         8.79 o                         
   8  17   1         30.64         23.27         9.99 o                         
  -8  18   1         13.87         -4.39         9.51 o                         
  -7  18   1          6.10         12.87         9.35 o                         
  -6  18   1          0.00         -6.32         6.32 o                         
  -5  18   1         27.91         23.72         7.15 o                         
  -4  18   1          0.17         -4.73         4.73 o                         
  -3  18   1         96.44         88.83         6.79 o                         
  -2  18   1        252.11        256.33         8.33 o                         
  -1  18   1         40.74         47.74         4.57 o                         
   0  18   1        127.58        144.94         3.53 o                         
   1  18   1        462.85        433.27         6.33 o                         
   2  18   1         22.32         23.28         6.08 o                         
   3  18   1         58.85         43.17         5.93 o                         
   4  18   1         16.84          6.88         6.77 o                         
   5  18   1         13.99         17.25         6.95 o                         
   6  18   1          0.16          0.91         7.12 o                         
   7  18   1         67.08         80.34         7.86 o                         
  -7  19   1          0.00        -10.80        10.80 o                         
  -6  19   1          8.13         -6.81         6.81 o                         
  -5  19   1         28.99         21.56         7.24 o                         
  -4  19   1         75.15         80.64         8.27 o                         
  -3  19   1         10.87         15.79         5.91 o                         
  -2  19   1        238.24        262.69         8.69 o                         
  -1  19   1        167.25        142.82         6.17 o                         
   0  19   1         57.72         54.78         3.19 o                         
   1  19   1          2.07         16.94         3.91 o                         
   2  19   1         35.60         32.03         4.98 o                         
   3  19   1        122.77        107.34         8.90 o                         
   4  19   1         43.13         62.92        13.54 o                         
   5  19   1          6.76         -0.26         6.29 o                         
   6  19   1          0.18         10.36        10.34 o                         
   7  19   1         14.17         25.70        12.47 o                         
  -7  20   1          2.55         -3.75        11.66 o                         
  -6  20   1         13.88          9.95         9.05 o                         
  -5  20   1         13.61          6.10         8.19 o                         
  -4  20   1         30.44         38.28         8.74 o                         
  -3  20   1         76.40         67.46         9.91 o                         
  -2  20   1         83.92         88.86        13.05 o                         
  -1  20   1          0.02          8.04         5.57 o                         
   0  20   1         54.76         53.18         4.18 o                         
   1  20   1         10.73         12.85         1.67 o                         
   2  20   1        168.34        172.31        23.24 o                         
   3  20   1         28.30         17.44        15.04 o                         
   4  20   1         87.03         94.91        12.68 o                         
   5  20   1          9.56         18.03         8.87 o                         
   6  20   1         24.49         48.08        13.25 o                         
   7  20   1          4.49          4.60        10.87 o                         
  -6  21   1          9.18          4.48        13.84 o                         
  -5  21   1          2.94          0.64         7.81 o                         
  -4  21   1          1.40         -7.00         7.00 o                         
  -3  21   1          0.56         -0.54         5.78 o                         
  -2  21   1         28.36         29.79         7.23 o                         
  -1  21   1         95.85         86.75        11.67 o                         
   0  21   1        129.40        123.23         4.90 o                         
   1  21   1          0.48         -5.16         5.16 o                         
   2  21   1          3.42          9.59         7.29 o                         
   3  21   1          0.44          9.34         8.12 o                         
   4  21   1         35.34         52.95         9.54 o                         
   5  21   1          6.85          5.27        10.46 o                         
   6  21   1          9.38         13.87        12.57 o                         
  -6  22   1         10.02          0.92        11.69 o                         
  -5  22   1         16.43         -0.05         7.95 o                         
  -4  22   1         24.12         24.31         7.96 o                         
  -3  22   1          0.05         -6.16         6.16 o                         
  -2  22   1          0.00         -3.43         5.63 o                         
  -1  22   1          5.32          2.32         5.68 o                         
   0  22   1         89.27         82.70         8.38 o                         
   1  22   1         18.36         16.02         6.88 o                         
   2  22   1          9.64          5.34         7.12 o                         
   3  22   1         42.72         36.90        20.85 o                         
   4  22   1          0.11          3.36         7.80 o                         
   5  22   1          2.67          0.37        10.11 o                         
   6  22   1          0.40         -8.12        12.64 o                         
  -5  23   1          0.96         -0.14         6.90 o                         
  -4  23   1         17.62         10.12         7.32 o                         
  -3  23   1         70.70         85.85        10.00 o                         
  -2  23   1          4.47          1.67         6.38 o                         
  -1  23   1          7.33          5.76         5.76 o                         
   0  23   1          2.95          6.83         3.06 o                         
   1  23   1          1.97          3.31         9.23 o                         
   2  23   1          8.02         -3.00         6.96 o                         
   3  23   1          0.00         -5.34         7.03 o                         
   4  23   1          7.14          5.17         7.74 o                         
   5  23   1          0.02          1.87        10.72 o                         
  -5  24   1          0.33          5.23         7.78 o                         
  -4  24   1          5.37          2.56         7.21 o                         
  -3  24   1          4.40          3.35         6.41 o                         
  -2  24   1          9.71         -0.22         6.11 o                         
  -1  24   1         25.90         17.13         8.45 o                         
   0  24   1         18.26         24.85         4.80 o                         
   1  24   1          1.86         -1.70         5.67 o                         
   2  24   1          0.43          1.24        10.25 o                         
   3  24   1          5.61          4.83         8.28 o                         
   4  24   1         11.22          2.39         7.94 o                         
  -4  25   1          0.12          0.48         6.92 o                         
  -3  25   1          0.78         -4.24         6.86 o                         
  -2  25   1          3.04          0.91         7.18 o                         
  -1  25   1         18.27         22.74         9.30 o                         
   0  25   1         25.79         23.71        12.89 o                         
   1  25   1         13.31          8.75         5.84 o                         
   2  25   1          3.47         -6.48         6.77 o                         
   3  25   1         18.88         22.15        10.15 o                         
   4  25   1          3.69          4.75         8.84 o                         
  -3  26   1          0.05         -4.66         6.52 o                         
  -2  26   1         23.00         21.59         7.31 o                         
  -1  26   1         18.83         23.95         6.42 o                         
   0  26   1         28.21          4.74        11.63 o                         
   1  26   1         24.80         23.00        15.33 o                         
   2  26   1          7.05          6.27         7.95 o                         
   3  26   1          1.41         -3.08         9.48 o                         
  -2  27   1          4.55         14.33        14.73 o                         
  -1  27   1         16.26         22.11        15.52 o                         
   0  27   1          7.15         18.89        15.44 o                         
   1  27   1          0.38         -1.88        10.15 o                         
 -10   0   2         13.37         17.41         9.44 o                         
  -9   0   2         10.48         12.98         9.41 o                         
  -8   0   2        426.19        421.53        19.08 o                         
  -7   0   2        120.20        126.73         8.23 o                         
  -6   0   2         46.20         35.70         3.93 o                         
  -5   0   2        818.04        711.31        10.84 o                         
  -4   0   2       1393.55       1514.42        14.65 o                         
  -3   0   2          1.47         -0.36         2.63 o                         
  -2   0   2      13091.65      12766.92        96.41 o                         
  -1   0   2        614.48        548.30         7.45 o                         
   0   0   2       6938.01       7315.75        49.24 o                         
   1   0   2      16349.01      16378.57        99.01 o                         
   2   0   2       6680.72       6115.77        41.86 o                         
   3   0   2        662.19        729.02         9.80 o                         
   4   0   2        385.10        445.41         8.45 o                         
   5   0   2          0.48          6.25         3.26 o                         
   6   0   2         36.05         62.79         6.12 o                         
   7   0   2          6.03          2.01         4.06 o                         
   8   0   2         11.76         -4.44        14.74 o                         
   9   0   2          0.99         11.30         9.34 o                         
  10   0   2         58.75         61.72        13.84 o                         
 -10   1   2          8.47          6.17         7.04 o                         
  -9   1   2        178.39        161.09        10.54 o                         
  -8   1   2          0.01          7.61         5.68 o                         
  -7   1   2        121.34        109.48         5.96 o                         
  -6   1   2         29.97         37.95         3.42 o                         
  -5   1   2         34.40         27.77         2.47 o                         
  -4   1   2        152.89        172.57         3.52 o                         
  -3   1   2        109.12         92.09         2.63 o                         
  -2   1   2        173.28        134.65         2.52 o                         
  -1   1   2       2532.74       2516.65        16.22 o                         
   0   1   2      27819.92      29139.30       145.98 o                         
   1   1   2       4150.31       4173.26        19.98 o                         
   2   1   2        715.94        833.81         6.52 o                         
   3   1   2        324.45        328.06         4.19 o                         
   4   1   2       2122.30       2251.66        15.54 o                         
   5   1   2        221.65        241.88         5.14 o                         
   6   1   2          0.13         -1.42         2.31 o                         
   7   1   2          0.48         -2.62         2.62 o                         
   8   1   2          9.48         -6.47         6.47 o                         
   9   1   2         31.08         27.48         7.44 o                         
  10   1   2         15.42         15.14         8.11 o                         
 -10   2   2          8.48          7.02         6.97 o                         
  -9   2   2         31.17         40.93         7.14 o                         
  -8   2   2         70.97         87.92         7.06 o                         
  -7   2   2         17.41         17.23         3.00 o                         
  -6   2   2         70.52         63.82         3.50 o                         
  -5   2   2        151.36        138.97         3.55 o                         
  -4   2   2        413.38        389.86         5.06 o                         
  -3   2   2          0.02         -0.95         1.55 o                         
  -2   2   2        918.63        984.68         9.48 o                         
  -1   2   2          2.86          0.43         1.06 o                         
   0   2   2        100.31         77.98         1.87 o                         
   1   2   2       9021.28       8803.05        39.44 o                         
   2   2   2         66.37         49.74         1.85 o                         
   3   2   2         22.47         10.79         1.61 o                         
   4   2   2        239.48        243.98         4.84 o                         
   5   2   2          0.82          7.73         2.52 o                         
   6   2   2         38.81         43.73         4.70 o                         
   7   2   2        111.05        113.02         7.39 o                         
   8   2   2         68.56         57.59         7.50 o                         
   9   2   2         66.51         60.99         9.32 o                         
  10   2   2          4.40         19.65         9.93 o                         
 -10   3   2         74.27         93.53        11.89 o                         
  -9   3   2         33.87         28.89         8.58 o                         
  -8   3   2         49.52         73.70         8.82 o                         
  -7   3   2        966.64        936.78        14.95 o                         
  -6   3   2         70.77         77.87         3.82 o                         
  -5   3   2         39.16         42.56         2.53 o                         
  -4   3   2        688.79        708.55         6.34 o                         
  -3   3   2       1308.61       1187.92         8.84 o                         
  -2   3   2        220.14        181.83         3.51 o                         
  -1   3   2       1754.90       1471.60        14.93 o                         
   0   3   2      25856.23      25824.39       129.55 o                         
   1   3   2       1190.88       1344.87         8.39 o                         
   2   3   2        748.64        780.78         6.35 o                         
   3   3   2        657.21        609.41         6.33 o                         
   4   3   2        258.14        292.74         5.34 o                         
   5   3   2       1047.79       1088.26        12.91 o                         
   6   3   2         85.99         94.29         5.70 o                         
   7   3   2          3.92         -5.37         5.37 o                         
   8   3   2          2.14         -3.30         6.11 o                         
   9   3   2        111.03        126.76        10.28 o                         
  10   3   2          3.50         -0.67         7.85 o                         
 -10   4   2         29.41         38.75        10.20 o                         
  -9   4   2          1.76         10.83         6.69 o                         
  -8   4   2        695.27        731.82        30.18 o                         
  -7   4   2         37.94         46.49         3.56 o                         
  -6   4   2        176.18        184.78         5.16 o                         
  -5   4   2        612.68        590.75         7.56 o                         
  -4   4   2          3.93         -0.79         1.26 o                         
  -3   4   2        223.11        217.85         3.48 o                         
  -2   4   2        660.42        626.50         6.32 o                         
  -1   4   2        529.02        428.19         5.09 o                         
   0   4   2        388.40        400.59         4.82 o                         
   1   4   2      21947.91      22697.44       110.84 o                         
   2   4   2       2212.59       2297.64        13.79 o                         
   3   4   2        202.94        212.07         3.87 o                         
   4   4   2       2301.54       2276.58        19.16 o                         
   5   4   2        805.62        847.84        11.73 o                         
   6   4   2        139.22        156.80         8.17 o                         
   7   4   2         54.82         57.95         6.65 o                         
   8   4   2         37.15         37.95         6.73 o                         
   9   4   2         24.61         35.29         9.30 o                         
  10   4   2         33.33         29.85         9.58 o                         
 -10   5   2         18.59         19.86         9.49 o                         
  -9   5   2        166.61        168.56        11.17 o                         
  -8   5   2        241.71        344.75        17.90 o                         
  -7   5   2        142.12        157.28         5.83 o                         
  -6   5   2        808.31        802.87        10.04 o                         
  -5   5   2         78.95         63.30         3.20 o                         
  -4   5   2          0.61         -1.39         1.39 o                         
  -3   5   2        261.16        246.60         4.08 o                         
  -2   5   2        850.47        695.08         6.42 o                         
  -1   5   2         66.92         67.85         2.17 o                         
   0   5   2         20.95         11.54         1.32 o                         
   1   5   2        250.34        306.93         4.42 o                         
   2   5   2       1121.49       1042.04         8.94 o                         
   3   5   2       1821.11       1992.53        13.78 o                         
   4   5   2         85.56         94.72         4.29 o                         
   5   5   2         25.20         30.93         3.51 o                         
   6   5   2        262.76        291.54         8.47 o                         
   7   5   2         12.51         19.08         5.47 o                         
   8   5   2          0.14         -4.07         5.71 o                         
   9   5   2          0.25         -7.04         7.04 o                         
 -10   6   2          4.87         -0.49         8.59 o                         
  -9   6   2         14.75         27.97         9.11 o                         
  -8   6   2         50.94         88.35        12.49 o                         
  -7   6   2        107.50        119.78         5.18 o                         
  -6   6   2        308.24        307.36         6.45 o                         
  -5   6   2        246.17        237.93         5.23 o                         
  -4   6   2        125.92        113.75         3.36 o                         
  -3   6   2        290.62        264.69         4.23 o                         
  -2   6   2       2744.36       2690.32        17.14 o                         
  -1   6   2       3654.78       3466.48        23.86 o                         
   0   6   2       1272.66       1028.94         8.31 o                         
   1   6   2         41.56         29.35         1.94 o                         
   2   6   2        360.34        307.67         4.20 o                         
   3   6   2        546.45        447.06         5.26 o                         
   4   6   2          3.87          3.66         2.35 o                         
   5   6   2          1.75          7.20         3.33 o                         
   6   6   2        132.48        158.02         6.93 o                         
   7   6   2        180.85        203.47         8.16 o                         
   8   6   2         64.68         53.81         7.26 o                         
   9   6   2         67.73         53.13        11.69 o                         
 -10   7   2          0.54         -7.99         7.99 o                         
  -9   7   2          2.85         -7.29         7.29 o                         
  -8   7   2          4.11         19.53         5.57 o                         
  -7   7   2        677.09        622.09         9.78 o                         
  -6   7   2        177.80        169.41         5.28 o                         
  -5   7   2          6.97          5.13         2.15 o                         
  -4   7   2        444.64        497.61         7.21 o                         
  -3   7   2         65.17         81.71         2.77 o                         
  -2   7   2          3.93          7.25         2.01 o                         
  -1   7   2        797.58        787.32        10.47 o                         
   0   7   2       2578.61       2619.09        17.30 o                         
   1   7   2       3596.19       3684.97        22.24 o                         
   2   7   2        560.17        589.01         5.97 o                         
   3   7   2         97.22        116.94         3.74 o                         
   4   7   2        442.81        480.85         5.77 o                         
   5   7   2       1275.10       1238.42        15.25 o                         
   6   7   2         21.14         37.70         4.66 o                         
   7   7   2         36.92         31.54         5.96 o                         
   8   7   2         43.10         27.19         8.05 o                         
   9   7   2          0.45         -2.18         7.48 o                         
 -10   8   2          0.28         -4.13         9.03 o                         
  -9   8   2         28.22         11.96         6.98 o                         
  -8   8   2        152.54        136.79        10.52 o                         
  -7   8   2         39.36         45.61         4.39 o                         
  -6   8   2        126.94        115.06         4.77 o                         
  -5   8   2         74.18         65.31         3.71 o                         
  -4   8   2        233.14        205.99         4.63 o                         
  -3   8   2         26.48         14.33         1.84 o                         
  -2   8   2        140.36        135.02         2.72 o                         
  -1   8   2       1567.76       1643.08        13.14 o                         
   0   8   2       3466.02       3372.13        21.59 o                         
   1   8   2        357.77        361.63         4.53 o                         
   2   8   2       1065.50       1042.18         8.55 o                         
   3   8   2         15.94         19.74         2.14 o                         
   4   8   2        339.80        334.18         6.02 o                         
   5   8   2         41.00         52.17         4.19 o                         
   6   8   2        416.85        457.22        10.20 o                         
   7   8   2         19.27         18.84         5.18 o                         
   8   8   2          1.46          0.15         6.68 o                         
   9   8   2         99.04        116.65        12.06 o                         
 -10   9   2          0.01         -1.90         8.33 o                         
  -9   9   2          2.30         -5.69         5.69 o                         
  -8   9   2         22.25         13.26         7.25 o                         
  -7   9   2        140.83        134.53         7.92 o                         
  -6   9   2        395.41        400.73         7.72 o                         
  -5   9   2        188.65        163.34         5.84 o                         
  -4   9   2         59.85         65.47         3.07 o                         
  -3   9   2          0.00         -0.74         1.34 o                         
  -2   9   2        612.30        610.60         5.36 o                         
  -1   9   2       3476.84       3570.60        23.42 o                         
   0   9   2        316.04        280.45         7.72 o                         
   1   9   2       1061.47       1052.18         8.66 o                         
   2   9   2       1887.92       1901.02        13.06 o                         
   3   9   2        691.72        724.52         7.99 o                         
   4   9   2        182.68        191.25         4.92 o                         
   5   9   2        285.53        300.47         7.52 o                         
   6   9   2         40.96         36.63         4.67 o                         
   7   9   2         42.23         38.83         6.54 o                         
   8   9   2         32.60         29.69         7.85 o                         
   9   9   2          0.77         -1.69         7.89 o                         
  -9  10   2          0.28         -6.26         6.26 o                         
  -8  10   2         42.07         42.83         6.93 o                         
  -7  10   2         41.37         41.58         5.15 o                         
  -6  10   2         34.66         40.17         4.07 o                         
  -5  10   2          2.00         -2.51         2.51 o                         
  -4  10   2          0.10         -0.86         1.67 o                         
  -3  10   2         54.32         57.35         2.25 o                         
  -2  10   2        837.25        764.81         7.92 o                         
  -1  10   2        350.68        351.16         9.39 o                         
   0  10   2         12.07          5.33         1.45 o                         
   1  10   2        933.82        970.51         8.30 o                         
   2  10   2       1012.34        949.95         8.93 o                         
   3  10   2       1161.75       1093.49        10.33 o                         
   4  10   2        104.95        124.03         4.27 o                         
   5  10   2        727.48        764.47        10.43 o                         
   6  10   2         41.26         42.47         6.36 o                         
   7  10   2          0.94          3.87         5.75 o                         
   8  10   2         77.31         73.21         9.37 o                         
   9  10   2          9.86          7.85        10.36 o                         
  -9  11   2          0.01          0.17         5.94 o                         
  -8  11   2         24.02         17.16         6.24 o                         
  -7  11   2          1.34          1.23         5.00 o                         
  -6  11   2        136.89        153.87         6.56 o                         
  -5  11   2          1.27         -2.57         2.57 o                         
  -4  11   2         25.53         20.80         2.10 o                         
  -3  11   2          3.27         -0.73         1.55 o                         
  -2  11   2         51.93         75.41         3.02 o                         
  -1  11   2          6.97          7.26         2.05 o                         
   0  11   2       1195.41       1208.55        11.17 o                         
   1  11   2        438.39        426.94         7.64 o                         
   2  11   2        422.21        422.00         6.73 o                         
   3  11   2        245.77        263.74         4.91 o                         
   4  11   2        759.92        793.28        11.07 o                         
   5  11   2        202.25        238.18         6.40 o                         
   6  11   2        265.13        289.02         9.96 o                         
   7  11   2          5.34          7.12         5.52 o                         
   8  11   2         20.81          8.13         7.16 o                         
   9  11   2         19.72         12.02         8.41 o                         
  -9  12   2          0.02         -3.05         5.47 o                         
  -8  12   2          8.18          3.78         6.09 o                         
  -7  12   2         21.16         25.32         5.83 o                         
  -6  12   2        105.20        117.18         6.01 o                         
  -5  12   2          3.39         -2.43         2.52 o                         
  -4  12   2         89.21         82.13         4.39 o                         
  -3  12   2         61.63         52.82         2.63 o                         
  -2  12   2         87.15        101.01         8.53 o                         
  -1  12   2        204.67        192.48         3.11 o                         
   0  12   2       1044.81       1107.27        10.57 o                         
   1  12   2       1115.06       1142.76        10.51 o                         
   2  12   2          3.78          2.65         2.27 o                         
   3  12   2        188.86        202.96         5.37 o                         
   4  12   2        209.94        222.31         5.83 o                         
   5  12   2         27.88         26.26         3.40 o                         
   6  12   2          1.15          1.81         5.61 o                         
   7  12   2        239.46        242.24        12.12 o                         
   8  12   2          6.25         11.56         7.06 o                         
   9  12   2          1.09         10.77         8.00 o                         
  -9  13   2         11.01         16.24         7.24 o                         
  -8  13   2          3.28          3.56         6.25 o                         
  -7  13   2         27.05         27.65         5.51 o                         
  -6  13   2          0.01          5.13         4.31 o                         
  -5  13   2          4.94          3.59         2.54 o                         
  -4  13   2         72.36         72.55         2.41 o                         
  -3  13   2        435.79        486.70        10.27 o                         
  -2  13   2        254.61        235.30         7.31 o                         
  -1  13   2         29.72         39.30         2.33 o                         
   0  13   2         13.09         36.92         5.33 o                         
   1  13   2          0.06          5.70         1.87 o                         
   2  13   2        664.82        611.85         8.22 o                         
   3  13   2         21.18         25.23         2.90 o                         
   4  13   2          7.53         13.13         2.67 o                         
   5  13   2        240.79        225.09         7.84 o                         
   6  13   2         87.29         91.36         8.04 o                         
   7  13   2         34.82         42.70         7.28 o                         
   8  13   2         23.07         26.36         7.79 o                         
  -9  14   2         12.75          9.54        10.50 o                         
  -8  14   2          6.11          2.36         8.28 o                         
  -7  14   2        111.47        125.34         8.41 o                         
  -6  14   2          0.00          1.39         4.17 o                         
  -5  14   2         88.84         84.31         5.27 o                         
  -4  14   2         14.27         12.05         2.65 o                         
  -3  14   2         88.76         80.34         6.60 o                         
  -2  14   2         10.18         11.54         3.43 o                         
  -1  14   2          0.24         -1.31         1.31 o                         
   0  14   2        161.90        156.95         3.59 o                         
   1  14   2          1.40         -1.10         1.10 o                         
   2  14   2         65.33         61.68         2.88 o                         
   3  14   2        267.97        251.34         8.72 o                         
   4  14   2         44.63         58.72         6.49 o                         
   5  14   2         44.68         42.28         4.43 o                         
   6  14   2         10.15          4.64         5.19 o                         
   7  14   2         20.31         11.81         6.74 o                         
   8  14   2          8.47          7.61         8.39 o                         
  -8  15   2          1.72         -5.70         5.70 o                         
  -7  15   2          0.14          0.88         4.67 o                         
  -6  15   2        514.30        495.99        15.06 o                         
  -5  15   2          1.42         -0.90         3.00 o                         
  -4  15   2         65.43         63.20         6.13 o                         
  -3  15   2          0.07         -3.17         3.17 o                         
  -2  15   2         17.28         12.91         3.85 o                         
  -1  15   2         90.99         98.30         2.75 o                         
   0  15   2        150.61        154.51         3.69 o                         
   1  15   2         76.92         80.74         3.36 o                         
   2  15   2          4.25          2.72         1.77 o                         
   3  15   2         11.83         12.44         3.13 o                         
   4  15   2        317.27        290.63         8.18 o                         
   5  15   2          0.57         -3.92         3.92 o                         
   6  15   2         22.59         21.74         7.55 o                         
   7  15   2          7.14         29.98         7.35 o                         
   8  15   2         28.78         24.92         7.23 o                         
  -8  16   2         13.48          7.18         7.00 o                         
  -7  16   2         17.61         15.80         4.75 o                         
  -6  16   2         38.54         43.09         8.51 o                         
  -5  16   2         20.04         13.61         6.66 o                         
  -4  16   2         45.04         40.17         5.32 o                         
  -3  16   2        139.12        132.07         9.83 o                         
  -2  16   2         10.39          8.46         3.79 o                         
  -1  16   2          1.72          4.70         1.82 o                         
   0  16   2        351.46        318.03         8.76 o                         
   1  16   2         12.94         11.10         1.85 o                         
   2  16   2        261.44        249.64         4.66 o                         
   3  16   2        122.14        126.69         5.35 o                         
   4  16   2          2.45          1.03         3.49 o                         
   5  16   2          6.04         -1.11         5.70 o                         
   6  16   2          0.08         -5.10         5.10 o                         
   7  16   2        118.46        103.08        11.64 o                         
   8  16   2          9.86         21.46        12.21 o                         
  -8  17   2          0.35         -5.09         5.09 o                         
  -7  17   2          8.78          4.94         4.64 o                         
  -6  17   2         18.32         15.76         4.45 o                         
  -5  17   2         25.66         22.57         7.12 o                         
  -4  17   2          2.07         -3.98         3.98 o                         
  -3  17   2        175.69        160.20         9.25 o                         
  -2  17   2        379.06        384.44        10.41 o                         
  -1  17   2        808.48        830.41        14.57 o                         
   0  17   2          5.57         18.88         2.36 o                         
   1  17   2         64.22         64.67         2.80 o                         
   2  17   2          3.91          3.60         1.75 o                         
   3  17   2         26.43         24.63         2.51 o                         
   4  17   2         54.96         60.05         5.30 o                         
   5  17   2          0.69         -5.27         5.94 o                         
   6  17   2         28.06         22.33         5.88 o                         
   7  17   2         80.47         89.36        12.07 o                         
  -8  18   2          0.04          4.86         9.86 o                         
  -7  18   2          5.72         -8.59         9.03 o                         
  -6  18   2          6.98         10.12         5.84 o                         
  -5  18   2         19.91         12.08         5.96 o                         
  -4  18   2         76.23         63.95         7.19 o                         
  -3  18   2          8.85          5.65         4.28 o                         
  -2  18   2         83.95         85.55         6.34 o                         
  -1  18   2        209.61        258.06         8.39 o                         
   0  18   2        304.38        303.75         5.49 o                         
   1  18   2          2.42          1.71         1.90 o                         
   2  18   2         94.20        105.05         5.19 o                         
   3  18   2         52.69         50.20         9.47 o                         
   4  18   2         17.23         20.54         7.04 o                         
   5  18   2          0.68         -1.24         5.84 o                         
   6  18   2         13.54          9.72         8.49 o                         
   7  18   2         33.76         28.42         8.29 o                         
  -7  19   2          2.07         -8.42         8.42 o                         
  -6  19   2         36.79         28.29         6.93 o                         
  -5  19   2         16.50          7.80         6.01 o                         
  -4  19   2         66.80         57.59         7.27 o                         
  -3  19   2        141.01        129.62         8.51 o                         
  -2  19   2          1.54          2.91         4.10 o                         
  -1  19   2        375.95        376.01         9.75 o                         
   0  19   2         71.88         68.76         3.67 o                         
   1  19   2          2.74          0.49         2.31 o                         
   2  19   2         40.87         36.86         3.28 o                         
   3  19   2         43.60         41.01         2.57 o                         
   4  19   2          2.42          1.32         9.35 o                         
   5  19   2         21.06         29.88        10.68 o                         
   6  19   2          0.08          8.72        10.46 o                         
   7  19   2          1.02         17.25        17.60 o                         
  -7  20   2          0.33        -10.41        10.41 o                         
  -6  20   2          2.36          4.24         7.06 o                         
  -5  20   2          9.32          2.97         6.66 o                         
  -4  20   2         12.26         12.59         6.43 o                         
  -3  20   2         34.21         45.34         8.10 o                         
  -2  20   2         32.53         20.73         6.88 o                         
  -1  20   2         13.66         22.91         7.14 o                         
   0  20   2         28.81         42.12         3.35 o                         
   1  20   2        178.07        173.96         5.63 o                         
   2  20   2          9.79         10.77         2.37 o                         
   3  20   2         23.80         12.64         8.96 o                         
   4  20   2          6.55          2.30         9.23 o                         
   5  20   2          6.62         16.45        10.90 o                         
   6  20   2          0.60         18.19        11.14 o                         
  -6  21   2          1.49          7.18         7.86 o                         
  -5  21   2          6.52         -2.92         6.92 o                         
  -4  21   2         50.35         44.75         8.58 o                         
  -3  21   2        100.64        103.61        10.67 o                         
  -2  21   2          6.85          2.98         6.69 o                         
  -1  21   2         38.12         41.66         8.34 o                         
   0  21   2        371.41        409.04        10.05 o                         
   1  21   2         35.28         43.60         4.62 o                         
   2  21   2          6.19         -3.38         7.37 o                         
   3  21   2         16.50         25.25         9.92 o                         
   4  21   2         21.82         39.12        19.82 o                         
   5  21   2          0.11         -4.82        10.33 o                         
   6  21   2          9.97          9.45        14.18 o                         
  -6  22   2          0.01         -7.51         8.79 o                         
  -5  22   2          0.09         -2.33         6.66 o                         
  -4  22   2          0.76         -3.63         6.92 o                         
  -3  22   2         12.30         11.80         6.43 o                         
  -2  22   2         28.82         24.61         6.99 o                         
  -1  22   2         14.26          6.70         6.26 o                         
   0  22   2        279.37        320.54        18.18 o                         
   1  22   2          4.96          4.96         3.41 o                         
   2  22   2          0.22         -2.01         7.23 o                         
   3  22   2         19.21         18.26         9.57 o                         
   4  22   2          1.17         -4.29         8.39 o                         
   5  22   2          0.00         -8.44        10.42 o                         
  -5  23   2          0.52         -2.73         6.59 o                         
  -4  23   2          8.09         -0.42         6.75 o                         
  -3  23   2         39.62         30.23         8.12 o                         
  -2  23   2         10.13         13.04         7.44 o                         
  -1  23   2         29.76         24.06         7.54 o                         
   0  23   2          0.65         12.25         3.85 o                         
   1  23   2         68.81         75.44         4.48 o                         
   2  23   2          5.15         -3.17         8.20 o                         
   3  23   2         14.74         14.11         9.14 o                         
   4  23   2          0.05         -0.24        10.15 o                         
   5  23   2          2.19         -0.95        10.76 o                         
  -5  24   2         12.45          2.42         7.60 o                         
  -4  24   2         32.63         28.34         8.12 o                         
  -3  24   2          0.96          1.40         6.70 o                         
  -2  24   2         37.82         39.65         7.98 o                         
  -1  24   2          0.62          1.29         5.88 o                         
   0  24   2          0.53          0.61         5.11 o                         
   1  24   2          3.05          4.62         6.45 o                         
   2  24   2         32.67         32.89         9.07 o                         
   3  24   2          0.81          4.08         8.96 o                         
   4  24   2          0.07         -0.11        10.19 o                         
  -4  25   2          0.01          1.03         7.23 o                         
  -3  25   2          3.75          6.11         7.21 o                         
  -2  25   2         16.78         17.36         6.67 o                         
  -1  25   2          2.86         27.15        13.22 o                         
   0  25   2         19.77         -9.91        17.43 o                         
   1  25   2         35.60         46.63        19.14 o                         
   2  25   2          4.27         -3.36         7.29 o                         
   3  25   2         16.12         18.19        10.30 o                         
  -3  26   2          0.16         -1.57        12.85 o                         
  -2  26   2          2.74         11.74         7.03 o                         
  -1  26   2          2.46         -2.26         6.00 o                         
   0  26   2         52.37         50.92        25.29 o                         
   1  26   2          2.58          6.15        16.40 o                         
   2  26   2          1.26          6.49        21.19 o                         
  -1  27   2         24.11         32.59        14.84 o                         
   0  27   2          9.64         13.97        13.26 o                         
   1  27   2          8.32         12.64        17.43 o                         
 -10   1   3          0.01         -3.53         7.08 o                         
  -9   1   3         57.73         67.40         8.49 o                         
  -8   1   3        428.41        454.80        27.84 o                         
  -7   1   3        305.91        297.91         8.35 o                         
  -6   1   3          2.15         -1.78         2.11 o                         
  -5   1   3        172.75        167.51         4.75 o                         
  -4   1   3        223.01        250.85         4.65 o                         
  -3   1   3        518.42        442.60         5.30 o                         
  -2   1   3        187.67        236.81         4.35 o                         
  -1   1   3         67.75        136.34         5.05 o                         
   0   1   3       3942.67       4177.37        21.04 o                         
   1   1   3       2917.42       2694.52        14.24 o                         
   2   1   3       3010.57       2851.34        15.75 o                         
   3   1   3        427.69        441.66         5.21 o                         
   4   1   3        102.42        105.57         3.48 o                         
   5   1   3         87.95        103.21         6.14 o                         
   6   1   3         77.17         67.97         5.57 o                         
   7   1   3          9.40         -5.14         5.14 o                         
   8   1   3          3.28         -5.40         5.40 o                         
   9   1   3         54.37         48.82        10.84 o                         
 -10   2   3          3.75          4.61         7.48 o                         
  -9   2   3        134.09        148.60        10.57 o                         
  -8   2   3        169.87        187.22        18.20 o                         
  -7   2   3        120.61        115.65         6.86 o                         
  -6   2   3        139.85        148.98         5.29 o                         
  -5   2   3        120.84        130.32         4.53 o                         
  -4   2   3         31.83         37.93         2.72 o                         
  -3   2   3          0.89         -0.01         1.61 o                         
  -2   2   3         26.67         52.70         2.40 o                         
  -1   2   3        124.16         97.55         3.00 o                         
   0   2   3       3328.87       3373.96        18.03 o                         
   1   2   3       5235.39       5591.42        26.35 o                         
   2   2   3        915.07        847.30         6.73 o                         
   3   2   3        109.43         91.19         2.72 o                         
   4   2   3        558.83        514.41         7.64 o                         
   5   2   3        911.92        919.09        12.78 o                         
   6   2   3        313.81        317.18        11.99 o                         
   7   2   3          8.12          4.22         4.71 o                         
   8   2   3         89.79         78.48         8.50 o                         
   9   2   3          8.27          9.59         8.78 o                         
 -10   3   3          2.04        -12.98        12.98 o                         
  -9   3   3         24.40         26.21         6.93 o                         
  -8   3   3        299.01        354.25        11.14 o                         
  -7   3   3        139.60        143.11         6.62 o                         
  -6   3   3         52.80         64.47         4.18 o                         
  -5   3   3         21.86         24.50         2.94 o                         
  -4   3   3         64.09         67.26         3.18 o                         
  -3   3   3        309.56        274.69         4.26 o                         
  -2   3   3        145.27        130.98         4.80 o                         
  -1   3   3        360.63        362.68         4.92 o                         
   0   3   3       3964.93       3750.18        20.30 o                         
   1   3   3       6647.49       6416.99        31.16 o                         
   2   3   3          3.60          3.27         1.28 o                         
   3   3   3        202.89        178.23         4.01 o                         
   4   3   3        261.12        228.43         6.00 o                         
   5   3   3         27.63         38.29         3.81 o                         
   6   3   3        439.42        439.77        11.35 o                         
   7   3   3         94.36         97.36         7.81 o                         
   8   3   3          2.54         -3.13         6.23 o                         
   9   3   3         13.71         -7.03         8.22 o                         
 -10   4   3         16.82          1.78         7.96 o                         
  -9   4   3         25.00         13.37         6.56 o                         
  -8   4   3        519.67        620.20        26.08 o                         
  -7   4   3          1.14         20.60         3.98 o                         
  -6   4   3        208.81        218.98         7.49 o                         
  -5   4   3        160.39        223.61         6.23 o                         
  -4   4   3        909.68        947.14         9.43 o                         
  -3   4   3        574.59        603.43         6.48 o                         
  -2   4   3         28.42         32.15         2.84 o                         
  -1   4   3          0.28         -0.74         1.27 o                         
   0   4   3      10299.28       9963.18        48.48 o                         
   1   4   3       5924.66       6056.10        29.70 o                         
   2   4   3         18.81          6.70         1.45 o                         
   3   4   3         14.46         16.15         2.08 o                         
   4   4   3        115.76         95.38         6.48 o                         
   5   4   3          5.44          7.70         3.35 o                         
   6   4   3         11.78         15.15         4.60 o                         
   7   4   3        144.19        153.40         9.21 o                         
   8   4   3         62.93         75.86         8.01 o                         
   9   4   3         54.85         53.21         8.21 o                         
 -10   5   3          4.54          1.10         8.52 o                         
  -9   5   3         13.31          7.29         5.94 o                         
  -8   5   3        725.36        790.06        15.27 o                         
  -7   5   3        503.83        517.47        10.51 o                         
  -6   5   3          9.67          8.29         3.12 o                         
  -5   5   3         94.08         86.72         4.50 o                         
  -4   5   3        130.31        106.49         3.19 o                         
  -3   5   3         97.61        115.36         3.24 o                         
  -2   5   3         51.64         60.33         3.05 o                         
  -1   5   3       1353.57       1231.26         9.78 o                         
   0   5   3         38.08         59.99         2.71 o                         
   1   5   3       1763.86       1742.05        11.48 o                         
   2   5   3       1076.12        984.80         8.19 o                         
   3   5   3          3.58         -0.09         1.37 o                         
   4   5   3          2.85          5.34         2.61 o                         
   5   5   3          4.53          5.23         3.39 o                         
   6   5   3         87.97         94.01         6.09 o                         
   7   5   3          0.04          4.43         4.88 o                         
   8   5   3         33.48         22.59         6.84 o                         
   9   5   3         19.18         12.55         7.78 o                         
 -10   6   3         17.04          6.64        14.54 o                         
  -9   6   3          1.89         -3.03         6.49 o                         
  -8   6   3        102.02        153.90        18.87 o                         
  -7   6   3         31.95         47.13         5.70 o                         
  -6   6   3         22.47         21.04         3.60 o                         
  -5   6   3        374.90        370.82         5.30 o                         
  -4   6   3         90.28         87.33         3.22 o                         
  -3   6   3          0.43          2.12         1.70 o                         
  -2   6   3         99.58         92.80         3.09 o                         
  -1   6   3        380.18        333.25         4.83 o                         
   0   6   3         16.50         13.12         1.60 o                         
   1   6   3          1.69          2.86         1.45 o                         
   2   6   3       3303.29       3390.98        19.82 o                         
   3   6   3         32.43         28.66         2.18 o                         
   4   6   3        498.00        501.43         9.07 o                         
   5   6   3         70.39         66.54         4.83 o                         
   6   6   3          1.34          2.74         3.78 o                         
   7   6   3        169.21        176.16         9.49 o                         
   8   6   3         46.95         47.59         9.20 o                         
   9   6   3          1.97         -2.39         6.86 o                         
 -10   7   3          0.22         -6.66         6.66 o                         
  -9   7   3          0.22         -1.98         6.31 o                         
  -8   7   3        359.81        363.91        13.60 o                         
  -7   7   3        597.33        612.63        12.74 o                         
  -6   7   3         60.69         62.90         5.09 o                         
  -5   7   3         67.54         63.99         3.68 o                         
  -4   7   3         52.53         35.53         2.55 o                         
  -3   7   3        887.41        844.77         8.38 o                         
  -2   7   3       1514.96       1651.49        13.56 o                         
  -1   7   3          5.77          5.51         1.53 o                         
   0   7   3          9.03         19.67         1.80 o                         
   1   7   3        287.78        289.90         4.40 o                         
   2   7   3         62.39         83.98         2.98 o                         
   3   7   3        556.29        599.56         7.57 o                         
   4   7   3         80.01         85.82         4.73 o                         
   5   7   3        373.24        394.46         9.88 o                         
   6   7   3          0.24         -4.72         4.72 o                         
   7   7   3        410.82        438.48        12.61 o                         
   8   7   3         15.99         11.40         7.71 o                         
   9   7   3          2.83         -7.30         7.30 o                         
 -10   8   3          1.10         -6.75         6.75 o                         
  -9   8   3          1.01         -2.26         6.45 o                         
  -8   8   3         88.86         76.80         9.29 o                         
  -7   8   3         55.64         63.57         6.47 o                         
  -6   8   3          9.49          6.60         2.24 o                         
  -5   8   3         23.24         20.32         2.71 o                         
  -4   8   3         10.20          7.10         2.03 o                         
  -3   8   3        152.68        155.12         3.74 o                         
  -2   8   3        463.27        458.93         6.33 o                         
  -1   8   3         51.40         66.29         2.63 o                         
   0   8   3        412.84        447.58         5.48 o                         
   1   8   3         96.21         99.67         3.96 o                         
   2   8   3         11.15          9.62         1.80 o                         
   3   8   3        357.75        357.69         6.19 o                         
   4   8   3          1.52         -0.15         1.10 o                         
   5   8   3          5.16         13.63         3.72 o                         
   6   8   3         11.19          3.51         4.04 o                         
   7   8   3        197.96        194.14         9.96 o                         
   8   8   3          0.75         -6.11         6.11 o                         
   9   8   3          2.98          2.73        11.69 o                         
 -10   9   3          1.06          6.81         8.35 o                         
  -9   9   3          8.90         -2.89         6.99 o                         
  -8   9   3         11.94         -0.39         8.57 o                         
  -7   9   3         21.83         39.70         5.06 o                         
  -6   9   3         23.62         18.74         2.90 o                         
  -5   9   3         76.55         69.55         3.99 o                         
  -4   9   3        252.03        223.58         4.81 o                         
  -3   9   3        858.45        903.23         9.11 o                         
  -2   9   3         21.63         33.46         2.42 o                         
  -1   9   3         37.68         42.17         2.47 o                         
   0   9   3        975.80       1009.23         9.09 o                         
   1   9   3       2030.48       2165.93        14.99 o                         
   2   9   3       1480.65       1645.29        14.00 o                         
   3   9   3          0.03          1.84         2.22 o                         
   4   9   3         27.37         24.97         2.51 o                         
   5   9   3        132.29        140.76         6.44 o                         
   6   9   3          7.32          8.89         4.26 o                         
   7   9   3          8.87         16.68         5.90 o                         
   8   9   3          4.45         -3.38         6.81 o                         
   9   9   3         17.91         35.43         9.84 o                         
  -9  10   3          0.24          4.78         7.91 o                         
  -8  10   3          1.81         -2.81         5.83 o                         
  -7  10   3        382.89        395.29        10.86 o                         
  -6  10   3          6.37         10.46         2.92 o                         
  -5  10   3        206.11        199.99         6.02 o                         
  -4  10   3         49.88         37.29         2.56 o                         
  -3  10   3        459.25        435.57         5.81 o                         
  -2  10   3        409.84        361.56         6.67 o                         
  -1  10   3        785.23        785.57         9.20 o                         
   0  10   3        258.31        262.89         4.45 o                         
   1  10   3        538.30        619.35         7.03 o                         
   2  10   3       1707.85       1637.81        14.05 o                         
   3  10   3         21.09         18.33         2.68 o                         
   4  10   3         28.90         32.21         3.48 o                         
   5  10   3          5.14         10.35         3.79 o                         
   6  10   3         90.46         90.16         7.55 o                         
   7  10   3          9.53         10.24         6.91 o                         
   8  10   3          3.68          0.49         6.47 o                         
   9  10   3          5.23          5.45         7.85 o                         
  -9  11   3          8.10         -3.31         7.39 o                         
  -8  11   3          0.49         -1.04         5.85 o                         
  -7  11   3        257.18        286.56        11.31 o                         
  -6  11   3        619.49        632.85        12.64 o                         
  -5  11   3         33.50         37.62         3.36 o                         
  -4  11   3        316.25        297.14         5.18 o                         
  -3  11   3         92.54         85.89         4.55 o                         
  -2  11   3       2446.49       2564.28        24.26 o                         
  -1  11   3       1372.55       1417.72        14.11 o                         
   0  11   3         27.34         38.41         3.63 o                         
   1  11   3          0.98         -0.91         1.71 o                         
   2  11   3        583.96        565.18         7.67 o                         
   3  11   3        794.41        776.83         9.47 o                         
   4  11   3        581.62        560.81        11.81 o                         
   5  11   3          1.00         -1.79         1.79 o                         
   6  11   3        126.76        119.80         7.70 o                         
   7  11   3         11.20          7.25         6.68 o                         
   8  11   3         17.98          5.60         6.57 o                         
  -9  12   3          9.74         13.29         7.96 o                         
  -8  12   3          3.95         -1.42         5.00 o                         
  -7  12   3         54.13         54.94         6.45 o                         
  -6  12   3        619.50        666.52        20.31 o                         
  -5  12   3        217.41        216.38         6.07 o                         
  -4  12   3        151.41        155.52         4.66 o                         
  -3  12   3        575.81        556.21         5.72 o                         
  -2  12   3        511.42        561.16         6.68 o                         
  -1  12   3          9.88          7.89         1.81 o                         
   0  12   3          1.02         -0.94         1.66 o                         
   1  12   3          7.09          4.74         2.02 o                         
   2  12   3        477.38        465.11         7.80 o                         
   3  12   3        251.51        233.73         6.31 o                         
   4  12   3        628.52        674.53        12.52 o                         
   5  12   3         52.50         56.30         4.13 o                         
   6  12   3         85.27         62.24         7.77 o                         
   7  12   3        100.91        105.95        10.06 o                         
   8  12   3          3.72         -1.91         9.52 o                         
  -9  13   3         22.01         15.12         7.04 o                         
  -8  13   3          0.74         -3.73         5.61 o                         
  -7  13   3        141.30        129.44        10.55 o                         
  -6  13   3        629.45        634.38        12.81 o                         
  -5  13   3        539.19        561.32         9.02 o                         
  -4  13   3         36.08         39.12         2.25 o                         
  -3  13   3         29.60         23.04         1.55 o                         
  -2  13   3        329.40        352.48         4.57 o                         
  -1  13   3        328.28        317.60         4.86 o                         
   0  13   3        331.09        321.40         5.24 o                         
   1  13   3        458.38        453.32         7.28 o                         
   2  13   3         81.25         76.08         4.28 o                         
   3  13   3          0.04         -0.42         2.98 o                         
   4  13   3        316.55        330.48         9.71 o                         
   5  13   3         12.26         10.76         3.64 o                         
   6  13   3         42.84         48.40         7.43 o                         
   7  13   3         36.97         41.95         7.77 o                         
   8  13   3          2.88         14.50         7.19 o                         
  -9  14   3          1.22         -3.74         7.15 o                         
  -8  14   3         10.67         12.91         6.55 o                         
  -7  14   3        290.92        303.43        13.41 o                         
  -6  14   3          5.11         13.01         4.36 o                         
  -5  14   3          9.90         12.22         2.60 o                         
  -4  14   3         17.51         19.34         1.38 o                         
  -3  14   3         73.04         75.08         3.64 o                         
  -2  14   3        400.87        360.83         9.26 o                         
  -1  14   3        630.54        603.63         6.92 o                         
   0  14   3          0.88          2.59         1.77 o                         
   1  14   3         19.68         14.67         2.50 o                         
   2  14   3         29.98         32.11         3.16 o                         
   3  14   3         81.77         88.56         4.65 o                         
   4  14   3         68.39         71.29         5.27 o                         
   5  14   3        108.17        101.88         7.00 o                         
   6  14   3          3.19         -5.10         5.10 o                         
   7  14   3          8.99         14.78         6.27 o                         
   8  14   3        104.10        110.73        10.95 o                         
  -8  15   3          6.71         -1.43         5.84 o                         
  -7  15   3         17.41          9.39         4.95 o                         
  -6  15   3        261.26        245.39         8.53 o                         
  -5  15   3         10.06          6.55         3.13 o                         
  -4  15   3          9.01          9.54         1.71 o                         
  -3  15   3         50.87         52.89         5.43 o                         
  -2  15   3         65.47         53.16         3.88 o                         
  -1  15   3         15.59         19.76         2.23 o                         
   0  15   3          5.46          3.88         1.99 o                         
   1  15   3         38.73         25.04         2.89 o                         
   2  15   3         47.62         36.77         3.40 o                         
   3  15   3         51.34         55.08         4.10 o                         
   4  15   3         75.50         66.24         8.09 o                         
   5  15   3         15.67         13.05         5.23 o                         
   6  15   3          0.69         -4.87         4.87 o                         
   7  15   3         60.62         70.13         8.56 o                         
   8  15   3          3.59          7.08         7.47 o                         
  -8  16   3          9.73         -6.37         8.97 o                         
  -7  16   3         12.80          5.79         4.98 o                         
  -6  16   3         10.00         11.09         3.95 o                         
  -5  16   3          1.16          1.86         1.90 o                         
  -4  16   3         15.10         14.61         4.72 o                         
  -3  16   3         15.58         13.21         4.33 o                         
  -2  16   3          4.43          3.92         3.52 o                         
  -1  16   3          5.50          6.24         1.70 o                         
   0  16   3         78.19         79.12         3.92 o                         
   1  16   3          0.15         -0.90         2.30 o                         
   2  16   3        213.97        186.31         6.50 o                         
   3  16   3        286.85        274.96         8.17 o                         
   4  16   3         98.45        101.43         9.90 o                         
   5  16   3          4.38         -6.75         6.75 o                         
   6  16   3          0.03         -5.20         5.20 o                         
   7  16   3         10.17         21.88        10.09 o                         
  -8  17   3         16.15          2.13         5.64 o                         
  -7  17   3          3.97         -3.33         3.98 o                         
  -6  17   3        130.52        112.10         5.32 o                         
  -5  17   3         33.59         16.24         6.18 o                         
  -4  17   3          0.03         -4.13         4.13 o                         
  -3  17   3         23.62         19.97         4.80 o                         
  -2  17   3          1.68          3.28         3.93 o                         
  -1  17   3        228.54        206.04         5.69 o                         
   0  17   3        113.47         99.49         4.26 o                         
   1  17   3         68.54         60.47         4.27 o                         
   2  17   3         37.57         43.23         4.29 o                         
   3  17   3        210.81        185.83         6.92 o                         
   4  17   3        357.17        360.04        16.27 o                         
   5  17   3         81.11         73.15        10.02 o                         
   6  17   3          0.04         -6.64         7.41 o                         
   7  17   3         21.86         22.81        10.33 o                         
  -8  18   3          2.28          2.65         8.94 o                         
  -7  18   3          2.87         -6.59         7.27 o                         
  -6  18   3          1.43         -3.67         5.61 o                         
  -5  18   3         13.29          1.55         5.50 o                         
  -4  18   3          8.76          8.85         5.36 o                         
  -3  18   3          6.13          4.22         4.66 o                         
  -2  18   3          0.79         -4.07         4.07 o                         
  -1  18   3          7.88          8.05         2.19 o                         
   0  18   3          8.39          7.31         2.30 o                         
   1  18   3         77.10         71.14         4.05 o                         
   2  18   3         18.83         13.83         3.60 o                         
   3  18   3        150.28        171.29        11.43 o                         
   4  18   3         53.04         51.74         8.77 o                         
   5  18   3         34.64          9.80        11.95 o                         
   6  18   3         12.15          0.10         8.37 o                         
   7  18   3         16.25         16.60        13.72 o                         
  -7  19   3          1.09         -3.00         8.74 o                         
  -6  19   3         31.50         26.42         6.85 o                         
  -5  19   3          0.14         -5.08         5.08 o                         
  -4  19   3         74.99         69.77         7.81 o                         
  -3  19   3          0.01         -2.74         5.39 o                         
  -2  19   3          3.56          5.65         5.27 o                         
  -1  19   3         23.15         18.55         2.15 o                         
   0  19   3          4.59          0.81         2.85 o                         
   1  19   3         42.90         34.25         8.93 o                         
   2  19   3        201.43        221.28        28.03 o                         
   3  19   3         21.79         20.31         8.33 o                         
   4  19   3          9.45          1.73         8.85 o                         
   5  19   3         49.63         45.97        12.13 o                         
   6  19   3         59.77         72.05        14.73 o                         
  -7  20   3          2.12        -10.98        10.98 o                         
  -6  20   3          5.40         -2.55         8.70 o                         
  -5  20   3          1.21         -6.41         6.41 o                         
  -4  20   3          2.16         -1.34         6.03 o                         
  -3  20   3         40.23         27.74         7.11 o                         
  -2  20   3          4.18         -0.79         8.72 o                         
  -1  20   3         26.06         32.21         4.56 o                         
   0  20   3         90.78        104.10         7.14 o                         
   1  20   3         68.97         68.57         6.25 o                         
   2  20   3         22.79         29.70         5.28 o                         
   3  20   3         58.92         54.26        10.74 o                         
   4  20   3          1.61          5.09         8.70 o                         
   5  20   3          0.64          6.26         9.68 o                         
   6  20   3          1.72          1.34        10.80 o                         
  -6  21   3          0.07         -8.11         8.11 o                         
  -5  21   3          5.90          2.82         7.40 o                         
  -4  21   3          0.04         -1.47         6.32 o                         
  -3  21   3          1.57         -2.80         6.17 o                         
  -2  21   3         56.22         55.62         8.79 o                         
  -1  21   3          0.11          0.68         5.88 o                         
   0  21   3         42.50         43.25         5.43 o                         
   1  21   3        228.29        243.88        23.48 o                         
   2  21   3         56.72         61.33         7.21 o                         
   3  21   3         76.56         64.91        10.92 o                         
   4  21   3         78.01         90.88        24.78 o                         
   5  21   3         72.35         93.68        17.94 o                         
  -6  22   3          3.28         -3.59        12.12 o                         
  -5  22   3          0.39          5.10         7.13 o                         
  -4  22   3          0.00         -4.21         6.92 o                         
  -3  22   3         27.66         26.36         7.40 o                         
  -2  22   3          0.05         -1.30         6.23 o                         
  -1  22   3         91.67         81.16        12.99 o                         
   0  22   3         78.23         81.55         6.40 o                         
   1  22   3         95.63        119.03        12.91 o                         
   2  22   3          4.00         -0.96         3.71 o                         
   3  22   3          0.24          0.95        10.42 o                         
   4  22   3          2.46         18.00        10.59 o                         
   5  22   3         10.39         14.20        11.25 o                         
  -5  23   3          4.79         -6.62         6.62 o                         
  -4  23   3         14.75          2.70         7.54 o                         
  -3  23   3          7.81          9.64         7.10 o                         
  -2  23   3          6.81          8.89         7.36 o                         
  -1  23   3          0.21         -3.51         6.55 o                         
   0  23   3          8.20         13.16         5.19 o                         
   1  23   3          0.05          9.99         4.32 o                         
   2  23   3          0.55         -7.51         7.51 o                         
   3  23   3          1.36          3.76         8.27 o                         
   4  23   3          3.25         -6.86        12.99 o                         
  -5  24   3          1.17          6.13         7.95 o                         
  -4  24   3          0.14         -0.69         6.77 o                         
  -3  24   3          8.79          5.31         6.27 o                         
  -2  24   3          0.27          3.88        10.36 o                         
  -1  24   3         14.01         16.45         7.82 o                         
   0  24   3         49.34         49.53         8.28 o                         
   1  24   3         22.11         20.28         7.37 o                         
   2  24   3          5.21          2.23         8.34 o                         
   3  24   3         20.14         21.71         9.55 o                         
   4  24   3          1.59        -10.41        16.06 o                         
  -4  25   3          2.96          7.62         7.87 o                         
  -3  25   3          0.35          2.45         6.98 o                         
  -2  25   3          2.46          2.25         7.05 o                         
  -1  25   3         37.93         46.24         8.47 o                         
   0  25   3         21.25         35.46         8.54 o                         
   1  25   3          0.27         -3.76         6.42 o                         
   2  25   3          3.02         -4.98         7.87 o                         
   3  25   3          5.08          0.97         8.91 o                         
  -3  26   3          7.65         -0.08        10.37 o                         
  -2  26   3          7.29          8.73         6.59 o                         
  -1  26   3         16.00         14.83         6.72 o                         
   0  26   3          3.03          8.89        15.04 o                         
   1  26   3          5.87          2.73        15.38 o                         
   2  26   3          2.13         -6.36         7.94 o                         
 -10   0   4         19.59         18.02        11.33 o                         
  -9   0   4          0.01          0.85         8.37 o                         
  -8   0   4         43.82         29.92        15.74 o                         
  -7   0   4        147.69        148.83        11.23 o                         
  -6   0   4         82.75         88.53         9.06 o                         
  -5   0   4        484.82        479.52        14.49 o                         
  -4   0   4       6145.71       6548.83        58.80 o                         
  -3   0   4       6933.56       7399.29        64.42 o                         
  -2   0   4       5818.75       5710.80        50.99 o                         
  -1   0   4         36.53         44.24         3.69 o                         
   0   0   4       1775.40       1561.64        15.40 o                         
   1   0   4        664.35        622.55         8.24 o                         
   2   0   4       1935.53       1902.92        16.98 o                         
   3   0   4        486.80        452.25         9.09 o                         
   4   0   4        254.81        255.80        10.02 o                         
   5   0   4         14.63         12.04         3.66 o                         
   6   0   4        264.36        262.28        12.54 o                         
   7   0   4        110.97         98.34        18.02 o                         
   8   0   4         94.12         81.62        19.99 o                         
   9   0   4         28.28         28.74        11.63 o                         
 -10   1   4          1.86         -6.11         6.11 o                         
  -9   1   4          1.16          0.35         6.55 o                         
  -8   1   4         39.24         22.65         6.51 o                         
  -7   1   4         16.57         17.91         5.37 o                         
  -6   1   4        182.39        165.38         5.63 o                         
  -5   1   4        411.70        472.05         9.38 o                         
  -4   1   4         48.91         59.52         2.82 o                         
  -3   1   4       1957.66       2047.08        16.35 o                         
  -2   1   4       1208.06       1276.72        10.99 o                         
  -1   1   4       1299.76       1322.57        11.23 o                         
   0   1   4         46.01         40.63         1.96 o                         
   1   1   4       1239.42       1364.66         9.33 o                         
   2   1   4          6.22          6.69         1.49 o                         
   3   1   4        897.41        867.77         8.99 o                         
   4   1   4        645.48        675.12         9.13 o                         
   5   1   4        471.30        478.95         8.70 o                         
   6   1   4        150.64        149.54         6.92 o                         
   7   1   4         18.21          7.70         5.98 o                         
   8   1   4          0.00         -8.48         8.48 o                         
   9   1   4          3.65          0.96         7.59 o                         
 -10   2   4          2.09         -0.22         7.79 o                         
  -9   2   4          4.88         -5.69         5.69 o                         
  -8   2   4         34.26         29.91         9.62 o                         
  -7   2   4         94.22        103.45         6.04 o                         
  -6   2   4         56.24         43.13         3.85 o                         
  -5   2   4          0.44          4.82         3.11 o                         
  -4   2   4          0.08          2.82         2.52 o                         
  -3   2   4        618.96        688.84         8.67 o                         
  -2   2   4        390.99        394.34         5.60 o                         
  -1   2   4       3466.06       3261.68        20.47 o                         
   0   2   4        688.67        714.88         6.51 o                         
   1   2   4       1515.25       1339.92         9.25 o                         
   2   2   4          3.64          3.37         1.50 o                         
   3   2   4       2126.44       2063.96        14.98 o                         
   4   2   4         63.01         60.87         3.47 o                         
   5   2   4         58.91         72.22         5.12 o                         
   6   2   4         38.44         45.16         5.84 o                         
   7   2   4         22.86         16.79         5.66 o                         
   8   2   4          2.98         -6.38         6.38 o                         
   9   2   4          0.47         -6.99         6.99 o                         
 -10   3   4         10.02         -0.41         7.86 o                         
  -9   3   4          0.50         -8.19         8.19 o                         
  -8   3   4         22.92         39.84         8.88 o                         
  -7   3   4          1.30         11.24         4.13 o                         
  -6   3   4        211.90        195.93         6.99 o                         
  -5   3   4        229.71        207.38         6.28 o                         
  -4   3   4        950.93        897.53        12.26 o                         
  -3   3   4        314.90        289.55         5.67 o                         
  -2   3   4        683.21        626.62         7.48 o                         
  -1   3   4        698.36        667.34         7.00 o                         
   0   3   4        314.01        360.37         4.57 o                         
   1   3   4        239.26        253.69         3.89 o                         
   2   3   4        203.58        190.97         3.64 o                         
   3   3   4        495.60        472.37         6.89 o                         
   4   3   4         87.72         82.20         4.53 o                         
   5   3   4        643.36        654.20        11.91 o                         
   6   3   4          7.83          4.72         3.95 o                         
   7   3   4          0.23         -1.88         4.60 o                         
   8   3   4         12.65          3.60         8.70 o                         
   9   3   4         13.27          4.21         7.52 o                         
 -10   4   4          3.32         -5.61         7.85 o                         
  -9   4   4          0.35         -0.81         8.42 o                         
  -8   4   4         57.60         83.46        10.28 o                         
  -7   4   4        194.04        206.05         8.43 o                         
  -6   4   4        485.91        468.40        13.07 o                         
  -5   4   4          7.94         10.59         2.93 o                         
  -4   4   4         93.12        128.77         5.31 o                         
  -3   4   4       1066.94       1191.46        10.70 o                         
  -2   4   4        145.48        137.80         3.84 o                         
  -1   4   4       5741.11       5872.78        34.58 o                         
   0   4   4       2493.72       2533.96        15.33 o                         
   1   4   4        562.28        561.09         5.81 o                         
   2   4   4          1.12          3.40         1.49 o                         
   3   4   4        225.18        243.00         5.10 o                         
   4   4   4          0.35          0.95         2.61 o                         
   5   4   4         51.00         63.36         4.80 o                         
   6   4   4         91.12        109.63         8.09 o                         
   7   4   4         51.75         49.13         6.30 o                         
   8   4   4         16.84          8.33        11.19 o                         
   9   4   4          1.33          0.40         7.35 o                         
 -10   5   4          2.37         -0.29         8.29 o                         
  -9   5   4          0.12         -7.54         7.54 o                         
  -8   5   4          2.46         17.14         8.45 o                         
  -7   5   4        100.59        107.11         7.57 o                         
  -6   5   4        486.33        449.54         9.99 o                         
  -5   5   4        625.89        639.45        10.63 o                         
  -4   5   4        415.46        399.37         6.99 o                         
  -3   5   4       1901.06       2104.36        15.94 o                         
  -2   5   4        297.63        314.26         5.58 o                         
  -1   5   4       1360.64       1281.65        10.89 o                         
   0   5   4        209.56        197.59         3.65 o                         
   1   5   4        844.83        883.52         7.91 o                         
   2   5   4        993.31       1002.51         8.44 o                         
   3   5   4        218.47        206.87         5.37 o                         
   4   5   4         58.77         52.03         4.60 o                         
   5   5   4         10.62         13.90         4.23 o                         
   6   5   4        276.61        243.61         9.47 o                         
   7   5   4         65.01         67.57         7.34 o                         
   8   5   4          3.74         -4.71         6.21 o                         
   9   5   4         24.43         -1.49         8.79 o                         
 -10   6   4         17.52         20.38         9.10 o                         
  -9   6   4         44.71         28.48         9.14 o                         
  -8   6   4         43.55         43.63         8.17 o                         
  -7   6   4        685.01        702.55        13.45 o                         
  -6   6   4        186.25        188.68         8.43 o                         
  -5   6   4        174.63        200.72         6.85 o                         
  -4   6   4       1411.63       1437.37        15.44 o                         
  -3   6   4       1388.61       1536.39        14.07 o                         
  -2   6   4        111.65        132.00         3.92 o                         
  -1   6   4          9.26         16.13         2.02 o                         
   0   6   4          7.25          0.40         1.52 o                         
   1   6   4        826.54        769.25         7.73 o                         
   2   6   4        756.84        762.71         8.52 o                         
   3   6   4         38.23         47.88         3.18 o                         
   4   6   4         45.21         52.78         4.53 o                         
   5   6   4        128.44        140.46         7.67 o                         
   6   6   4         31.19         32.74         5.56 o                         
   7   6   4         24.67         29.05         6.29 o                         
   8   6   4          0.39         -5.57         5.57 o                         
   9   6   4          0.23         -8.56         8.56 o                         
 -10   7   4          0.12         -6.59         6.95 o                         
  -9   7   4         46.53         50.97         9.75 o                         
  -8   7   4        111.83        122.69         9.73 o                         
  -7   7   4         59.48         72.65         6.03 o                         
  -6   7   4        524.64        510.88        10.82 o                         
  -5   7   4         13.29         13.05         2.11 o                         
  -4   7   4         32.47         33.34         3.28 o                         
  -3   7   4        535.61        565.31         8.52 o                         
  -2   7   4         51.71         55.11         3.06 o                         
  -1   7   4         46.45         55.51         2.87 o                         
   0   7   4         58.14         78.07         3.33 o                         
   1   7   4         50.79         79.86         3.91 o                         
   2   7   4         80.01         51.93         3.18 o                         
   3   7   4          1.43         -1.98         1.98 o                         
   4   7   4          8.98         10.11         3.29 o                         
   5   7   4        105.44        115.63         6.39 o                         
   6   7   4         63.12         72.18         7.24 o                         
   7   7   4         29.69         21.56         7.17 o                         
   8   7   4         10.54          7.19         6.90 o                         
   9   7   4          0.01          0.39         8.59 o                         
 -10   8   4          1.52         -4.50         7.18 o                         
  -9   8   4         47.44         58.52         9.16 o                         
  -8   8   4         11.30         10.75         6.24 o                         
  -7   8   4        770.13        801.93        14.66 o                         
  -6   8   4        319.01        304.15         8.89 o                         
  -5   8   4          0.86          1.31         2.17 o                         
  -4   8   4          9.14         11.97         2.64 o                         
  -3   8   4        224.99        258.41         5.70 o                         
  -2   8   4        481.45        472.68         6.43 o                         
  -1   8   4        188.72        213.78         4.48 o                         
   0   8   4        280.17        277.75         4.61 o                         
   1   8   4        596.30        587.66         6.87 o                         
   2   8   4        381.74        385.27         6.51 o                         
   3   8   4          1.21          0.46         2.32 o                         
   4   8   4          0.01         -2.74         2.95 o                         
   5   8   4        276.03        262.84         8.01 o                         
   6   8   4        224.80        228.72         9.14 o                         
   7   8   4         23.58         17.33         6.39 o                         
   8   8   4          2.56          2.50         8.16 o                         
   9   8   4          1.74         -3.25         9.97 o                         
 -10   9   4          0.56         -5.61         6.70 o                         
  -9   9   4          0.67          3.63         6.94 o                         
  -8   9   4         33.65         32.51         6.38 o                         
  -7   9   4         55.84         75.12         6.13 o                         
  -6   9   4        158.05        159.56         6.41 o                         
  -5   9   4        192.42        178.47         5.77 o                         
  -4   9   4         33.11         36.23         3.42 o                         
  -3   9   4         20.51         22.60         2.81 o                         
  -2   9   4          0.51         -1.69         1.74 o                         
  -1   9   4         81.80         85.67         4.35 o                         
   0   9   4          4.79          2.72         1.88 o                         
   1   9   4          1.94          3.31         2.26 o                         
   2   9   4         94.46         90.17         4.32 o                         
   3   9   4         90.61         91.04         4.51 o                         
   4   9   4        105.89        117.35         4.79 o                         
   5   9   4        351.16        343.73         9.07 o                         
   6   9   4        119.08        124.92         8.43 o                         
   7   9   4         30.59         20.46         7.45 o                         
   8   9   4          0.77         -1.21         9.92 o                         
  -9  10   4         15.82         12.73         8.44 o                         
  -8  10   4         67.99         76.67         7.64 o                         
  -7  10   4         30.02         22.80         6.00 o                         
  -6  10   4         45.42         49.42         4.10 o                         
  -5  10   4         60.12         60.75         4.55 o                         
  -4  10   4         80.83         73.30         4.25 o                         
  -3  10   4          8.12          5.77         2.29 o                         
  -2  10   4          0.12         -1.83         1.83 o                         
  -1  10   4          3.80          1.49         1.92 o                         
   0  10   4        851.44        859.75         9.14 o                         
   1  10   4        344.36        351.37         6.57 o                         
   2  10   4         96.79         93.89         4.80 o                         
   3  10   4         58.56         51.64         3.59 o                         
   4  10   4        435.84        440.52         8.22 o                         
   5  10   4         38.95         43.24         4.78 o                         
   6  10   4          0.05          2.70         4.88 o                         
   7  10   4         28.23         32.38         7.68 o                         
   8  10   4          2.15         -5.99         7.45 o                         
  -9  11   4         25.35         44.98         9.58 o                         
  -8  11   4         15.27          7.33         6.08 o                         
  -7  11   4         49.59         42.80         7.37 o                         
  -6  11   4         80.47         61.61         4.67 o                         
  -5  11   4         44.81         41.57         3.73 o                         
  -4  11   4         12.18         13.85         2.86 o                         
  -3  11   4        136.16        113.48         4.32 o                         
  -2  11   4        259.41        288.56         5.82 o                         
  -1  11   4        331.98        357.21         5.99 o                         
   0  11   4        122.13        144.07         7.27 o                         
   1  11   4          2.32         -0.79         2.37 o                         
   2  11   4        207.50        180.24         6.78 o                         
   3  11   4        624.86        596.19         8.83 o                         
   4  11   4        122.03        138.71         7.90 o                         
   5  11   4        123.94        124.61         7.42 o                         
   6  11   4          3.85         -5.48         5.48 o                         
   7  11   4          2.10          3.25         7.03 o                         
   8  11   4         12.81         10.72         8.70 o                         
  -9  12   4          8.97         13.15         8.25 o                         
  -8  12   4         90.62         90.20         8.61 o                         
  -7  12   4         39.73         31.65         6.25 o                         
  -6  12   4         96.47        102.85        11.51 o                         
  -5  12   4         68.05         65.69         4.69 o                         
  -4  12   4         70.63         70.53         4.19 o                         
  -3  12   4         97.59         95.21         3.56 o                         
  -2  12   4        299.44        304.94         7.84 o                         
  -1  12   4          6.84          6.97         2.16 o                         
   0  12   4         25.84         33.04         3.39 o                         
   1  12   4          1.82         -2.39         2.39 o                         
   2  12   4         67.80         68.08         6.49 o                         
   3  12   4         72.55         71.15         4.58 o                         
   4  12   4         63.80         73.92         4.83 o                         
   5  12   4          0.00         -1.14         4.27 o                         
   6  12   4          0.27         -5.66         5.66 o                         
   7  12   4          0.08         -6.62         6.81 o                         
   8  12   4          0.04         -4.71         7.53 o                         
  -9  13   4          1.58         -4.31         6.90 o                         
  -8  13   4          2.37          3.34         5.21 o                         
  -7  13   4          6.85          0.97         5.22 o                         
  -6  13   4          8.57          8.13         4.34 o                         
  -5  13   4         29.14         36.79         3.72 o                         
  -4  13   4        161.78        166.27         5.35 o                         
  -3  13   4         94.71        102.30         3.12 o                         
  -2  13   4        132.26        131.40         4.00 o                         
  -1  13   4         83.66         97.97         4.55 o                         
   0  13   4        239.06        208.55         6.50 o                         
   1  13   4         14.07          9.47         2.74 o                         
   2  13   4        389.69        385.32         8.77 o                         
   3  13   4          1.16         -3.15         3.15 o                         
   4  13   4         31.78         35.71         4.53 o                         
   5  13   4          5.35          3.80         5.48 o                         
   6  13   4         16.55          7.63         6.71 o                         
   7  13   4          8.09          9.56         7.01 o                         
   8  13   4          4.57         -6.75        11.79 o                         
  -9  14   4         14.37         11.53         9.65 o                         
  -8  14   4          0.17          2.12         6.01 o                         
  -7  14   4          2.06          3.16         5.30 o                         
  -6  14   4         12.08         16.78         4.36 o                         
  -5  14   4         80.83         82.58         5.65 o                         
  -4  14   4        140.62        140.17         5.19 o                         
  -3  14   4         80.17         80.84         2.72 o                         
  -2  14   4          9.16          4.39         1.85 o                         
  -1  14   4         46.00         57.25         6.99 o                         
   0  14   4         18.28         24.83         2.98 o                         
   1  14   4        255.58        268.02         6.43 o                         
   2  14   4         12.10          8.69         4.78 o                         
   3  14   4         22.72         15.07         4.70 o                         
   4  14   4        386.90        379.11        12.06 o                         
   5  14   4          4.14          1.74         5.13 o                         
   6  14   4         19.86         10.40         6.38 o                         
   7  14   4          8.13         13.51         7.04 o                         
  -8  15   4          1.07         -5.41         5.41 o                         
  -7  15   4         54.50         68.27         7.02 o                         
  -6  15   4         34.75         27.71         5.51 o                         
  -5  15   4         68.79         73.50         5.38 o                         
  -4  15   4        591.09        563.89        12.79 o                         
  -3  15   4         32.31         34.42         1.82 o                         
  -2  15   4         44.81         48.03         2.64 o                         
  -1  15   4          0.77          4.10         1.47 o                         
   0  15   4        251.59        237.67         7.59 o                         
   1  15   4        194.12        211.39         7.04 o                         
   2  15   4          4.26          3.67         3.00 o                         
   3  15   4        369.35        348.79        13.48 o                         
   4  15   4        179.13        204.11        15.72 o                         
   5  15   4         59.64         58.16         7.28 o                         
   6  15   4          3.17         -5.50         5.50 o                         
   7  15   4         21.59         10.13         6.84 o                         
  -8  16   4         13.67         12.72         6.98 o                         
  -7  16   4         18.88         18.89         5.14 o                         
  -6  16   4        137.48        123.60         6.68 o                         
  -5  16   4         15.41         17.37         3.53 o                         
  -4  16   4         54.10         71.24         6.22 o                         
  -3  16   4         14.38         14.86         1.88 o                         
  -2  16   4        691.68        641.52        14.14 o                         
  -1  16   4        186.77        185.30         5.82 o                         
   0  16   4          3.84          4.16         2.51 o                         
   1  16   4         18.73         16.48         3.29 o                         
   2  16   4         61.08         58.50         4.46 o                         
   3  16   4         21.37         29.98         5.62 o                         
   4  16   4        190.80        216.54        14.30 o                         
   5  16   4         20.73         24.10         8.79 o                         
   6  16   4          0.25         -8.27         8.27 o                         
   7  16   4          3.49          3.57         7.12 o                         
  -8  17   4          0.04         -0.63         9.13 o                         
  -7  17   4         12.67          6.74         4.59 o                         
  -6  17   4          0.12          9.03         5.55 o                         
  -5  17   4         15.77         15.66         2.51 o                         
  -4  17   4         12.52         18.42         6.29 o                         
  -3  17   4         16.04         19.57         5.20 o                         
  -2  17   4        121.50        121.47         3.02 o                         
  -1  17   4         81.07         99.03         4.51 o                         
   0  17   4         20.66         24.41         3.25 o                         
   1  17   4        493.68        500.72         8.77 o                         
   2  17   4         92.79         91.42         5.80 o                         
   3  17   4          0.96         -5.06         6.21 o                         
   4  17   4         95.35        125.40        11.39 o                         
   5  17   4         37.21         41.01         9.09 o                         
   6  17   4          3.22          3.66         8.29 o                         
   7  17   4          1.83          2.33         6.40 o                         
  -7  18   4          5.16          2.99         7.60 o                         
  -6  18   4         33.63         27.18         8.36 o                         
  -5  18   4         47.52         28.54         6.70 o                         
  -4  18   4         65.89         70.49         8.51 o                         
  -3  18   4         37.72         37.56         6.86 o                         
  -2  18   4          2.20          0.42         1.55 o                         
  -1  18   4        114.99        108.97         5.16 o                         
   0  18   4         63.39         68.02         6.21 o                         
   1  18   4         73.95         78.31         7.28 o                         
   2  18   4          0.19          2.61         5.88 o                         
   3  18   4         27.13         23.01         7.05 o                         
   4  18   4          2.70          1.75         6.55 o                         
   5  18   4          7.70          4.63        10.14 o                         
   6  18   4         32.61         22.27        13.34 o                         
  -7  19   4         31.41         41.90         9.21 o                         
  -6  19   4          0.16         -1.40         6.91 o                         
  -5  19   4          9.29          7.47         5.87 o                         
  -4  19   4        127.06        132.25        12.84 o                         
  -3  19   4         60.95         53.13         7.34 o                         
  -2  19   4         14.39          9.31         5.27 o                         
  -1  19   4          8.07         15.38         5.78 o                         
   0  19   4        410.55        450.92        12.99 o                         
   1  19   4         76.66        107.55        11.62 o                         
   2  19   4         21.60         20.76         8.41 o                         
   3  19   4         58.98         55.35        11.79 o                         
   4  19   4          9.20         19.69        10.91 o                         
   5  19   4         81.51         82.07        14.73 o                         
   6  19   4          1.00          3.55        12.20 o                         
  -7  20   4          0.38         -3.97         9.44 o                         
  -6  20   4          0.16          0.09         8.87 o                         
  -5  20   4         13.66         16.60         7.77 o                         
  -4  20   4         31.08         39.90         8.59 o                         
  -3  20   4          0.33          6.97         6.97 o                         
  -2  20   4          1.35         -3.33         5.87 o                         
  -1  20   4         13.82          7.44         4.14 o                         
   0  20   4        323.61        381.93        12.22 o                         
   1  20   4         23.83         37.07         6.44 o                         
   2  20   4         67.42         59.45        12.99 o                         
   3  20   4          8.31         -5.78         9.14 o                         
   4  20   4          0.00         -6.16         9.91 o                         
   5  20   4         29.09         37.61        12.16 o                         
  -6  21   4          2.08         -3.93        12.04 o                         
  -5  21   4         27.67         34.11         8.66 o                         
  -4  21   4         25.11         24.79         7.74 o                         
  -3  21   4          8.63          4.16         7.32 o                         
  -2  21   4         19.11         26.26         7.93 o                         
  -1  21   4         55.39         56.34         5.06 o                         
   0  21   4         38.86         58.94         7.86 o                         
   1  21   4        116.36        112.80        10.07 o                         
   2  21   4         11.63          1.79        11.79 o                         
   3  21   4          1.95         -7.29         8.25 o                         
   4  21   4         50.43         40.16        12.13 o                         
   5  21   4          1.25          0.25        11.08 o                         
  -6  22   4          5.97          9.35        10.12 o                         
  -5  22   4          3.13         -2.58         7.15 o                         
  -4  22   4         12.74         17.22         8.18 o                         
  -3  22   4          0.50          0.39         7.78 o                         
  -2  22   4          5.26          4.61         6.99 o                         
  -1  22   4         25.77         23.00         3.68 o                         
   0  22   4         92.10         93.33         7.31 o                         
   1  22   4        167.94        179.32        14.03 o                         
   2  22   4          3.82          4.32         5.18 o                         
   3  22   4          0.82          8.97         9.27 o                         
   4  22   4         13.63         19.12        16.40 o                         
  -5  23   4          0.17         -2.93         7.56 o                         
  -4  23   4          0.62         -4.27         6.74 o                         
  -3  23   4         37.86         45.16        10.05 o                         
  -2  23   4         37.15         25.85         8.67 o                         
  -1  23   4          0.25          2.43         6.59 o                         
   0  23   4        135.35        139.92        13.70 o                         
   1  23   4         63.93         86.36         7.39 o                         
   2  23   4          7.15          3.89         8.70 o                         
   3  23   4          0.95         -7.50         8.45 o                         
   4  23   4          6.15          0.37        10.68 o                         
  -4  24   4          1.08         -0.35         6.85 o                         
  -3  24   4          1.05          8.42         7.62 o                         
  -2  24   4         48.15         57.32        10.03 o                         
  -1  24   4         60.57         76.49        10.71 o                         
   0  24   4         50.92         51.81         6.91 o                         
   1  24   4          0.39         -0.41         9.76 o                         
   2  24   4          5.88         14.18         9.05 o                         
   3  24   4          0.00          5.04         9.52 o                         
  -3  25   4          0.18         -6.14         9.17 o                         
  -2  25   4          9.56         13.69         8.69 o                         
  -1  25   4          8.19         15.77         7.77 o                         
   0  25   4          7.50          8.12        12.87 o                         
   1  25   4         10.86          3.47         8.89 o                         
   2  25   4         15.03          6.39         9.31 o                         
  -2  26   4          0.14         32.02        21.19 o                         
  -1  26   4          1.52          0.41        13.17 o                         
   0  26   4         28.47         29.83        17.32 o                         
   1  26   4         42.20         58.10        27.34 o                         
 -10   1   5         23.00         17.43         7.79 o                         
  -9   1   5         31.87         21.86        13.91 o                         
  -8   1   5          1.08         -4.78         7.01 o                         
  -7   1   5        251.35        261.08         9.98 o                         
  -6   1   5         19.16         16.07         2.65 o                         
  -5   1   5        271.72        312.75         7.69 o                         
  -4   1   5         93.54        112.58         4.62 o                         
  -3   1   5        129.51        172.69         5.01 o                         
  -2   1   5        388.95        505.47         7.03 o                         
  -1   1   5        831.84        839.06         8.72 o                         
   0   1   5        421.55        521.84         6.27 o                         
   1   1   5       3813.34       3783.51        20.61 o                         
   2   1   5       1589.70       1624.09        12.94 o                         
   3   1   5        779.76        783.98        10.14 o                         
   4   1   5        220.79        191.41         6.15 o                         
   5   1   5         48.37         57.28         4.28 o                         
   6   1   5         10.86          5.25         4.22 o                         
   7   1   5          7.55         -8.11         9.04 o                         
   8   1   5          4.30         -5.75         5.75 o                         
   9   1   5          0.39         -6.77         6.77 o                         
 -10   2   5         42.31         53.66        10.90 o                         
  -9   2   5          0.37         -5.90         5.90 o                         
  -8   2   5         97.87         86.18        15.77 o                         
  -7   2   5        557.92        569.23        10.14 o                         
  -6   2   5        128.07        122.42         5.86 o                         
  -5   2   5        362.01        431.06        10.60 o                         
  -4   2   5        111.37        123.10         4.65 o                         
  -3   2   5        688.36        643.34         8.91 o                         
  -2   2   5         54.99         70.25         3.23 o                         
  -1   2   5        141.09        133.77         3.99 o                         
   0   2   5        928.51       1005.70         8.77 o                         
   1   2   5       2429.61       2492.62        15.10 o                         
   2   2   5       1442.95       1382.90        12.36 o                         
   3   2   5        334.39        350.55         7.08 o                         
   4   2   5         75.09         69.16         4.35 o                         
   5   2   5         54.71         54.59         5.18 o                         
   6   2   5        136.49        122.51         7.03 o                         
   7   2   5          2.11         -5.81         5.81 o                         
   8   2   5          2.71         -6.59         7.70 o                         
   9   2   5         11.05          1.18         8.32 o                         
 -10   3   5          7.02          2.33         8.44 o                         
  -9   3   5         47.65         29.62         7.98 o                         
  -8   3   5         17.40          6.74         7.68 o                         
  -7   3   5          2.43         14.26         3.83 o                         
  -6   3   5        247.19        267.46         8.04 o                         
  -5   3   5         97.79         95.69         6.52 o                         
  -4   3   5        101.62        102.95         4.72 o                         
  -3   3   5       1166.13       1244.15        14.59 o                         
  -2   3   5        783.82        884.76         9.72 o                         
  -1   3   5        188.01        200.64         4.39 o                         
   0   3   5          7.50         11.89         1.82 o                         
   1   3   5        100.12        103.06         4.25 o                         
   2   3   5        381.82        379.81         6.20 o                         
   3   3   5         72.09         85.00         3.88 o                         
   4   3   5        145.67        139.72         5.84 o                         
   5   3   5         43.42         32.62         4.93 o                         
   6   3   5          8.80          5.32         4.35 o                         
   7   3   5          1.38         -5.45         5.45 o                         
   8   3   5         32.80          7.08        10.67 o                         
   9   3   5         11.71         -7.16        12.51 o                         
 -10   4   5          1.90          6.14         8.66 o                         
  -9   4   5          3.22         -7.01         7.01 o                         
  -8   4   5        466.17        426.97        15.72 o                         
  -7   4   5        280.03        277.73         9.52 o                         
  -6   4   5          0.71          6.02         3.96 o                         
  -5   4   5          4.05          0.87         5.10 o                         
  -4   4   5        132.88        151.61         5.16 o                         
  -3   4   5        225.72        245.91         6.55 o                         
  -2   4   5         10.25         18.02         2.30 o                         
  -1   4   5         62.69         57.61         2.87 o                         
   0   4   5       1421.27       1350.47        10.55 o                         
   1   4   5       1003.09       1004.62         8.77 o                         
   2   4   5          0.48          0.74         2.20 o                         
   3   4   5        484.17        434.65         7.49 o                         
   4   4   5        364.55        392.79         8.83 o                         
   5   4   5          3.56          4.91         3.91 o                         
   6   4   5         98.97        108.26         7.60 o                         
   7   4   5        114.65        131.52        10.90 o                         
   8   4   5          0.06         -5.27         8.53 o                         
 -10   5   5         22.04         32.28         9.87 o                         
  -9   5   5          1.31         -2.73         8.42 o                         
  -8   5   5         51.29         59.27         7.17 o                         
  -7   5   5         54.52         37.68         5.30 o                         
  -6   5   5          0.01          5.37         5.38 o                         
  -5   5   5          0.83          3.13         4.87 o                         
  -4   5   5          3.20          0.80         2.73 o                         
  -3   5   5        262.85        225.79         6.63 o                         
  -2   5   5        107.86        135.40         4.40 o                         
  -1   5   5       1159.82       1096.03        10.63 o                         
   0   5   5        250.88        294.19         4.80 o                         
   1   5   5        627.90        633.17         8.28 o                         
   2   5   5        226.41        232.08         5.29 o                         
   3   5   5        181.01        188.68         6.06 o                         
   4   5   5        357.60        345.51         8.22 o                         
   5   5   5        336.69        353.91        10.32 o                         
   6   5   5         40.56         40.55         5.77 o                         
   7   5   5         14.60         14.82         6.90 o                         
   8   5   5          0.21         -6.10         6.10 o                         
 -10   6   5         33.46         33.51         9.69 o                         
  -9   6   5          6.83          6.61         8.57 o                         
  -8   6   5        141.94        152.88         9.48 o                         
  -7   6   5         22.43         27.09         5.32 o                         
  -6   6   5          7.38         17.72         4.48 o                         
  -5   6   5        153.46        158.97         6.99 o                         
  -4   6   5          5.74          4.78         2.61 o                         
  -3   6   5          0.07         -2.47         2.47 o                         
  -2   6   5        411.08        442.49         6.93 o                         
  -1   6   5         70.10         51.94         2.93 o                         
   0   6   5        270.23        301.11         6.04 o                         
   1   6   5       1281.30       1331.33        13.13 o                         
   2   6   5        120.86        121.50         4.36 o                         
   3   6   5        555.89        564.80         9.08 o                         
   4   6   5        106.02        120.75         6.10 o                         
   5   6   5        124.59        133.13         7.74 o                         
   6   6   5         31.63         34.70         6.02 o                         
   7   6   5          0.11         -5.10         5.10 o                         
   8   6   5         12.25          3.59         8.68 o                         
 -10   7   5          4.86          2.41         8.19 o                         
  -9   7   5          0.48         -4.28         8.39 o                         
  -8   7   5          5.45          2.89         5.95 o                         
  -7   7   5        237.17        238.33         9.66 o                         
  -6   7   5        109.96        105.01         7.26 o                         
  -5   7   5          0.34          2.52         2.58 o                         
  -4   7   5          1.17          1.62         2.77 o                         
  -3   7   5         95.21         98.91         5.86 o                         
  -2   7   5        171.04        155.35         6.77 o                         
  -1   7   5          0.14         -1.95         1.95 o                         
   0   7   5        800.02        867.81         9.85 o                         
   1   7   5        303.64        311.11         6.55 o                         
   2   7   5         19.30         17.27         2.76 o                         
   3   7   5         74.76         89.88         5.31 o                         
   4   7   5         25.56         34.24         4.32 o                         
   5   7   5          9.76         18.14         5.04 o                         
   6   7   5          6.99          3.70         4.91 o                         
   7   7   5         11.10          6.04         5.46 o                         
   8   7   5         14.34         -5.89        10.48 o                         
 -10   8   5          0.50          6.03         8.20 o                         
  -9   8   5          0.41          0.77        10.13 o                         
  -8   8   5        203.48        191.64        11.06 o                         
  -7   8   5        123.70        117.08         7.48 o                         
  -6   8   5          2.58          6.02         3.84 o                         
  -5   8   5        656.14        651.14        10.96 o                         
  -4   8   5        147.24        144.19         5.82 o                         
  -3   8   5          0.00          0.86         2.50 o                         
  -2   8   5       1175.62       1255.80        13.75 o                         
  -1   8   5       1296.13       1419.36        14.85 o                         
   0   8   5         42.50         42.97         3.31 o                         
   1   8   5        205.63        223.85         5.72 o                         
   2   8   5         80.39         94.05         4.53 o                         
   3   8   5         62.66         61.43         4.25 o                         
   4   8   5          4.51          3.59         2.44 o                         
   5   8   5         15.22         19.40         4.49 o                         
   6   8   5         12.07          4.94         5.28 o                         
   7   8   5        121.94        118.88         8.46 o                         
   8   8   5         35.31         20.44        11.51 o                         
  -9   9   5          5.55         18.78         7.64 o                         
  -8   9   5          4.87          2.29         6.02 o                         
  -7   9   5         16.19         10.35         4.68 o                         
  -6   9   5        308.74        328.83         9.90 o                         
  -5   9   5         15.93         16.18         3.29 o                         
  -4   9   5        276.64        269.89         7.36 o                         
  -3   9   5        123.16        151.36         5.99 o                         
  -2   9   5         14.34         16.26         3.00 o                         
  -1   9   5        879.75        879.23        11.66 o                         
   0   9   5        483.91        504.57         8.11 o                         
   1   9   5         62.38         83.21         4.30 o                         
   2   9   5        252.26        246.68         6.39 o                         
   3   9   5         81.77         73.68         4.37 o                         
   4   9   5        144.77        144.83         6.14 o                         
   5   9   5         25.50         23.57         4.61 o                         
   6   9   5         38.11         48.96         6.90 o                         
   7   9   5          7.62          8.84         6.12 o                         
   8   9   5          0.79         -3.52         7.77 o                         
  -9  10   5         10.43         14.58         8.86 o                         
  -8  10   5          0.18          5.20         5.42 o                         
  -7  10   5         71.84         80.63         7.84 o                         
  -6  10   5         92.49         81.18         5.41 o                         
  -5  10   5         57.98         56.58         4.66 o                         
  -4  10   5         38.07         36.89         3.83 o                         
  -3  10   5         56.94         52.23         3.83 o                         
  -2  10   5         10.52         12.96         2.78 o                         
  -1  10   5        270.08        280.74         6.99 o                         
   0  10   5          0.43         -2.31         2.31 o                         
   1  10   5         68.70         81.56         4.32 o                         
   2  10   5         55.24         68.17         4.27 o                         
   3  10   5         12.64          8.97         3.11 o                         
   4  10   5          7.12         14.99         3.30 o                         
   5  10   5        118.35        121.17         8.77 o                         
   6  10   5          1.38          1.86         5.41 o                         
   7  10   5         14.10         15.47         8.78 o                         
   8  10   5          0.83         -4.56         6.95 o                         
  -9  11   5          7.40         -7.84        10.30 o                         
  -8  11   5         15.43         13.46         6.09 o                         
  -7  11   5         29.98         26.57         6.46 o                         
  -6  11   5        395.48        378.62         9.02 o                         
  -5  11   5        161.49        139.46         6.33 o                         
  -4  11   5         26.97         22.32         3.45 o                         
  -3  11   5         14.90         20.30         3.13 o                         
  -2  11   5          0.08          2.46         2.51 o                         
  -1  11   5        140.75        143.47         5.53 o                         
   0  11   5         18.21         36.09         3.45 o                         
   1  11   5          1.33         -2.79         2.79 o                         
   2  11   5        372.87        363.63         7.70 o                         
   3  11   5          2.21          1.35         3.28 o                         
   4  11   5         41.05         47.89         4.38 o                         
   5  11   5          1.19         -4.61         4.90 o                         
   6  11   5          6.52         -5.09         5.95 o                         
   7  11   5          7.09         -4.64         6.17 o                         
   8  11   5         17.00         16.73         8.09 o                         
  -9  12   5          2.50          2.04         8.49 o                         
  -8  12   5          1.07         -1.14         5.61 o                         
  -7  12   5          9.79         14.20         5.61 o                         
  -6  12   5         69.20         62.99         5.83 o                         
  -5  12   5        458.94        462.25         9.83 o                         
  -4  12   5          2.18          1.59         2.95 o                         
  -3  12   5         74.77         58.78         4.08 o                         
  -2  12   5        148.64        151.78         7.11 o                         
  -1  12   5        317.16        312.87         7.52 o                         
   0  12   5        539.69        545.74         8.88 o                         
   1  12   5          2.70          1.88         2.70 o                         
   2  12   5         15.84         12.54         3.18 o                         
   3  12   5         14.06          9.80         3.86 o                         
   4  12   5         14.94         15.92         4.24 o                         
   5  12   5          8.86          0.03         4.86 o                         
   6  12   5         43.58         41.75         7.93 o                         
   7  12   5         10.33         10.65         7.14 o                         
  -9  13   5          0.04          1.59         6.98 o                         
  -8  13   5         52.50         52.01         7.40 o                         
  -7  13   5         72.06         75.06        15.30 o                         
  -6  13   5         69.68         64.31         6.78 o                         
  -5  13   5         15.30         19.10         4.83 o                         
  -4  13   5        122.64        126.78         5.75 o                         
  -3  13   5         19.18         14.13         3.14 o                         
  -2  13   5         21.14         21.26         3.41 o                         
  -1  13   5        313.24        285.88         7.26 o                         
   0  13   5        222.45        227.39         6.20 o                         
   1  13   5          0.02         -2.57         2.57 o                         
   2  13   5         69.47         65.76         4.55 o                         
   3  13   5          4.46         -0.03         3.52 o                         
   4  13   5         46.68         52.69         7.13 o                         
   5  13   5         65.35         65.92         8.05 o                         
   6  13   5          0.42          4.54         6.78 o                         
   7  13   5         11.37          2.79         6.93 o                         
  -8  14   5          0.82          4.54         5.44 o                         
  -7  14   5         10.74          5.89         5.05 o                         
  -6  14   5        250.77        256.28        13.49 o                         
  -5  14   5         25.38         18.77         4.85 o                         
  -4  14   5        209.47        216.87         6.77 o                         
  -3  14   5        376.20        372.49         9.12 o                         
  -2  14   5          9.17          6.56         2.59 o                         
  -1  14   5          0.16          4.55         3.06 o                         
   0  14   5          5.76         -2.01         2.66 o                         
   1  14   5          4.03          4.37         3.04 o                         
   2  14   5         85.61         80.66         4.98 o                         
   3  14   5          0.27          0.63         3.79 o                         
   4  14   5          6.94          7.11         7.52 o                         
   5  14   5         58.13         70.31         8.19 o                         
   6  14   5          3.60         -5.78         5.78 o                         
   7  14   5         31.72         37.95         8.61 o                         
  -8  15   5          8.86         10.78         5.93 o                         
  -7  15   5         17.43         23.20         6.08 o                         
  -6  15   5        140.13        165.52         8.92 o                         
  -5  15   5         71.00         56.53         5.67 o                         
  -4  15   5          1.23          1.08         3.05 o                         
  -3  15   5        137.04        142.66         5.47 o                         
  -2  15   5         26.63         25.84         4.04 o                         
  -1  15   5        279.94        280.56         7.51 o                         
   0  15   5        296.48        298.84         6.94 o                         
   1  15   5         40.04         39.10         4.04 o                         
   2  15   5        662.88        654.86        12.15 o                         
   3  15   5        433.77        460.44        11.58 o                         
   4  15   5        163.89        175.51        14.86 o                         
   5  15   5          0.01         -2.50         7.27 o                         
   6  15   5          7.45          6.78         7.14 o                         
   7  15   5          4.73         -2.31         6.74 o                         
  -8  16   5          3.53          5.91         5.45 o                         
  -7  16   5         76.56         82.16         7.57 o                         
  -6  16   5        208.35        215.14        14.58 o                         
  -5  16   5         88.72         78.56         6.21 o                         
  -4  16   5        145.46        154.07         5.72 o                         
  -3  16   5         49.59         46.86         3.74 o                         
  -2  16   5         23.37         23.71         3.39 o                         
  -1  16   5         14.72         23.54         4.45 o                         
   0  16   5          5.75          5.76         3.07 o                         
   1  16   5        219.15        180.62         6.43 o                         
   2  16   5        153.96        186.81         9.04 o                         
   3  16   5         60.46         74.25         9.30 o                         
   4  16   5        234.16        247.20        22.49 o                         
   5  16   5         56.71         53.35         9.98 o                         
   6  16   5          1.17         -7.69         7.69 o                         
  -8  17   5         82.88        111.09        15.39 o                         
  -7  17   5         14.10         33.50         9.15 o                         
  -6  17   5         14.92         19.05         4.58 o                         
  -5  17   5         87.73         74.96         7.82 o                         
  -4  17   5         71.49         86.17         5.68 o                         
  -3  17   5         22.63         21.41         3.17 o                         
  -2  17   5         24.71         18.49         3.19 o                         
  -1  17   5         19.23         11.59         3.55 o                         
   0  17   5          1.53         -2.46         2.84 o                         
   1  17   5         91.28         96.02         6.68 o                         
   2  17   5          3.47         12.38         6.27 o                         
   3  17   5         49.79         72.15         9.35 o                         
   4  17   5         50.63         78.41        14.62 o                         
   5  17   5         44.89         43.22         9.99 o                         
   6  17   5          6.65         16.84        12.32 o                         
  -7  18   5         68.40         82.48        11.19 o                         
  -6  18   5         10.81         24.58         8.51 o                         
  -5  18   5         59.62         57.51         4.11 o                         
  -4  18   5         37.07         46.07         5.56 o                         
  -3  18   5        164.37        155.31         6.82 o                         
  -2  18   5         69.37         74.97         5.62 o                         
  -1  18   5         38.83         32.08         5.02 o                         
   0  18   5         19.17         18.71         8.04 o                         
   1  18   5        156.41        163.96        12.51 o                         
   2  18   5         34.07         28.43         9.44 o                         
   3  18   5         18.53         35.47        10.97 o                         
   4  18   5         68.86         66.65        13.59 o                         
   5  18   5          0.02         -9.54         9.54 o                         
   6  18   5          4.91         -2.91        12.00 o                         
  -7  19   5         13.01         10.70        10.52 o                         
  -6  19   5          5.82          7.82         7.51 o                         
  -5  19   5          3.63          6.98         6.33 o                         
  -4  19   5         84.61         86.29         9.41 o                         
  -3  19   5         55.15         68.35         5.91 o                         
  -2  19   5          1.10          1.95         4.04 o                         
  -1  19   5         13.89         12.26         5.16 o                         
   0  19   5          0.11         -2.11         6.09 o                         
   1  19   5         47.96         41.89         8.84 o                         
   2  19   5         11.01         10.53        12.99 o                         
   3  19   5         35.73         34.67        18.45 o                         
   4  19   5          7.18         -2.76         9.49 o                         
   5  19   5          0.39        -11.49        11.49 o                         
  -6  20   5         29.85         43.20        11.40 o                         
  -5  20   5         11.02          8.35         6.95 o                         
  -4  20   5         59.66         84.68        11.62 o                         
  -3  20   5          2.01         11.38         7.91 o                         
  -2  20   5          8.93         -2.37         3.57 o                         
  -1  20   5         14.73         12.17         4.93 o                         
   0  20   5        121.48        146.37        12.48 o                         
   1  20   5         16.31         14.33         7.64 o                         
   2  20   5         11.25          5.08         9.57 o                         
   3  20   5         38.83         42.92        11.19 o                         
   4  20   5         25.53         20.33        11.64 o                         
   5  20   5         67.50         74.98        15.41 o                         
  -6  21   5          4.69          9.36         9.85 o                         
  -5  21   5         18.65         17.07         8.16 o                         
  -4  21   5          0.00          2.07         8.00 o                         
  -3  21   5         21.40         21.27         8.66 o                         
  -2  21   5         39.71         44.83         8.94 o                         
  -1  21   5         12.00          6.81         4.71 o                         
   0  21   5          0.95          6.91         4.98 o                         
   1  21   5          0.10         -4.49         7.21 o                         
   2  21   5          7.41         -5.42         9.91 o                         
   3  21   5         28.37         31.93        11.06 o                         
   4  21   5          8.63         -1.06        10.94 o                         
  -5  22   5          2.38         -3.22         7.65 o                         
  -4  22   5         11.08         11.69         9.20 o                         
  -3  22   5          3.37         12.40        11.14 o                         
  -2  22   5          7.61         11.89         8.16 o                         
  -1  22   5         32.54         35.18         5.62 o                         
   0  22   5          7.56         10.83         5.34 o                         
   1  22   5          6.07          7.03         5.73 o                         
   2  22   5          1.01         -3.35        18.28 o                         
   3  22   5          4.54          0.01         9.99 o                         
   4  22   5          1.33         -3.30         9.61 o                         
  -5  23   5          0.38          4.14         9.49 o                         
  -4  23   5          0.55          9.39         7.76 o                         
  -3  23   5         74.62         92.88        12.55 o                         
  -2  23   5         27.66         41.51         9.49 o                         
  -1  23   5          4.05          3.00         7.17 o                         
   0  23   5          0.11         11.18         5.56 o                         
   1  23   5          0.31         -5.01         5.01 o                         
   2  23   5          5.17         10.52         5.81 o                         
   3  23   5          0.64         13.76        11.25 o                         
  -4  24   5          8.94          6.24         8.47 o                         
  -3  24   5          3.73         14.02         9.49 o                         
  -2  24   5         38.22         50.45        10.45 o                         
  -1  24   5          2.88         15.87        12.71 o                         
   0  24   5         23.11         23.03         7.55 o                         
   1  24   5          2.97         -0.89         7.05 o                         
   2  24   5          1.98          2.46         5.17 o                         
  -2  25   5          0.85         13.48         9.02 o                         
  -1  25   5         21.01         26.75         8.45 o                         
   0  25   5         19.51         22.57         7.99 o                         
   1  25   5          0.05         -2.57         4.97 o                         
 -10   0   6          6.75         14.22        11.48 o                         
  -9   0   6          0.00         -2.75         9.97 o                         
  -8   0   6        508.31        592.21        34.02 o                         
  -7   0   6        131.82        233.46        36.58 o                         
  -6   0   6         65.00         69.58         9.39 o                         
  -5   0   6          4.07          6.98         4.34 o                         
  -4   0   6         15.92         10.45         4.77 o                         
  -3   0   6        814.69        769.04        18.94 o                         
  -2   0   6        910.03       1014.38        21.84 o                         
  -1   0   6        104.72        146.72         6.02 o                         
   0   0   6       2890.43       2816.61        26.57 o                         
   1   0   6         11.96          8.43         3.85 o                         
   2   0   6        198.03        194.83         8.23 o                         
   3   0   6        297.90        304.03        11.45 o                         
   4   0   6         31.15         29.00         5.95 o                         
   5   0   6        330.22        348.05        12.65 o                         
   6   0   6         58.38         78.32        11.09 o                         
   7   0   6          0.26        -10.88        10.88 o                         
   8   0   6         35.27         18.93        26.63 o                         
 -10   1   6          0.15          6.89         7.58 o                         
  -9   1   6          1.50         -6.46         6.46 o                         
  -8   1   6        181.17        196.97        24.97 o                         
  -7   1   6        682.46        724.48        15.80 o                         
  -6   1   6        162.42        165.50         5.25 o                         
  -5   1   6        199.99        202.73         6.05 o                         
  -4   1   6        313.60        317.14         9.12 o                         
  -3   1   6        522.93        596.41        11.85 o                         
  -2   1   6       2329.23       2376.71        24.62 o                         
  -1   1   6        670.21        692.69         8.58 o                         
   0   1   6         93.51         97.54         3.78 o                         
   1   1   6        176.96        176.44         4.93 o                         
   2   1   6          5.38          1.91         2.48 o                         
   3   1   6          6.10         14.86         4.33 o                         
   4   1   6          8.38          5.25         3.27 o                         
   5   1   6         69.69         77.44         5.29 o                         
   6   1   6         70.44         59.10        12.00 o                         
   7   1   6          8.16         -6.92         6.92 o                         
   8   1   6         12.55          0.63         9.15 o                         
 -10   2   6          0.57          3.03         9.47 o                         
  -9   2   6          4.44         -2.10         6.90 o                         
  -8   2   6          1.41         -0.67         9.20 o                         
  -7   2   6        140.44        147.85         9.51 o                         
  -6   2   6         25.95         24.55         4.29 o                         
  -5   2   6         23.99         28.42         3.68 o                         
  -4   2   6         15.55         13.17         3.33 o                         
  -3   2   6         52.37         56.48         4.74 o                         
  -2   2   6        543.61        549.00        10.58 o                         
  -1   2   6         79.32         92.12         3.91 o                         
   0   2   6          0.31         -2.06         2.06 o                         
   1   2   6         35.92         39.86         3.07 o                         
   2   2   6        591.87        577.04         9.57 o                         
   3   2   6          2.18         10.77         2.89 o                         
   4   2   6         12.99         11.30         3.69 o                         
   5   2   6        114.96         98.22         5.71 o                         
   6   2   6         52.21         53.74         5.91 o                         
   7   2   6         15.51          2.50         9.41 o                         
   8   2   6          0.94         -3.41         6.70 o                         
 -10   3   6          4.97          3.05        10.79 o                         
  -9   3   6          4.15         -6.61         6.61 o                         
  -8   3   6         33.69         32.25        14.72 o                         
  -7   3   6        108.07         94.78         6.89 o                         
  -6   3   6          5.42          5.67         3.13 o                         
  -5   3   6         77.06         83.92         3.87 o                         
  -4   3   6        102.28        100.35         5.88 o                         
  -3   3   6       2099.51       2312.53        24.02 o                         
  -2   3   6         45.50         43.36         4.30 o                         
  -1   3   6          1.50          0.24         2.26 o                         
   0   3   6         80.30         74.89         3.98 o                         
   1   3   6        403.37        396.44         7.21 o                         
   2   3   6         46.67         28.37         3.17 o                         
   3   3   6        983.31        970.88        12.63 o                         
   4   3   6        339.46        354.58         9.21 o                         
   5   3   6          2.16          2.58         4.46 o                         
   6   3   6         11.45          4.14         5.30 o                         
   7   3   6         65.20         52.05         8.00 o                         
   8   3   6          0.95         -7.42         7.42 o                         
 -10   4   6          1.29         -8.17         8.17 o                         
  -9   4   6          0.11          6.20         8.67 o                         
  -8   4   6        196.04        202.93        11.33 o                         
  -7   4   6         50.56         37.94         6.10 o                         
  -6   4   6        260.76        267.24         8.74 o                         
  -5   4   6         55.62         50.63         5.56 o                         
  -4   4   6        149.01        152.87         7.66 o                         
  -3   4   6       1142.13       1242.42        16.38 o                         
  -2   4   6       2774.81       2930.77        28.36 o                         
  -1   4   6        311.63        301.43         6.49 o                         
   0   4   6         46.05         37.52         3.04 o                         
   1   4   6        261.10        245.65         5.84 o                         
   2   4   6         21.91         16.53         2.97 o                         
   3   4   6        214.99        238.66         7.18 o                         
   4   4   6         65.89         64.81         5.37 o                         
   5   4   6         22.68         26.15         5.07 o                         
   6   4   6          3.31         -0.52         4.48 o                         
   7   4   6         59.74         67.91         9.08 o                         
   8   4   6          6.81         -4.01         9.51 o                         
 -10   5   6          0.37         -1.34         8.59 o                         
  -9   5   6          0.87         -8.18         8.18 o                         
  -8   5   6         35.10         20.75         7.04 o                         
  -7   5   6         13.15          5.21         4.47 o                         
  -6   5   6        522.25        531.21        16.03 o                         
  -5   5   6         47.14         37.91         6.90 o                         
  -4   5   6        151.46        141.04         6.01 o                         
  -3   5   6        109.20        110.43         6.44 o                         
  -2   5   6        533.72        529.88         8.80 o                         
  -1   5   6         70.98         86.54         4.31 o                         
   0   5   6         39.22         26.73         3.19 o                         
   1   5   6        673.66        704.08         9.85 o                         
   2   5   6         19.11         21.79         3.13 o                         
   3   5   6        123.22        132.15         5.85 o                         
   4   5   6          4.18          3.22         3.79 o                         
   5   5   6         42.58         47.56         7.44 o                         
   6   5   6         14.11         11.43         5.55 o                         
   7   5   6          5.14         -6.61         6.61 o                         
   8   5   6          2.25         -4.36         7.02 o                         
 -10   6   6         11.79         18.73         9.05 o                         
  -9   6   6         26.01         35.84        10.25 o                         
  -8   6   6          0.90         -5.87         5.87 o                         
  -7   6   6        183.86        133.47         7.65 o                         
  -6   6   6          1.98          9.05         5.22 o                         
  -5   6   6        180.35        177.88         8.22 o                         
  -4   6   6          3.34          1.98         3.92 o                         
  -3   6   6        191.68        187.58         7.21 o                         
  -2   6   6        125.40        148.15         5.46 o                         
  -1   6   6        525.06        525.76         8.98 o                         
   0   6   6        473.82        485.85         8.15 o                         
   1   6   6        752.30        785.97        10.48 o                         
   2   6   6        335.39        330.72         7.24 o                         
   3   6   6          0.45         -1.55         2.99 o                         
   4   6   6         20.52         20.30         5.08 o                         
   5   6   6        304.41        291.42        12.82 o                         
   6   6   6         69.76         79.94         7.37 o                         
   7   6   6          0.30          4.93         5.93 o                         
   8   6   6          4.22        -10.18        10.18 o                         
  -9   7   6          0.87         -6.27         8.23 o                         
  -8   7   6          8.23          4.86         6.73 o                         
  -7   7   6         39.38         19.99         5.46 o                         
  -6   7   6          7.65          8.76         5.09 o                         
  -5   7   6          4.90          1.60         4.44 o                         
  -4   7   6         90.21         91.63         5.27 o                         
  -3   7   6        275.29        272.10         8.83 o                         
  -2   7   6        600.31        580.81         9.78 o                         
  -1   7   6          4.62          3.31         2.46 o                         
   0   7   6        670.22        642.17         9.38 o                         
   1   7   6         24.51         25.15         3.25 o                         
   2   7   6        193.93        211.02         6.87 o                         
   3   7   6         89.84         87.88         5.03 o                         
   4   7   6         12.13         15.98         3.73 o                         
   5   7   6         38.54         57.43         6.52 o                         
   6   7   6        147.73        164.29         9.50 o                         
   7   7   6          3.21         -6.39         6.39 o                         
   8   7   6          4.75         -9.13         9.13 o                         
  -9   8   6          8.10          7.74         8.33 o                         
  -8   8   6          6.13          2.50         7.35 o                         
  -7   8   6         67.52         55.89         6.55 o                         
  -6   8   6         10.41          5.37         5.14 o                         
  -5   8   6          2.68          0.87         3.37 o                         
  -4   8   6          0.31          4.52         3.85 o                         
  -3   8   6        139.06        119.95         5.71 o                         
  -2   8   6        745.68        795.55        11.69 o                         
  -1   8   6         31.28         23.61         4.78 o                         
   0   8   6          3.03          2.78         2.69 o                         
   1   8   6        136.34        158.40         5.50 o                         
   2   8   6         36.86         40.33         3.74 o                         
   3   8   6        268.86        275.50         7.21 o                         
   4   8   6        754.49        755.44        12.70 o                         
   5   8   6        111.55        116.49         8.12 o                         
   6   8   6         40.84         41.03         6.25 o                         
   7   8   6         30.13         16.02        12.28 o                         
   8   8   6          7.81          1.50         9.50 o                         
  -9   9   6         30.32         20.91        14.63 o                         
  -8   9   6         20.47          6.08         7.69 o                         
  -7   9   6          1.42         -4.41         4.41 o                         
  -6   9   6         50.62         39.14         5.73 o                         
  -5   9   6         50.82         50.91         4.91 o                         
  -4   9   6         20.11         15.02         4.27 o                         
  -3   9   6         81.31         59.89         4.68 o                         
  -2   9   6          2.14          3.23         2.74 o                         
  -1   9   6         10.10         12.52         3.50 o                         
   0   9   6         45.28         30.96         3.63 o                         
   1   9   6          0.37         -2.72         2.72 o                         
   2   9   6        256.86        240.40         6.81 o                         
   3   9   6         96.94        105.73         5.39 o                         
   4   9   6          1.75         17.83         4.21 o                         
   5   9   6         52.51         59.87         6.77 o                         
   6   9   6         12.31         10.96         5.15 o                         
   7   9   6          9.60          7.67         8.64 o                         
  -9  10   6         58.48         68.59        10.06 o                         
  -8  10   6          9.69          7.71         6.96 o                         
  -7  10   6          8.23          3.54         5.47 o                         
  -6  10   6         29.39         32.74         6.06 o                         
  -5  10   6          0.39         -2.02         3.62 o                         
  -4  10   6        238.09        234.70         9.35 o                         
  -3  10   6         15.60         16.85         3.69 o                         
  -2  10   6        310.94        316.55         8.10 o                         
  -1  10   6         43.04         41.18         4.31 o                         
   0  10   6         25.66         25.55         3.58 o                         
   1  10   6         43.04         49.63         4.42 o                         
   2  10   6         88.56         86.11         5.03 o                         
   3  10   6         92.68         94.22         5.86 o                         
   4  10   6         50.67         52.50         5.28 o                         
   5  10   6         97.62         84.85         7.41 o                         
   6  10   6          0.15         -5.19         5.19 o                         
   7  10   6          3.02         -4.96         7.55 o                         
  -9  11   6          1.30         -1.51        11.58 o                         
  -8  11   6          5.73          6.99         7.24 o                         
  -7  11   6         17.20          9.90         6.17 o                         
  -6  11   6        104.68        110.98         9.27 o                         
  -5  11   6         35.27         40.40         4.83 o                         
  -4  11   6        323.35        342.13         9.12 o                         
  -3  11   6          9.40          5.16         3.46 o                         
  -2  11   6         91.38         91.79         5.39 o                         
  -1  11   6        697.08        681.23        11.70 o                         
   0  11   6         50.55         40.46         4.04 o                         
   1  11   6        113.55        116.66         5.73 o                         
   2  11   6          2.02         -3.10         3.10 o                         
   3  11   6         34.20         43.36         4.85 o                         
   4  11   6        391.83        394.17        11.15 o                         
   5  11   6         93.79        119.65         8.41 o                         
   6  11   6         12.08         10.44         6.02 o                         
   7  11   6          0.34         -7.78        10.52 o                         
  -9  12   6          0.43         -0.51         7.88 o                         
  -8  12   6          2.70          5.13         7.32 o                         
  -7  12   6          4.43          9.47         5.81 o                         
  -6  12   6        108.50         97.33         9.11 o                         
  -5  12   6         17.55         10.42         4.29 o                         
  -4  12   6        109.84        108.55         6.09 o                         
  -3  12   6         72.87         65.25         4.96 o                         
  -2  12   6         64.79         68.55         4.99 o                         
  -1  12   6         29.91         34.15         4.17 o                         
   0  12   6        201.09        205.12         8.07 o                         
   1  12   6          0.02         -2.99         2.99 o                         
   2  12   6         16.64         11.41         3.58 o                         
   3  12   6        293.11        301.78         8.91 o                         
   4  12   6        419.01        413.87        12.85 o                         
   5  12   6          0.66         -1.39         5.93 o                         
   6  12   6          6.52          6.10         6.30 o                         
   7  12   6          3.64         -1.05         6.52 o                         
  -8  13   6          0.02          2.58         6.34 o                         
  -7  13   6         60.92         67.40         7.87 o                         
  -6  13   6        177.26        185.08        10.10 o                         
  -5  13   6          6.60          2.39         4.62 o                         
  -4  13   6         35.41         36.97         4.00 o                         
  -3  13   6         25.91         17.61         3.88 o                         
  -2  13   6         47.25         41.53         4.48 o                         
  -1  13   6        212.04        229.91         8.59 o                         
   0  13   6         76.89         85.86         5.12 o                         
   1  13   6         97.06         79.62         5.28 o                         
   2  13   6         39.84         43.23         4.95 o                         
   3  13   6        236.90        248.25        14.93 o                         
   4  13   6          1.32          5.13         5.25 o                         
   5  13   6          3.00          3.25         5.75 o                         
   6  13   6          4.02         -0.84         7.09 o                         
   7  13   6          0.05         -4.09         6.94 o                         
  -8  14   6         25.27         32.99         7.26 o                         
  -7  14   6        100.69         92.24         8.34 o                         
  -6  14   6          0.06         13.80         5.78 o                         
  -5  14   6          0.01         -4.14         4.14 o                         
  -4  14   6          6.08          0.71         4.31 o                         
  -3  14   6         95.14         94.35         5.83 o                         
  -2  14   6         21.92         21.76         4.04 o                         
  -1  14   6        103.81        110.26         6.05 o                         
   0  14   6        115.29        107.53         5.99 o                         
   1  14   6         24.20         17.43         3.96 o                         
   2  14   6         40.59         29.14         4.41 o                         
   3  14   6         68.08         68.11         7.21 o                         
   4  14   6         45.53         54.77         9.00 o                         
   5  14   6         15.26         17.88         8.21 o                         
   6  14   6          2.67          1.37         6.22 o                         
  -8  15   6         13.72         25.42         6.95 o                         
  -7  15   6          1.77          3.46         5.83 o                         
  -6  15   6         40.30         53.83         6.77 o                         
  -5  15   6         24.28         15.67         6.67 o                         
  -4  15   6         12.20          8.47         4.88 o                         
  -3  15   6         34.17         37.93         5.43 o                         
  -2  15   6        179.35        176.80         6.91 o                         
  -1  15   6        224.84        221.93         7.80 o                         
   0  15   6         89.83        103.19         6.48 o                         
   1  15   6         96.10         78.58         5.23 o                         
   2  15   6          5.68         -4.63         4.63 o                         
   3  15   6          4.41         11.25         6.99 o                         
   4  15   6        158.03        152.38        12.02 o                         
   5  15   6         47.85         40.81         9.18 o                         
   6  15   6          8.08         -0.66         5.82 o                         
  -8  16   6          7.44         12.57         6.29 o                         
  -7  16   6         30.10         49.67         7.88 o                         
  -6  16   6         70.54         78.81         7.53 o                         
  -5  16   6          0.30          1.04         4.52 o                         
  -4  16   6         89.51         88.09         7.05 o                         
  -3  16   6         93.85        111.53         7.36 o                         
  -2  16   6         34.79         30.36         4.98 o                         
  -1  16   6         60.67         64.54         6.43 o                         
   0  16   6        115.45        123.93         6.72 o                         
   1  16   6         40.22         43.91         6.27 o                         
   2  16   6          7.81          2.63         6.15 o                         
   3  16   6        147.73        142.11        13.96 o                         
   4  16   6         29.66         28.42         7.86 o                         
   5  16   6         16.50         15.81         8.16 o                         
   6  16   6         30.06         33.43        10.08 o                         
  -7  17   6         24.86         36.48         6.52 o                         
  -6  17   6        249.68        261.33        14.55 o                         
  -5  17   6         53.67         46.27         5.80 o                         
  -4  17   6        242.47        283.28        13.68 o                         
  -3  17   6         48.25         52.72        10.71 o                         
  -2  17   6         14.08          7.85         4.87 o                         
  -1  17   6        132.40        150.83         9.62 o                         
   0  17   6         29.68         30.75         6.71 o                         
   1  17   6          2.34         -1.40         7.18 o                         
   2  17   6         11.98          8.00         7.52 o                         
   3  17   6          2.73          8.28         9.30 o                         
   4  17   6          0.41          9.33         8.90 o                         
   5  17   6          4.85          0.43         9.88 o                         
   6  17   6          0.13         -5.88         9.81 o                         
  -7  18   6         85.97        103.31        11.60 o                         
  -6  18   6          3.12         24.23         5.38 o                         
  -5  18   6          0.94          4.68         4.13 o                         
  -4  18   6        146.74        169.66         8.23 o                         
  -3  18   6         77.49         65.63         6.09 o                         
  -2  18   6          0.87         -3.24         4.46 o                         
  -1  18   6          0.00         -0.31         5.04 o                         
   0  18   6         63.70         61.49         9.79 o                         
   1  18   6         85.91         92.80        10.82 o                         
   2  18   6         39.59         39.31        12.81 o                         
   3  18   6         53.15         59.30        10.96 o                         
   4  18   6         67.54         77.47        13.20 o                         
   5  18   6          6.23         22.79        10.73 o                         
  -6  19   6         24.36         19.04        10.85 o                         
  -5  19   6         19.43         21.29         9.41 o                         
  -4  19   6          0.19          3.94         3.85 o                         
  -3  19   6        193.90        209.56        15.11 o                         
  -2  19   6          4.24         -3.17         7.37 o                         
  -1  19   6         58.39         52.79         7.30 o                         
   0  19   6          4.00         15.19         7.59 o                         
   1  19   6         78.38         71.03        10.85 o                         
   2  19   6         34.73         31.54         9.72 o                         
   3  19   6         30.09         31.71        10.08 o                         
   4  19   6          1.49          1.20         8.66 o                         
   5  19   6          1.67         14.89        11.44 o                         
  -6  20   6          0.59         -0.01        11.52 o                         
  -5  20   6          1.47         10.99        11.11 o                         
  -4  20   6          2.18          3.51         8.22 o                         
  -3  20   6          1.18          9.76         4.14 o                         
  -2  20   6          0.22          8.54         5.92 o                         
  -1  20   6          2.97          4.40         5.56 o                         
   0  20   6         73.96         63.10         9.47 o                         
   1  20   6         80.44         91.88        14.97 o                         
   2  20   6          1.48         -5.11         6.68 o                         
   3  20   6          3.33         10.10         9.45 o                         
   4  20   6          1.24          9.92        10.22 o                         
  -5  21   6          9.51          2.87         8.23 o                         
  -4  21   6         43.60         66.65        18.13 o                         
  -3  21   6          7.85         27.60        12.63 o                         
  -2  21   6         20.05         26.16         5.62 o                         
  -1  21   6          9.61          6.28         5.56 o                         
   0  21   6         89.07        108.61         8.98 o                         
   1  21   6          1.91          0.50         7.81 o                         
   2  21   6         36.38         31.04         9.43 o                         
   3  21   6         20.01         13.66         8.82 o                         
   4  21   6          8.29          6.80        10.13 o                         
  -5  22   6          9.67         11.46        10.64 o                         
  -4  22   6         51.31         60.45        12.15 o                         
  -3  22   6         48.77         50.29        10.19 o                         
  -2  22   6          3.66         13.32         8.70 o                         
  -1  22   6          0.53         -2.58         5.06 o                         
   0  22   6         20.13         18.66         6.44 o                         
   1  22   6          8.28         -0.12         8.50 o                         
   2  22   6         17.57         15.11         8.80 o                         
   3  22   6          0.00         -8.01         8.01 o                         
  -4  23   6          2.43          9.50         8.50 o                         
  -3  23   6         95.93        117.36        13.20 o                         
  -2  23   6         13.31         28.64         9.38 o                         
  -1  23   6          0.62         -4.91         4.91 o                         
   0  23   6          0.23          0.84         7.06 o                         
   1  23   6          8.11         14.08         8.64 o                         
   2  23   6          1.27         -7.47         8.29 o                         
  -3  24   6         12.09         30.59         9.48 o                         
  -2  24   6         24.60         30.91         9.74 o                         
  -1  24   6          0.34        -10.19        13.63 o                         
   0  24   6          8.29         17.01         6.28 o                         
   1  24   6          1.94         -3.01        10.30 o                         
 -10   1   7          7.47          9.05         9.98 o                         
  -9   1   7          0.07          0.51         7.24 o                         
  -8   1   7         53.84         58.46        20.08 o                         
  -7   1   7         18.08         10.62         7.41 o                         
  -6   1   7         42.69         50.75         5.25 o                         
  -5   1   7        103.57        101.51         5.46 o                         
  -4   1   7         71.18         70.66         5.60 o                         
  -3   1   7        419.11        470.40        11.60 o                         
  -2   1   7         77.08         72.51         4.57 o                         
  -1   1   7          1.12         -1.40         3.95 o                         
   0   1   7          0.00          0.53         3.29 o                         
   1   1   7         16.82         17.25         3.13 o                         
   2   1   7         39.95         48.38         4.03 o                         
   3   1   7          7.41         10.73         3.87 o                         
   4   1   7        220.01        246.06        13.18 o                         
   5   1   7         53.71         55.40         5.59 o                         
   6   1   7         92.92        107.21         9.48 o                         
   7   1   7          0.19          0.98         8.07 o                         
   8   1   7          1.77         -8.11         8.11 o                         
 -10   2   7          8.72         -1.37        15.72 o                         
  -9   2   7          9.34         -4.52         7.01 o                         
  -8   2   7         13.50         10.34         6.89 o                         
  -7   2   7          4.23          2.06         6.88 o                         
  -6   2   7        176.67        152.85         7.61 o                         
  -5   2   7          8.53          0.49         3.42 o                         
  -4   2   7         19.45         19.56         4.31 o                         
  -3   2   7       1247.95       1247.79        18.79 o                         
  -2   2   7        387.45        387.09         8.90 o                         
  -1   2   7         10.68          2.45         3.30 o                         
   0   2   7        386.08        388.99        10.84 o                         
   1   2   7        402.79        433.76         9.37 o                         
   2   2   7        580.54        580.17         9.92 o                         
   3   2   7        280.50        323.39         8.57 o                         
   4   2   7        488.49        513.91        11.19 o                         
   5   2   7        346.35        353.02        11.10 o                         
   6   2   7         19.04         19.80         9.78 o                         
   7   2   7        136.50        168.16        14.25 o                         
   8   2   7         19.22          7.09         8.84 o                         
  -9   3   7          2.48         -0.80         7.21 o                         
  -8   3   7        110.50         96.05        17.60 o                         
  -7   3   7         31.30         23.48         7.13 o                         
  -6   3   7          4.43         -1.65         4.27 o                         
  -5   3   7        142.43        135.63         6.02 o                         
  -4   3   7         25.15         30.75         4.43 o                         
  -3   3   7          2.95         10.64         3.82 o                         
  -2   3   7         28.44         23.64         3.76 o                         
  -1   3   7        143.25        172.02         7.69 o                         
   0   3   7         43.42         59.52         5.86 o                         
   1   3   7        215.82        245.27         8.30 o                         
   2   3   7          0.76          1.33         2.88 o                         
   3   3   7        782.98        803.09        13.53 o                         
   4   3   7        241.42        271.23        11.27 o                         
   5   3   7          2.01         11.73         5.13 o                         
   6   3   7         43.01         66.23         8.00 o                         
   7   3   7          0.47          7.64         8.35 o                         
  -9   4   7         17.04          2.47         8.78 o                         
  -8   4   7          7.50          9.12         7.01 o                         
  -7   4   7          2.43          1.31         4.52 o                         
  -6   4   7         60.66         53.14         6.07 o                         
  -5   4   7        137.53        116.08         5.74 o                         
  -4   4   7        190.65        164.62         8.79 o                         
  -3   4   7        412.84        396.53        10.10 o                         
  -2   4   7          0.05          4.34         3.44 o                         
  -1   4   7         74.70         86.57         5.87 o                         
   0   4   7          1.07          1.62         3.09 o                         
   1   4   7        133.55        145.55         6.71 o                         
   2   4   7          6.57          0.85         3.39 o                         
   3   4   7        113.60        119.04         6.18 o                         
   4   4   7          0.32          6.59         5.85 o                         
   5   4   7          5.85         24.26         5.79 o                         
   6   4   7          2.78          1.54         6.78 o                         
   7   4   7          1.66          1.20         6.25 o                         
  -9   5   7         15.42         22.36        10.23 o                         
  -8   5   7          0.23          0.18         6.00 o                         
  -7   5   7         52.07         37.03         7.17 o                         
  -6   5   7         59.26         52.44         6.81 o                         
  -5   5   7        467.23        496.06        15.15 o                         
  -4   5   7        108.51         95.70         6.32 o                         
  -3   5   7        497.89        499.76        11.94 o                         
  -2   5   7         87.29         86.27         5.54 o                         
  -1   5   7        723.67        707.77        13.27 o                         
   0   5   7        150.86        149.53         7.37 o                         
   1   5   7          1.70          3.04         3.62 o                         
   2   5   7          0.02         -3.12         3.12 o                         
   3   5   7        126.71        130.46         6.83 o                         
   4   5   7        381.07        418.28        12.17 o                         
   5   5   7        538.68        584.93        14.14 o                         
   6   5   7         84.22         79.07         8.78 o                         
   7   5   7          1.55         -6.84         6.84 o                         
  -9   6   7         16.27         12.32         9.75 o                         
  -8   6   7          0.58         -9.83         9.83 o                         
  -7   6   7        284.68        277.84         9.79 o                         
  -6   6   7        253.20        261.38        14.60 o                         
  -5   6   7        182.34        205.10         8.99 o                         
  -4   6   7         87.16         71.28         5.70 o                         
  -3   6   7         61.48         63.36         5.01 o                         
  -2   6   7        252.42        237.77         7.73 o                         
  -1   6   7        421.50        453.04        10.86 o                         
   0   6   7         85.45         96.60         6.40 o                         
   1   6   7          0.48          2.34         3.56 o                         
   2   6   7         69.24         60.51         5.26 o                         
   3   6   7        134.53        134.66         7.51 o                         
   4   6   7        566.23        609.72        18.89 o                         
   5   6   7         83.98        100.17         8.19 o                         
   6   6   7         61.67         60.49         8.76 o                         
   7   6   7         15.94          1.35         7.34 o                         
  -9   7   7          1.23         -5.26         9.15 o                         
  -8   7   7          9.48         -6.13         9.72 o                         
  -7   7   7         14.37         17.04         6.20 o                         
  -6   7   7        283.73        322.74        14.55 o                         
  -5   7   7         40.49         41.87         5.04 o                         
  -4   7   7          6.91          4.58         5.44 o                         
  -3   7   7          0.25          5.19         3.41 o                         
  -2   7   7          0.00          5.12         3.42 o                         
  -1   7   7         26.33         36.97         4.80 o                         
   0   7   7         50.64         40.10         5.06 o                         
   1   7   7         95.84         98.87         6.16 o                         
   2   7   7         15.41         12.72         4.18 o                         
   3   7   7        441.62        445.88        10.71 o                         
   4   7   7        257.73        275.03        10.83 o                         
   5   7   7         38.13         43.95         6.56 o                         
   6   7   7          2.93         -1.30         5.74 o                         
   7   7   7          2.38         -3.95         8.82 o                         
  -9   8   7          1.87          1.57         7.68 o                         
  -8   8   7         17.84          0.22        10.56 o                         
  -7   8   7          6.32          6.14         6.05 o                         
  -6   8   7        180.24        173.30         9.34 o                         
  -5   8   7         78.84         73.43         6.24 o                         
  -4   8   7        383.60        389.98        11.05 o                         
  -3   8   7         98.78         85.66         5.68 o                         
  -2   8   7         61.29         66.67         5.54 o                         
  -1   8   7        171.57        203.62         8.01 o                         
   0   8   7         15.96         18.07         4.52 o                         
   1   8   7        133.57        134.33         6.78 o                         
   2   8   7         77.42         85.22         6.47 o                         
   3   8   7         10.41         21.78         4.48 o                         
   4   8   7         20.15         25.65         5.85 o                         
   5   8   7          0.07          3.41         8.89 o                         
   6   8   7          4.15         -6.75         6.75 o                         
   7   8   7          0.01         -6.54         6.54 o                         
  -9   9   7          6.10          0.03        15.53 o                         
  -8   9   7          0.28         -2.34         7.47 o                         
  -7   9   7         70.07         78.69         7.78 o                         
  -6   9   7        130.31        154.02         8.85 o                         
  -5   9   7        777.43        753.82        13.81 o                         
  -4   9   7          8.69         12.15         4.54 o                         
  -3   9   7         44.23         31.84         4.58 o                         
  -2   9   7        425.90        456.47        11.15 o                         
  -1   9   7        108.45        107.68         6.63 o                         
   0   9   7         43.72         38.43         4.07 o                         
   1   9   7          0.13         -3.32         3.32 o                         
   2   9   7          8.34         -4.14         4.14 o                         
   3   9   7        102.07         94.33         7.51 o                         
   4   9   7         24.76         32.01         5.96 o                         
   5   9   7         47.75         44.64         6.87 o                         
   6   9   7         15.46         -6.44         6.44 o                         
   7   9   7          8.38         -0.85        10.06 o                         
  -9  10   7          4.71          7.28         9.49 o                         
  -8  10   7          0.07          2.87        10.90 o                         
  -7  10   7        220.33        210.59        11.38 o                         
  -6  10   7         67.47         83.25         9.47 o                         
  -5  10   7        139.88        129.52        10.24 o                         
  -4  10   7        208.50        210.56         8.34 o                         
  -3  10   7        233.07        213.12         8.86 o                         
  -2  10   7        115.11        108.17         7.13 o                         
  -1  10   7         83.45         79.59         6.41 o                         
   0  10   7        278.89        292.90         7.96 o                         
   1  10   7         28.36         28.57         4.73 o                         
   2  10   7          6.43          3.24         4.04 o                         
   3  10   7         44.79         47.92         6.90 o                         
   4  10   7        104.52         97.55         7.80 o                         
   5  10   7          5.45         -5.12         5.12 o                         
   6  10   7          0.26         -6.92         6.92 o                         
   7  10   7          0.65         -1.93        10.66 o                         
  -9  11   7          1.58         19.14        18.11 o                         
  -8  11   7          4.54          0.43         7.49 o                         
  -7  11   7          9.29         22.88         6.55 o                         
  -6  11   7        188.28        210.68        11.66 o                         
  -5  11   7        293.36        323.16         9.77 o                         
  -4  11   7          6.02          4.10         4.31 o                         
  -3  11   7         45.80         53.76         5.82 o                         
  -2  11   7        118.29        115.75         7.25 o                         
  -1  11   7        190.22        215.52         9.04 o                         
   0  11   7          0.07          5.97         3.60 o                         
   1  11   7        130.09        124.05         6.52 o                         
   2  11   7         31.14         25.88         4.53 o                         
   3  11   7        150.12        154.30         9.42 o                         
   4  11   7         39.99         42.77         7.16 o                         
   5  11   7          1.21         -3.06         6.18 o                         
   6  11   7          1.85         -6.21         6.21 o                         
   7  11   7          0.08        -19.48        19.48 o                         
  -8  12   7         34.90         42.60        10.03 o                         
  -7  12   7         19.23         26.96         7.01 o                         
  -6  12   7        175.28        168.90        11.45 o                         
  -5  12   7         67.36         85.37         7.43 o                         
  -4  12   7        138.17        148.88         9.07 o                         
  -3  12   7         18.22          8.84         4.68 o                         
  -2  12   7         17.71         14.70         4.64 o                         
  -1  12   7        180.13        189.90         8.57 o                         
   0  12   7        322.64        318.36         8.57 o                         
   1  12   7          2.28          1.25         3.68 o                         
   2  12   7        287.92        268.08         9.45 o                         
   3  12   7         21.89         18.06         5.69 o                         
   4  12   7         11.98          9.95         6.61 o                         
   5  12   7         11.72         17.43         6.49 o                         
   6  12   7          0.57         -6.35         6.35 o                         
  -8  13   7         20.39         45.03         8.75 o                         
  -7  13   7         18.02         20.75         6.71 o                         
  -6  13   7         13.24         13.20         6.29 o                         
  -5  13   7        286.04        264.61        11.66 o                         
  -4  13   7         68.92         61.85         6.66 o                         
  -3  13   7         58.97         61.51         6.09 o                         
  -2  13   7        667.61        658.00        14.54 o                         
  -1  13   7         57.29         56.54         5.59 o                         
   0  13   7         30.80         23.21         4.81 o                         
   1  13   7        466.62        451.69        10.23 o                         
   2  13   7        125.91        117.30         8.65 o                         
   3  13   7         39.63         28.66         6.36 o                         
   4  13   7         19.68         14.32         7.69 o                         
   5  13   7         40.63         46.91         9.07 o                         
   6  13   7          3.66         -6.83         6.83 o                         
  -8  14   7          3.60          7.37         7.85 o                         
  -7  14   7          1.44         -3.76         5.48 o                         
  -6  14   7         52.97         59.96         8.39 o                         
  -5  14   7         16.69         22.45         5.64 o                         
  -4  14   7          3.11          2.23         5.24 o                         
  -3  14   7         12.30          1.39         5.06 o                         
  -2  14   7         14.08         20.19         5.13 o                         
  -1  14   7          0.35         -2.77         3.93 o                         
   0  14   7         43.39         35.15         5.13 o                         
   1  14   7          2.66         -4.90         4.90 o                         
   2  14   7          2.17         -5.25         5.25 o                         
   3  14   7         17.86         18.94         7.27 o                         
   4  14   7         52.10         61.19         9.54 o                         
   5  14   7          0.45          3.66         8.48 o                         
   6  14   7          2.04          5.73         7.30 o                         
  -7  15   7          0.35         -0.83         6.11 o                         
  -6  15   7         27.79         29.03         6.83 o                         
  -5  15   7          3.96          1.82         5.38 o                         
  -4  15   7        116.55        113.87         8.24 o                         
  -3  15   7         19.58          9.92         5.54 o                         
  -2  15   7         71.78         72.98         7.96 o                         
  -1  15   7         30.47         31.67         6.09 o                         
   0  15   7          4.13          0.09         6.19 o                         
   1  15   7         31.47         32.80         6.23 o                         
   2  15   7         21.38          8.56         5.73 o                         
   3  15   7         23.77         22.62         7.56 o                         
   4  15   7          4.40          5.38         7.74 o                         
   5  15   7          1.95         -1.00         7.56 o                         
   6  15   7          3.46        -17.77        17.77 o                         
  -7  16   7         25.73         33.36         7.17 o                         
  -6  16   7         11.29          6.94         7.22 o                         
  -5  16   7         12.31          5.69         5.68 o                         
  -4  16   7         32.39         30.43         5.94 o                         
  -3  16   7          7.73          4.97         5.16 o                         
  -2  16   7         86.73         82.74         8.35 o                         
  -1  16   7          1.11         -5.18         5.18 o                         
   0  16   7         57.53         44.33         7.53 o                         
   1  16   7          5.57          1.96         6.21 o                         
   2  16   7          5.56         -5.83         5.83 o                         
   3  16   7          7.42          8.36         7.56 o                         
   4  16   7         23.95         32.91        11.49 o                         
   5  16   7          4.99          6.60        10.26 o                         
  -7  17   7         53.36         58.74         7.86 o                         
  -6  17   7          6.03          5.40         5.92 o                         
  -5  17   7          0.96         -3.31         5.34 o                         
  -4  17   7          9.34          3.84         4.91 o                         
  -3  17   7          0.19         -3.47         4.84 o                         
  -2  17   7          8.03          3.09         5.86 o                         
  -1  17   7          6.39          1.42         5.92 o                         
   0  17   7          5.11         -2.05         6.68 o                         
   1  17   7         28.91         24.84         9.03 o                         
   2  17   7          4.48         -3.51         8.44 o                         
   3  17   7          4.38          0.68         7.95 o                         
   4  17   7          0.09          4.41        10.30 o                         
   5  17   7         14.37         11.11        11.79 o                         
  -6  18   7         12.72         14.62         6.34 o                         
  -5  18   7          7.29          0.32         5.45 o                         
  -4  18   7          0.35          4.58         4.97 o                         
  -3  18   7          6.95          5.02         5.08 o                         
  -2  18   7          3.13          0.48         4.91 o                         
  -1  18   7         12.39         17.46         7.44 o                         
   0  18   7         63.13         72.62        10.89 o                         
   1  18   7         45.68         40.07        10.19 o                         
   2  18   7          0.69         -3.47         8.43 o                         
   3  18   7         50.11         60.98        12.22 o                         
   4  18   7         21.08         17.14        11.63 o                         
  -6  19   7         31.03         33.26        12.01 o                         
  -5  19   7         14.19         23.08        11.38 o                         
  -4  19   7         40.72         35.48         6.42 o                         
  -3  19   7          2.36          5.71         5.84 o                         
  -2  19   7          7.54          0.22         5.65 o                         
  -1  19   7          6.22          3.48         7.36 o                         
   0  19   7          3.41         -1.36         7.02 o                         
   1  19   7          0.08         -7.55         7.63 o                         
   2  19   7         22.67         10.14         8.77 o                         
   3  19   7          0.91         -5.59         9.17 o                         
   4  19   7         21.44         31.06        12.18 o                         
  -5  20   7          2.47         -2.11        11.85 o                         
  -4  20   7          1.97          5.58         9.24 o                         
  -3  20   7         77.83         98.24         8.45 o                         
  -2  20   7         19.68         15.78         6.54 o                         
  -1  20   7         46.52         33.81         7.21 o                         
   0  20   7          0.00          2.11         7.92 o                         
   1  20   7          3.48         -0.98         7.63 o                         
   2  20   7          9.03         11.63         9.53 o                         
   3  20   7          1.50          1.64         9.54 o                         
  -5  21   7          6.76         26.58        12.97 o                         
  -4  21   7          7.33         14.51         8.76 o                         
  -3  21   7         33.32         33.57         9.62 o                         
  -2  21   7         31.38         37.38         7.08 o                         
  -1  21   7         31.89         37.57         7.52 o                         
   0  21   7         95.36         92.46        14.14 o                         
   1  21   7          0.22          6.64         8.62 o                         
   2  21   7         16.91         10.44         9.51 o                         
   3  21   7          3.33          2.97        10.38 o                         
  -4  22   7         25.27         29.11        10.25 o                         
  -3  22   7          0.35          9.52         9.21 o                         
  -2  22   7         18.59         21.83         6.12 o                         
  -1  22   7         19.58         28.65         7.26 o                         
   0  22   7          5.67         15.31         9.13 o                         
   1  22   7         83.24         85.44        12.02 o                         
   2  22   7         30.54         32.04        10.61 o                         
  -3  23   7          0.89         14.81         9.55 o                         
  -2  23   7         17.42         20.40         9.23 o                         
  -1  23   7          0.61          4.71         6.17 o                         
   0  23   7         10.12          9.62         6.49 o                         
   1  23   7         15.36         28.90        10.60 o                         
  -9   0   8          0.33         -6.15        16.92 o                         
  -8   0   8        184.21        158.75        34.27 o                         
  -7   0   8        493.71        424.39        41.57 o                         
  -6   0   8        164.73        182.63        14.53 o                         
  -5   0   8         40.22         20.87         7.11 o                         
  -4   0   8        503.16        497.73        18.15 o                         
  -3   0   8        458.22        473.86        17.80 o                         
  -2   0   8        376.40        332.65        27.01 o                         
  -1   0   8        131.65        148.35        12.07 o                         
   0   0   8         16.82         19.59         7.32 o                         
   1   0   8          6.76          4.86         7.43 o                         
   2   0   8        109.66         88.81         8.92 o                         
   3   0   8         58.68         68.08         8.05 o                         
   4   0   8        164.26        157.21        11.09 o                         
   5   0   8        118.89        125.60        21.95 o                         
   6   0   8         49.99         67.09        12.76 o                         
   7   0   8         20.23         -8.16        26.89 o                         
  -9   1   8         12.61          4.34         7.18 o                         
  -8   1   8          4.12         -4.14        14.87 o                         
  -7   1   8         69.16         71.34        11.36 o                         
  -6   1   8          5.65          4.18         5.74 o                         
  -5   1   8          0.00         -3.80         3.80 o                         
  -4   1   8         43.15         52.83         5.74 o                         
  -3   1   8          9.41         20.61         4.84 o                         
  -2   1   8          1.24          8.27         6.02 o                         
  -1   1   8          1.28         -1.02         4.60 o                         
   0   1   8         78.55         73.33         6.40 o                         
   1   1   8        171.10        144.71         8.16 o                         
   2   1   8          2.57          4.40         3.67 o                         
   3   1   8        160.87        162.19         7.85 o                         
   4   1   8         36.77         35.08         5.61 o                         
   5   1   8          0.04         -0.84         5.08 o                         
   6   1   8         99.63        103.86        12.08 o                         
   7   1   8          0.34          2.90         7.03 o                         
  -9   2   8          2.50         -7.55         7.55 o                         
  -8   2   8          2.94         -1.01         6.33 o                         
  -7   2   8         60.34         52.07         9.12 o                         
  -6   2   8         24.80         15.29         5.99 o                         
  -5   2   8         17.48          8.06         4.23 o                         
  -4   2   8         17.49         10.63         4.45 o                         
  -3   2   8        185.97        185.01         9.64 o                         
  -2   2   8         73.76         82.26         7.61 o                         
  -1   2   8         57.71         57.28         6.66 o                         
   0   2   8          9.32         13.41         5.50 o                         
   1   2   8         35.87         36.31         5.44 o                         
   2   2   8        188.79        197.16         7.99 o                         
   3   2   8        298.84        291.17         8.65 o                         
   4   2   8          3.06         -1.74         4.27 o                         
   5   2   8          1.38          2.36         5.66 o                         
   6   2   8          2.26          5.09        12.85 o                         
   7   2   8          8.72         -2.40         8.50 o                         
  -9   3   8          4.78          8.47         9.92 o                         
  -8   3   8          5.60         17.55        12.20 o                         
  -7   3   8          0.39         -7.28         7.28 o                         
  -6   3   8         62.09         42.70         7.40 o                         
  -5   3   8         30.38         19.83         6.16 o                         
  -4   3   8        114.33        121.50         8.00 o                         
  -3   3   8         59.39         49.06         6.07 o                         
  -2   3   8        302.25        311.60        13.52 o                         
  -1   3   8          5.13          6.26         4.58 o                         
   0   3   8          0.66         -2.93         4.96 o                         
   1   3   8          8.59          7.26         4.43 o                         
   2   3   8          1.12          1.48         3.71 o                         
   3   3   8         10.68          8.33         4.29 o                         
   4   3   8         65.71         44.80         6.27 o                         
   5   3   8         87.68         98.81        10.43 o                         
   6   3   8         87.03         99.93        15.67 o                         
   7   3   8          9.34         -1.96        12.29 o                         
  -9   4   8          0.20         -5.41         7.83 o                         
  -8   4   8         51.09         31.58        11.98 o                         
  -7   4   8        154.57        138.94         9.99 o                         
  -6   4   8          5.35          0.76         5.90 o                         
  -5   4   8        108.46        114.59         8.51 o                         
  -4   4   8        416.15        400.51        12.90 o                         
  -3   4   8         20.43         26.62         4.87 o                         
  -2   4   8        137.00        149.37         9.16 o                         
  -1   4   8         18.55         20.05         6.00 o                         
   0   4   8         10.99          9.06         4.91 o                         
   1   4   8        111.70        117.95         7.81 o                         
   2   4   8         70.12         75.18         6.57 o                         
   3   4   8         17.90         12.94         4.49 o                         
   4   4   8         64.63         50.85         7.03 o                         
   5   4   8        127.84        140.58         9.29 o                         
   6   4   8         24.72         31.10        10.08 o                         
   7   4   8          8.22          4.00         7.94 o                         
  -9   5   8          0.85         -7.61         7.61 o                         
  -8   5   8          3.91          2.57         9.57 o                         
  -7   5   8         49.74         22.32        11.40 o                         
  -6   5   8         11.46          3.90         5.75 o                         
  -5   5   8          5.54         -0.54         4.32 o                         
  -4   5   8          2.01          3.01         4.75 o                         
  -3   5   8        166.58        154.88         7.54 o                         
  -2   5   8         55.17         58.76         5.96 o                         
  -1   5   8        141.54        128.60         8.58 o                         
   0   5   8          0.06         -2.55         4.32 o                         
   1   5   8         17.35         14.97         5.17 o                         
   2   5   8        408.89        399.27        11.16 o                         
   3   5   8          3.20          5.25         5.19 o                         
   4   5   8          3.30          2.41         5.14 o                         
   5   5   8         16.95         31.09         6.79 o                         
   6   5   8          2.96         -0.49         6.64 o                         
   7   5   8          0.02         -9.06         9.06 o                         
  -9   6   8          1.36          6.56         8.86 o                         
  -8   6   8          3.38          9.00        11.84 o                         
  -7   6   8         44.25         23.16         7.51 o                         
  -6   6   8        133.86        121.67         8.71 o                         
  -5   6   8         22.50         27.00         5.17 o                         
  -4   6   8          6.24          7.62         4.48 o                         
  -3   6   8          8.16         11.97         4.90 o                         
  -2   6   8          2.94          4.40         4.53 o                         
  -1   6   8        326.44        340.86        12.31 o                         
   0   6   8        234.64        250.83        10.87 o                         
   1   6   8         12.59         10.18         5.03 o                         
   2   6   8          1.06          0.09         4.30 o                         
   3   6   8        321.02        303.53        10.37 o                         
   4   6   8          8.05         18.21         6.09 o                         
   5   6   8         44.95         44.92         7.12 o                         
   6   6   8         12.22          0.17         7.14 o                         
   7   6   8         19.13          1.88        13.91 o                         
  -9   7   8          0.15          1.58        11.79 o                         
  -8   7   8         15.31          9.38         8.43 o                         
  -7   7   8         50.15         48.09        10.02 o                         
  -6   7   8         50.60         34.10         6.83 o                         
  -5   7   8          6.17          6.68         6.43 o                         
  -4   7   8         95.57         91.02         7.97 o                         
  -3   7   8        287.88        293.83        10.28 o                         
  -2   7   8        242.50        265.27         9.61 o                         
  -1   7   8         18.90         23.35         5.05 o                         
   0   7   8         19.18         23.37         6.09 o                         
   1   7   8        159.75        179.21         9.35 o                         
   2   7   8         38.66         34.65         6.22 o                         
   3   7   8          7.60         14.38         5.29 o                         
   4   7   8         88.53        103.96         8.24 o                         
   5   7   8          3.85          7.61         5.50 o                         
   6   7   8          0.19        -10.26        10.26 o                         
  -9   8   8         12.40         -8.23         8.23 o                         
  -8   8   8         20.54         26.38        11.20 o                         
  -7   8   8          1.12          5.39         6.54 o                         
  -6   8   8        103.60        103.14         7.91 o                         
  -5   8   8         50.59         45.49         6.76 o                         
  -4   8   8          0.95          3.88         4.07 o                         
  -3   8   8          9.58          4.98         4.75 o                         
  -2   8   8        171.65        164.92         8.54 o                         
  -1   8   8        456.65        485.69        12.56 o                         
   0   8   8        275.02        286.60        11.99 o                         
   1   8   8         10.94         10.22         5.43 o                         
   2   8   8         17.75         17.97         5.72 o                         
   3   8   8          1.84          0.73         5.44 o                         
   4   8   8          6.40         10.40         5.20 o                         
   5   8   8          9.35         -2.10         5.47 o                         
   6   8   8          5.08          5.36         7.64 o                         
  -8   9   8          0.94         -1.21         9.03 o                         
  -7   9   8         21.52         17.78         7.85 o                         
  -6   9   8        108.64        117.39        10.53 o                         
  -5   9   8          1.14         -6.16         6.16 o                         
  -4   9   8         73.52         78.66         6.22 o                         
  -3   9   8          5.96          6.31         4.59 o                         
  -2   9   8         27.37         34.16         5.50 o                         
  -1   9   8          3.99         17.78         4.85 o                         
   0   9   8         79.76         85.58         8.38 o                         
   1   9   8          1.86          2.68         4.78 o                         
   2   9   8         93.40         90.50         8.16 o                         
   3   9   8         47.91         59.41         7.61 o                         
   4   9   8         79.58         71.66         7.24 o                         
   5   9   8          8.42          8.17         6.04 o                         
   6   9   8          1.21          9.61         9.10 o                         
  -8  10   8         36.35         49.75        10.14 o                         
  -7  10   8          0.44         -0.90         7.52 o                         
  -6  10   8         10.82         22.20         7.16 o                         
  -5  10   8          1.02          6.26         6.41 o                         
  -4  10   8         64.45         61.49         6.77 o                         
  -3  10   8        324.59        388.12        12.59 o                         
  -2  10   8         92.93        115.76         7.72 o                         
  -1  10   8        187.36        213.29         9.35 o                         
   0  10   8        128.69        139.58         8.85 o                         
   1  10   8        117.08        145.51         9.34 o                         
   2  10   8          5.42          0.52         5.84 o                         
   3  10   8          0.15         -5.58         5.58 o                         
   4  10   8         11.04          8.44         6.06 o                         
   5  10   8         15.92         15.32         9.29 o                         
   6  10   8          0.01          0.82         8.37 o                         
  -8  11   8          8.09         22.79         8.78 o                         
  -7  11   8          8.97          8.48         7.14 o                         
  -6  11   8         54.62         74.47         9.23 o                         
  -5  11   8          0.73         15.14         6.36 o                         
  -4  11   8         89.92        107.16         8.22 o                         
  -3  11   8        592.81        639.85        15.05 o                         
  -2  11   8         22.32         21.85         5.51 o                         
  -1  11   8         41.25         54.99         6.64 o                         
   0  11   8          0.01          0.00         4.90 o                         
   1  11   8         32.35         19.11         6.10 o                         
   2  11   8          9.81         -3.09         5.91 o                         
   3  11   8          3.73         -6.02         6.02 o                         
   4  11   8         68.39         68.03        10.77 o                         
   5  11   8          1.16          0.80         6.93 o                         
   6  11   8          6.59         -7.42         7.42 o                         
  -8  12   8          5.41         -1.96         7.31 o                         
  -7  12   8          2.29          6.96         9.62 o                         
  -6  12   8         19.56         29.86         7.17 o                         
  -5  12   8        217.97        246.62        17.66 o                         
  -4  12   8         28.92         33.64         6.56 o                         
  -3  12   8          5.57         10.80         6.42 o                         
  -2  12   8        138.18        133.67        10.16 o                         
  -1  12   8        359.17        357.65        13.33 o                         
   0  12   8         25.28         19.31         5.77 o                         
   1  12   8         19.16         11.28         5.83 o                         
   2  12   8         72.05         61.84         7.96 o                         
   3  12   8          0.01         -2.98         5.85 o                         
   4  12   8        159.29        157.42        12.98 o                         
   5  12   8         76.16         72.23        11.35 o                         
   6  12   8          1.87         -5.93         7.31 o                         
  -8  13   8          5.02         11.62         9.72 o                         
  -7  13   8          9.94         18.71         6.63 o                         
  -6  13   8        129.83        147.73        12.53 o                         
  -5  13   8          6.38          9.69         6.94 o                         
  -4  13   8         94.14         84.81         8.19 o                         
  -3  13   8          7.31          4.47         6.39 o                         
  -2  13   8         22.02         20.85         6.94 o                         
  -1  13   8         16.18         12.78         7.04 o                         
   0  13   8          9.29          2.33         6.41 o                         
   1  13   8         31.79         42.48         6.73 o                         
   2  13   8          1.08         -1.26         5.94 o                         
   3  13   8         31.47         26.01         7.33 o                         
   4  13   8          6.01          8.71         6.92 o                         
   5  13   8         21.85         22.64        12.75 o                         
  -7  14   8          6.52          0.04         6.65 o                         
  -6  14   8         52.25         61.90         8.62 o                         
  -5  14   8          1.67         -0.61         5.81 o                         
  -4  14   8         13.46         11.13         5.58 o                         
  -3  14   8          3.95         10.79         6.65 o                         
  -2  14   8          7.95          0.19         6.22 o                         
  -1  14   8         39.50         40.06         7.69 o                         
   0  14   8         12.54         10.01         6.69 o                         
   1  14   8          0.01         -5.39         5.39 o                         
   2  14   8          9.48          4.13         6.07 o                         
   3  14   8          3.27         -3.24         6.82 o                         
   4  14   8          0.18         -1.61         7.45 o                         
   5  14   8         16.26          8.97         9.45 o                         
  -7  15   8          4.29         -3.81         6.11 o                         
  -6  15   8         25.17         26.51         7.48 o                         
  -5  15   8          0.04         -3.17         7.35 o                         
  -4  15   8          2.24         -1.78         5.42 o                         
  -3  15   8        210.45        212.71        12.07 o                         
  -2  15   8          1.80         -5.17         5.67 o                         
  -1  15   8          0.18         -5.97         5.97 o                         
   0  15   8          1.42         -5.77         5.77 o                         
   1  15   8          1.34          1.30         5.80 o                         
   2  15   8          6.52          0.77         6.74 o                         
   3  15   8          1.14         -7.00         7.00 o                         
   4  15   8         93.05         89.35        11.44 o                         
   5  15   8          2.01         -7.30        10.95 o                         
  -7  16   8          0.00         -5.99         5.99 o                         
  -6  16   8         16.15         19.49         7.04 o                         
  -5  16   8          0.30         -6.24         7.05 o                         
  -4  16   8          7.96         -4.00         5.37 o                         
  -3  16   8          0.10         -1.50         5.42 o                         
  -2  16   8         31.23         12.95         6.72 o                         
  -1  16   8         31.54         15.00         6.48 o                         
   0  16   8         31.16         25.73         7.96 o                         
   1  16   8          3.63         -1.46         8.40 o                         
   2  16   8         58.07         46.87        11.52 o                         
   3  16   8          0.11         -7.93         7.93 o                         
   4  16   8         43.11         45.81        11.89 o                         
  -6  17   8         26.57         40.73        10.06 o                         
  -5  17   8         20.07         21.37         7.05 o                         
  -4  17   8         11.66          5.22         5.65 o                         
  -3  17   8         47.21         56.54         7.29 o                         
  -2  17   8         18.66         13.74         6.72 o                         
  -1  17   8          3.27         -7.64         7.64 o                         
   0  17   8          0.61         -6.12         6.96 o                         
   1  17   8          0.30         -6.97         6.97 o                         
   2  17   8          2.80          1.16         9.63 o                         
   3  17   8          9.49         10.67        10.66 o                         
   4  17   8          0.17         -2.56        10.01 o                         
  -6  18   8         13.13          5.81         6.83 o                         
  -5  18   8          1.79         -6.09         6.09 o                         
  -4  18   8          8.84         24.59         6.20 o                         
  -3  18   8        101.68        111.81        10.08 o                         
  -2  18   8         35.69         29.86         8.78 o                         
  -1  18   8          3.61         -2.33         7.56 o                         
   0  18   8          5.65          8.15         8.41 o                         
   1  18   8          4.92          0.56         8.52 o                         
   2  18   8          7.13          6.75         9.35 o                         
   3  18   8          8.95         -3.66        10.50 o                         
  -5  19   8          0.00         -4.81         6.11 o                         
  -4  19   8          8.06         16.68         6.32 o                         
  -3  19   8          6.37          5.00         6.19 o                         
  -2  19   8          3.69          8.21         6.68 o                         
  -1  19   8         10.05          2.97         7.68 o                         
   0  19   8          2.16         -0.54         8.53 o                         
   1  19   8          7.67         16.68        10.08 o                         
   2  19   8          0.29         -4.50         9.97 o                         
   3  19   8          1.37         -6.08         9.82 o                         
  -4  20   8          4.04         10.91         6.75 o                         
  -3  20   8          4.91          7.53         6.08 o                         
  -2  20   8         66.15         68.81         8.84 o                         
  -1  20   8          0.38         -5.14         7.20 o                         
   0  20   8          1.69          8.55         8.77 o                         
   1  20   8          1.16          3.86         8.84 o                         
   2  20   8          1.04          2.08         9.71 o                         
  -4  21   8         39.79         41.95        14.06 o                         
  -3  21   8          0.30          4.21         6.19 o                         
  -2  21   8          5.68          7.55         6.71 o                         
  -1  21   8          0.35         -4.46         6.42 o                         
   0  21   8         10.90         11.16         8.48 o                         
   1  21   8          1.35          0.44         8.94 o                         
  -2  22   8         13.75         15.25         6.92 o                         
  -1  22   8          1.94         -6.19         6.19 o                         
   0  22   8          0.66          7.76         8.85 o                         
  -9   1   9          2.72         -2.08         7.20 o                         
  -8   1   9          2.17         -3.54         6.22 o                         
  -7   1   9          0.18          1.80        10.89 o                         
  -6   1   9         11.44          0.79         8.27 o                         
  -5   1   9          3.19         -7.60         7.60 o                         
  -4   1   9        112.76        110.01         9.14 o                         
  -3   1   9        987.66       1063.39        24.01 o                         
  -2   1   9       1721.96       1831.67        33.82 o                         
  -1   1   9         13.18          8.69         6.01 o                         
   0   1   9        136.66        129.45         9.46 o                         
   1   1   9         45.42         31.96         6.74 o                         
   2   1   9         20.37         12.12         5.26 o                         
   3   1   9         35.02         19.88         5.68 o                         
   4   1   9          0.10         -4.86         4.86 o                         
   5   1   9          5.02          8.54         7.03 o                         
   6   1   9         51.65         52.98        11.56 o                         
  -9   2   9          2.39          7.98         9.79 o                         
  -8   2   9          1.07         -4.24         9.71 o                         
  -7   2   9         55.38         56.03        13.33 o                         
  -6   2   9          5.20         -5.88         5.88 o                         
  -5   2   9         20.28          9.44         7.16 o                         
  -4   2   9         14.94         12.78         6.09 o                         
  -3   2   9        158.02        170.27        12.13 o                         
  -2   2   9         30.04         79.48         8.55 o                         
  -1   2   9        278.08        288.39        12.42 o                         
   0   2   9        269.18        241.35        12.17 o                         
   1   2   9         32.67         18.92         6.56 o                         
   2   2   9          9.74          0.10         5.50 o                         
   3   2   9         37.19         25.57         5.32 o                         
   4   2   9         23.96         13.09         6.33 o                         
   5   2   9        184.10        175.62        12.00 o                         
   6   2   9         83.09        109.68        14.80 o                         
  -9   3   9          3.09          6.76         9.84 o                         
  -8   3   9         10.90          0.55         8.56 o                         
  -7   3   9          1.67         -5.43         7.10 o                         
  -6   3   9          3.29         -4.24         7.66 o                         
  -5   3   9        192.45        170.46        13.31 o                         
  -4   3   9          2.54          1.42         5.76 o                         
  -3   3   9         66.40         74.91         9.89 o                         
  -2   3   9        562.76        638.64        17.34 o                         
  -1   3   9         41.26         50.74         7.56 o                         
   0   3   9         34.17         28.00         6.90 o                         
   1   3   9         12.28         15.07         6.36 o                         
   2   3   9         75.49         63.97         7.22 o                         
   3   3   9          8.20          1.23         5.70 o                         
   4   3   9         81.76         70.52         7.90 o                         
   5   3   9         80.19        102.93        10.22 o                         
   6   3   9         94.90        118.76        11.36 o                         
  -9   4   9          5.92         14.99        10.45 o                         
  -8   4   9          3.50         -8.67         8.67 o                         
  -7   4   9         24.37         21.26        10.04 o                         
  -6   4   9         28.36         27.06         8.07 o                         
  -5   4   9         19.42          9.45         9.04 o                         
  -4   4   9         20.87         25.24         7.97 o                         
  -3   4   9          3.44         -2.90         5.74 o                         
  -2   4   9         75.80        113.96         9.40 o                         
  -1   4   9        205.12        196.64        11.11 o                         
   0   4   9         35.29         32.81         6.73 o                         
   1   4   9          0.10         -6.07         6.07 o                         
   2   4   9         28.37         22.29         7.79 o                         
   3   4   9        205.91        204.92        10.99 o                         
   4   4   9        343.70        390.85        14.66 o                         
   5   4   9          9.18          3.84         7.48 o                         
   6   4   9         33.08         35.44        15.06 o                         
  -8   5   9          3.37         -8.02         8.02 o                         
  -7   5   9         34.93         38.71         7.88 o                         
  -6   5   9         35.36         20.60         7.21 o                         
  -5   5   9          0.00         -0.43         8.48 o                         
  -4   5   9        227.06        234.38        12.28 o                         
  -3   5   9        261.22        258.63        13.25 o                         
  -2   5   9        474.45        505.63        15.63 o                         
  -1   5   9          0.06          4.65         5.84 o                         
   0   5   9         10.72         11.16         6.35 o                         
   1   5   9        125.56        118.61         8.50 o                         
   2   5   9          1.87         -5.20         5.20 o                         
   3   5   9          0.70         -4.58         4.58 o                         
   4   5   9          7.75         16.21         5.61 o                         
   5   5   9          8.30          8.94         7.87 o                         
   6   5   9          2.97          3.73        10.60 o                         
  -8   6   9          0.25         -7.50         7.50 o                         
  -7   6   9         17.74         11.24         8.78 o                         
  -6   6   9        151.28        154.63        10.12 o                         
  -5   6   9        151.25        132.16        15.13 o                         
  -4   6   9        353.67        345.02        14.01 o                         
  -3   6   9        199.10        194.54        11.45 o                         
  -2   6   9          7.53          7.46         7.41 o                         
  -1   6   9         37.41         43.14         7.46 o                         
   0   6   9         27.84         23.30         6.81 o                         
   1   6   9         13.44          1.75         5.47 o                         
   2   6   9          2.45         -5.73         5.73 o                         
   3   6   9          0.00          2.63         7.53 o                         
   4   6   9          7.73         15.01         6.37 o                         
   5   6   9        116.45        131.02        14.69 o                         
   6   6   9         22.60         18.10        10.94 o                         
  -8   7   9          0.13         -6.07         9.57 o                         
  -7   7   9          8.41         13.23         8.57 o                         
  -6   7   9         22.17         14.92         7.35 o                         
  -5   7   9        578.02        577.82        31.47 o                         
  -4   7   9        365.98        394.16        15.97 o                         
  -3   7   9        208.03        211.17        11.97 o                         
  -2   7   9         16.87         23.02         7.29 o                         
  -1   7   9          3.92          6.79         6.51 o                         
   0   7   9         26.68         17.59         6.94 o                         
   1   7   9          1.94         -3.65         5.27 o                         
   2   7   9         11.89          7.03         6.25 o                         
   3   7   9          0.00         -6.03         6.03 o                         
   4   7   9        157.96        162.01        11.26 o                         
   5   7   9         55.42         52.38         7.86 o                         
   6   7   9          7.59         -8.52         8.52 o                         
  -8   8   9          5.09          1.41        13.50 o                         
  -7   8   9          3.63          0.71        12.68 o                         
  -6   8   9          0.50          4.08        12.58 o                         
  -5   8   9        302.60        341.56        34.25 o                         
  -4   8   9         76.50         83.19         8.84 o                         
  -3   8   9         36.83         32.31         7.63 o                         
  -2   8   9        191.22        189.19        11.35 o                         
  -1   8   9         69.05         93.64         9.01 o                         
   0   8   9          0.66         -4.30         5.85 o                         
   1   8   9        138.83        128.98        11.35 o                         
   2   8   9          4.79         -5.50         5.50 o                         
   3   8   9         26.96         23.02         7.61 o                         
   4   8   9         68.63         75.09         9.26 o                         
   5   8   9          7.20          7.27         7.36 o                         
   6   8   9          6.12         -2.10        16.44 o                         
  -8   9   9         20.52         25.75        14.57 o                         
  -7   9   9          6.52         -1.85         6.35 o                         
  -6   9   9         86.16         75.40        17.48 o                         
  -5   9   9          0.09         20.29        11.74 o                         
  -4   9   9        162.77        161.40        10.84 o                         
  -3   9   9          6.20          9.80         6.17 o                         
  -2   9   9         16.02         21.96         7.38 o                         
  -1   9   9         62.22         46.01         8.04 o                         
   0   9   9          1.69         -6.69         6.69 o                         
   1   9   9          0.26         -5.06         7.42 o                         
   2   9   9         44.42         48.30         7.15 o                         
   3   9   9          2.90          7.05         6.71 o                         
   4   9   9          1.41         -0.55         6.40 o                         
   5   9   9          0.72         -6.36         6.36 o                         
  -8  10   9          3.22          9.10         9.95 o                         
  -7  10   9         12.41          3.19         7.86 o                         
  -6  10   9         77.41         84.37        14.75 o                         
  -5  10   9        177.75        172.77        21.31 o                         
  -4  10   9         66.95         46.62        11.26 o                         
  -3  10   9        112.96        109.84         9.68 o                         
  -2  10   9         44.22         41.87         9.62 o                         
  -1  10   9          1.61         -1.25         5.93 o                         
   0  10   9         19.75          5.08         6.52 o                         
   1  10   9        112.65        118.76         9.50 o                         
   2  10   9         17.43          0.68         5.91 o                         
   3  10   9          7.49         -2.54         6.31 o                         
   4  10   9          1.86         -6.24         6.28 o                         
   5  10   9          2.50         -0.44        10.01 o                         
  -8  11   9         13.71         47.50        22.73 o                         
  -7  11   9          1.95         -6.99         6.99 o                         
  -6  11   9         14.38         26.36         7.57 o                         
  -5  11   9        111.19        115.36        10.33 o                         
  -4  11   9        193.73        207.60        12.39 o                         
  -3  11   9         21.90         21.08         7.98 o                         
  -2  11   9          4.00          0.60         6.99 o                         
  -1  11   9          7.69          2.45         6.94 o                         
   0  11   9          3.15         -2.72         6.09 o                         
   1  11   9          2.37         -5.83         5.83 o                         
   2  11   9         13.34          8.96         5.89 o                         
   3  11   9         30.52         32.37         7.70 o                         
   4  11   9          0.49         -0.74         8.27 o                         
   5  11   9          0.67        -10.51        10.51 o                         
  -7  12   9          2.01         -6.00         7.69 o                         
  -6  12   9         21.71         41.46         9.17 o                         
  -5  12   9         50.46         42.23         8.88 o                         
  -4  12   9          3.04         10.24         8.83 o                         
  -3  12   9          3.87         -0.37         6.72 o                         
  -2  12   9         85.95        101.86        10.15 o                         
  -1  12   9         36.99         28.01         8.01 o                         
   0  12   9         17.21         -2.89        10.90 o                         
   1  12   9         35.58         39.78         7.61 o                         
   2  12   9         15.70         10.89         6.54 o                         
   3  12   9         18.70         25.69         7.33 o                         
   4  12   9         59.53         68.85        11.10 o                         
   5  12   9          5.36          0.97        17.61 o                         
  -7  13   9          2.52         16.27         8.24 o                         
  -6  13   9         14.61          4.22         6.67 o                         
  -5  13   9         19.27         14.39         7.19 o                         
  -4  13   9         20.01         20.84         6.79 o                         
  -3  13   9         51.64         58.76         8.92 o                         
  -2  13   9          0.20          2.42         6.59 o                         
  -1  13   9         37.09         28.37         8.01 o                         
   0  13   9          1.03         -1.38         7.35 o                         
   1  13   9          0.01         -5.84         5.84 o                         
   2  13   9         15.34         11.72         6.66 o                         
   3  13   9         31.28         34.53         8.42 o                         
   4  13   9          5.37         -8.13         8.13 o                         
  -7  14   9          0.02         -6.98         7.39 o                         
  -6  14   9          4.03         -1.62         7.45 o                         
  -5  14   9          0.16         -6.56         6.56 o                         
  -4  14   9          0.32         -4.81         5.62 o                         
  -3  14   9         66.84         69.76        12.74 o                         
  -2  14   9         15.10         -2.76         7.00 o                         
  -1  14   9         26.32         13.78         7.05 o                         
   0  14   9         53.24         49.48         9.14 o                         
   1  14   9          9.60         -5.95         5.95 o                         
   2  14   9          5.95         -6.69         6.69 o                         
   3  14   9         20.00          7.22         8.24 o                         
   4  14   9         55.28         59.51        10.75 o                         
  -6  15   9          0.50          0.16         6.53 o                         
  -5  15   9          0.23          7.33         7.50 o                         
  -4  15   9         24.66         14.78         6.64 o                         
  -3  15   9         26.94         38.28         7.80 o                         
  -2  15   9         47.11         44.25         8.68 o                         
  -1  15   9        119.74        117.22        10.92 o                         
   0  15   9          9.81         12.63         7.69 o                         
   1  15   9          0.11         -7.98         7.98 o                         
   2  15   9          0.62         -8.20         9.57 o                         
   3  15   9          8.13          0.58        11.16 o                         
   4  15   9          1.74          4.87        11.19 o                         
  -6  16   9          0.04         -6.74         6.74 o                         
  -5  16   9          0.56         -5.84         6.17 o                         
  -4  16   9          1.52          1.79         6.11 o                         
  -3  16   9          0.48         -2.42         6.41 o                         
  -2  16   9          1.31         -0.01         6.59 o                         
  -1  16   9          1.47         15.04         7.11 o                         
   0  16   9         80.68         92.79        12.60 o                         
   1  16   9          1.91         -7.83         9.85 o                         
   2  16   9          7.46          8.69         9.20 o                         
   3  16   9          0.37          4.82        10.19 o                         
  -5  17   9          7.25          8.08         7.25 o                         
  -4  17   9          1.40          0.70         6.73 o                         
  -3  17   9          3.55         -5.52         6.07 o                         
  -2  17   9          0.07         -0.28         7.95 o                         
  -1  17   9        128.83        128.72        13.99 o                         
   0  17   9          0.38         -8.54         8.54 o                         
   1  17   9         30.66         34.91        11.18 o                         
   2  17   9         20.96         26.88        13.42 o                         
   3  17   9          0.23         -7.55        10.18 o                         
  -5  18   9          9.16         -1.47         7.28 o                         
  -4  18   9          2.28          3.33        10.69 o                         
  -3  18   9          1.54          7.23         7.34 o                         
  -2  18   9         25.22         32.38        10.30 o                         
  -1  18   9          1.88          4.76         8.28 o                         
   0  18   9          6.68          5.18         8.67 o                         
   1  18   9          3.35          2.82         8.92 o                         
   2  18   9         51.54         57.83        14.03 o                         
  -4  19   9         10.17         17.82         8.17 o                         
  -3  19   9         11.97         13.47         8.64 o                         
  -2  19   9          2.75         11.12         9.02 o                         
  -1  19   9          0.69         -1.59         8.32 o                         
   0  19   9         10.14         11.62         9.34 o                         
   1  19   9         55.80         80.37        13.50 o                         
  -3  20   9          1.62         15.70         7.38 o                         
  -2  20   9          7.80         13.74         7.36 o                         
  -1  20   9          5.55         -0.34         9.17 o                         
   0  20   9          5.78          9.24        11.36 o                         
  -8   0  10          8.55         -4.80        25.05 o                         
  -7   0  10         38.28         35.76        16.46 o                         
  -6   0  10         33.66          7.60        13.92 o                         
  -5   0  10         44.92         40.58        14.94 o                         
  -4   0  10        858.10        923.82        35.53 o                         
  -3   0  10        583.27        606.92        41.04 o                         
  -2   0  10         63.83         48.12        11.63 o                         
  -1   0  10        126.49        107.93        16.05 o                         
   0   0  10         58.28         54.40        11.52 o                         
   1   0  10          9.75          4.55         9.97 o                         
   2   0  10        133.01        115.52        13.56 o                         
   3   0  10         19.23         -1.90         8.61 o                         
   4   0  10          0.12         -9.84         9.84 o                         
   5   0  10         12.81         16.77        19.25 o                         
  -8   1  10          0.42         -3.88         6.46 o                         
  -7   1  10         29.95         22.55        17.22 o                         
  -6   1  10          3.35         -7.57        13.93 o                         
  -5   1  10         51.78          9.50         9.58 o                         
  -4   1  10        157.58        219.91        18.40 o                         
  -3   1  10          7.14         33.40         9.27 o                         
  -2   1  10         23.08         13.61         8.75 o                         
  -1   1  10         25.88         31.41         7.13 o                         
   0   1  10          8.30          4.69         6.78 o                         
   1   1  10         31.82         42.63         7.53 o                         
   2   1  10          2.61         -5.20         6.53 o                         
   3   1  10         66.18         66.32         6.86 o                         
   4   1  10         23.81          5.07         9.22 o                         
   5   1  10         33.99         49.15         9.81 o                         
  -8   2  10          7.28         10.21         6.75 o                         
  -7   2  10          1.24          3.06         7.83 o                         
  -6   2  10          0.41         -8.89         8.89 o                         
  -5   2  10          0.03         -4.11         7.69 o                         
  -4   2  10          6.35          1.64         7.46 o                         
  -3   2  10         16.40         16.48         8.82 o                         
  -2   2  10          7.04         -0.19         7.02 o                         
  -1   2  10        122.12        120.65        10.75 o                         
   0   2  10         31.79         22.54        10.25 o                         
   1   2  10         29.24         23.90         8.13 o                         
   2   2  10          6.43         -1.43         5.22 o                         
   3   2  10          3.24          5.89         8.44 o                         
   4   2  10          6.44          4.62         8.00 o                         
   5   2  10          3.11          4.18        13.39 o                         
  -8   3  10          0.88          5.56         9.10 o                         
  -7   3  10         39.95         27.16        10.17 o                         
  -6   3  10         14.86          4.56         5.95 o                         
  -5   3  10          0.10        -10.60        10.60 o                         
  -4   3  10         22.78         22.18        10.32 o                         
  -3   3  10         18.16         13.02         7.71 o                         
  -2   3  10          4.64         11.26         6.87 o                         
  -1   3  10         58.53         78.69         9.07 o                         
   0   3  10         91.82         83.47         8.71 o                         
   1   3  10          1.78         -3.30         6.18 o                         
   2   3  10         14.85          8.49         6.75 o                         
   3   3  10         40.40         27.94         7.26 o                         
   4   3  10         38.27         23.27         9.50 o                         
   5   3  10          8.42         11.45        10.44 o                         
  -8   4  10          0.60         -6.04        11.71 o                         
  -7   4  10          9.33          0.17         6.87 o                         
  -6   4  10          0.14         -6.14         6.32 o                         
  -5   4  10          0.39         -8.26         8.26 o                         
  -4   4  10         97.03         83.03        11.35 o                         
  -3   4  10        119.79        110.93        10.31 o                         
  -2   4  10         95.83         89.56         9.76 o                         
  -1   4  10         73.44         78.48         9.90 o                         
   0   4  10         37.35         30.34         9.63 o                         
   1   4  10          5.41         -6.82         6.82 o                         
   2   4  10        101.29         94.09         9.96 o                         
   3   4  10         24.72         10.83         6.32 o                         
   4   4  10          3.81          6.17         6.58 o                         
   5   4  10          6.19          6.38         8.38 o                         
  -8   5  10          4.37         -1.46        14.85 o                         
  -7   5  10          0.10         -2.12        10.85 o                         
  -6   5  10          5.40         -5.48         8.38 o                         
  -5   5  10          4.16         -4.50         9.39 o                         
  -4   5  10          2.06         -7.61         8.50 o                         
  -3   5  10          0.22         -6.67         6.67 o                         
  -2   5  10        101.99         93.17        10.19 o                         
  -1   5  10          7.04          7.43         7.24 o                         
   0   5  10          7.58         -7.24         7.24 o                         
   1   5  10          8.96         -0.73         8.82 o                         
   2   5  10         16.48          4.69         7.74 o                         
   3   5  10        105.74        126.90        10.82 o                         
   4   5  10         85.74        104.23         9.36 o                         
   5   5  10         14.06         14.55         7.89 o                         
  -8   6  10          0.64          1.41        12.31 o                         
  -7   6  10          1.49         -4.86         7.87 o                         
  -6   6  10          2.32         -3.70         6.26 o                         
  -5   6  10          0.83         -3.14         8.70 o                         
  -4   6  10          3.39        -12.73        12.73 o                         
  -3   6  10        107.77        125.89        16.77 o                         
  -2   6  10         48.95         49.65         9.19 o                         
  -1   6  10         84.39         78.25         9.02 o                         
   0   6  10          3.28         -5.17         5.17 o                         
   1   6  10         21.55         21.65         7.60 o                         
   2   6  10          1.31         -4.21         6.81 o                         
   3   6  10         50.82         61.15         9.16 o                         
   4   6  10         51.13         43.40        12.58 o                         
   5   6  10         10.81          8.65         8.70 o                         
  -8   7  10          0.66         -7.08         7.08 o                         
  -7   7  10          8.37         10.66         7.57 o                         
  -6   7  10          4.58         -5.58         7.24 o                         
  -5   7  10          2.74         -5.77        14.49 o                         
  -4   7  10          9.74          4.12        11.21 o                         
  -3   7  10          3.61         -3.35        10.19 o                         
  -2   7  10        245.78        252.63        14.87 o                         
  -1   7  10         33.98         30.09         8.31 o                         
   0   7  10          2.76          2.38         7.15 o                         
   1   7  10         72.18         49.67         9.05 o                         
   2   7  10          9.08          4.92         7.18 o                         
   3   7  10          0.45          1.62         6.28 o                         
   4   7  10         22.56         21.71         8.41 o                         
   5   7  10          1.91          2.49         9.52 o                         
  -7   8  10          9.85          9.53         8.83 o                         
  -6   8  10          0.19          5.52         7.78 o                         
  -5   8  10          0.18          5.30        12.08 o                         
  -4   8  10          7.60         -3.30        10.62 o                         
  -3   8  10         57.53         41.35        14.01 o                         
  -2   8  10          2.26         -3.36         9.29 o                         
  -1   8  10        189.41        192.39        12.59 o                         
   0   8  10        166.42        188.53        20.56 o                         
   1   8  10         52.78         39.01        10.83 o                         
   2   8  10         79.85         96.35         9.56 o                         
   3   8  10          8.37          3.80         6.70 o                         
   4   8  10          0.62         -7.47         7.47 o                         
   5   8  10         12.39         -2.14        15.71 o                         
  -7   9  10          4.55         -7.86         7.86 o                         
  -6   9  10         39.03         20.20        11.79 o                         
  -5   9  10          1.71         -2.75         6.22 o                         
  -4   9  10         67.00         50.23        12.82 o                         
  -3   9  10        175.82        183.11        14.47 o                         
  -2   9  10         88.15         83.31        10.02 o                         
  -1   9  10         12.22         -0.84         6.11 o                         
   0   9  10         18.05         10.83         9.72 o                         
   1   9  10         38.97         17.17        17.73 o                         
   2   9  10          0.22         -6.32         6.32 o                         
   3   9  10         29.08         20.06         7.75 o                         
   4   9  10          6.55          3.21         7.87 o                         
  -7  10  10         12.58         20.09         9.65 o                         
  -6  10  10          2.46         12.02         8.29 o                         
  -5  10  10         21.74         17.92        14.51 o                         
  -4  10  10        150.41        190.00        20.82 o                         
  -3  10  10        109.72        119.22        11.06 o                         
  -2  10  10         99.63        111.40        17.80 o                         
  -1  10  10         19.95          4.64        10.78 o                         
   0  10  10         15.02         -3.33        10.72 o                         
   1  10  10         38.44         35.03         9.35 o                         
   2  10  10          8.51         -2.33         7.12 o                         
   3  10  10          0.16         -3.49         6.46 o                         
   4  10  10         37.44         45.06        10.03 o                         
  -7  11  10          1.29          4.52         9.09 o                         
  -6  11  10          3.37          2.11         7.41 o                         
  -5  11  10          0.31         -6.52         6.52 o                         
  -4  11  10         47.77         29.42         9.90 o                         
  -3  11  10         19.99         12.58        11.78 o                         
  -2  11  10        116.51        110.07        13.02 o                         
  -1  11  10          0.66         -2.60         6.59 o                         
   0  11  10          2.11          1.58         7.04 o                         
   1  11  10          0.19         -7.48         7.48 o                         
   2  11  10          1.98         -5.36         6.59 o                         
   3  11  10          1.11         -6.16         6.16 o                         
   4  11  10          1.29          3.30         8.34 o                         
  -6  12  10          1.44          9.22         8.16 o                         
  -5  12  10          2.62          5.93         7.61 o                         
  -4  12  10          8.54          2.91         7.53 o                         
  -3  12  10         16.86          4.81         7.52 o                         
  -2  12  10          7.04          0.55         7.78 o                         
  -1  12  10         24.21          8.67         8.10 o                         
   0  12  10         35.95         33.52        11.35 o                         
   1  12  10          1.59         -4.62         8.15 o                         
   2  12  10         21.82         28.57         8.05 o                         
   3  12  10         23.11         10.42         8.55 o                         
   4  12  10          5.87          7.94         9.56 o                         
  -6  13  10         12.73         11.25         7.61 o                         
  -5  13  10          0.78         -6.34         6.34 o                         
  -4  13  10          0.19         -7.10         7.35 o                         
  -3  13  10         55.26         53.19         9.66 o                         
  -2  13  10          0.03         -3.67         7.48 o                         
  -1  13  10         34.82         35.67         9.43 o                         
   0  13  10         12.27         10.15         8.48 o                         
   1  13  10          4.67         -2.35         7.60 o                         
   2  13  10         16.97          2.93         8.00 o                         
   3  13  10          4.48         -2.01         7.77 o                         
  -6  14  10          1.05         16.08         8.59 o                         
  -5  14  10         15.75          0.98         7.56 o                         
  -4  14  10         18.18         30.23         9.64 o                         
  -3  14  10          1.16          2.09         8.73 o                         
  -2  14  10          1.93         -2.93         7.55 o                         
  -1  14  10         34.59         31.65         8.55 o                         
   0  14  10          5.88          1.56         7.36 o                         
   1  14  10         70.91         85.20        17.42 o                         
   2  14  10         10.26         -1.48        14.71 o                         
   3  14  10          3.59         -4.37        11.39 o                         
  -5  15  10          0.21         -2.83         7.29 o                         
  -4  15  10          6.62         13.49         7.81 o                         
  -3  15  10          0.37         -2.81         7.49 o                         
  -2  15  10         78.64         74.88        11.25 o                         
  -1  15  10          2.93          5.54         8.27 o                         
   0  15  10          8.42          5.92        10.50 o                         
   1  15  10          0.00         -9.71         9.71 o                         
   2  15  10          0.81         -2.75        12.80 o                         
  -5  16  10         13.63         24.66         8.44 o                         
  -4  16  10          2.04          3.40         7.68 o                         
  -3  16  10         49.28         35.98         8.58 o                         
  -2  16  10          0.96         -4.55        13.26 o                         
  -1  16  10         15.02          6.35         8.97 o                         
   0  16  10          0.22         -5.98        11.88 o                         
   1  16  10          7.93         21.07        10.88 o                         
   2  16  10         31.88         30.52        13.04 o                         
  -4  17  10         27.07         17.95         8.72 o                         
  -3  17  10          1.95         -3.28         8.70 o                         
  -2  17  10          8.26         13.38         9.84 o                         
  -1  17  10          0.09          6.17        10.25 o                         
   0  17  10          5.96          3.59         9.73 o                         
   1  17  10          0.80         -6.16        10.28 o                         
  -3  18  10         26.51         21.25         8.52 o                         
  -2  18  10          7.70          7.38         9.70 o                         
  -1  18  10         19.36         18.26        10.19 o                         
   0  18  10          1.54          4.23         9.78 o                         
  -7   1  11          0.03          5.62         8.02 o                         
  -6   1  11          0.23        -15.15        27.23 o                         
  -5   1  11         61.39         78.39        12.04 o                         
  -4   1  11         14.06          0.18         8.38 o                         
  -3   1  11         18.08         23.78        12.47 o                         
  -2   1  11         46.87         62.36         9.85 o                         
  -1   1  11        123.16        127.60        12.62 o                         
   0   1  11         66.75         54.44         9.51 o                         
   1   1  11         20.49          7.09         7.11 o                         
   2   1  11         30.86         14.33        14.42 o                         
   3   1  11          3.41         -5.22         7.30 o                         
   4   1  11          3.96         -4.19         6.89 o                         
  -7   2  11          1.78         -1.23        11.88 o                         
  -6   2  11          1.69         -9.45        12.04 o                         
  -5   2  11          0.09         -0.26         9.88 o                         
  -4   2  11          0.85        -13.71        13.71 o                         
  -3   2  11        238.22        283.95        17.07 o                         
  -2   2  11        547.88        573.10        21.23 o                         
  -1   2  11          2.94         10.66         9.25 o                         
   0   2  11        101.49         82.32        10.70 o                         
   1   2  11         50.83         44.26         9.39 o                         
   2   2  11         22.88         10.52        13.70 o                         
   3   2  11          6.05          1.65         9.46 o                         
   4   2  11          0.13         -7.15         8.43 o                         
  -7   3  11          9.07          2.70         7.40 o                         
  -6   3  11          3.75         -1.04         9.92 o                         
  -5   3  11          7.96         -3.27        12.04 o                         
  -4   3  11          3.68         -7.81         9.53 o                         
  -3   3  11         10.80         15.28        10.08 o                         
  -2   3  11         65.10         70.78        13.84 o                         
  -1   3  11        185.45        187.32        17.33 o                         
   0   3  11          9.68         -7.34         7.34 o                         
   1   3  11          0.40         -9.26         9.26 o                         
   2   3  11         74.09         63.52        14.70 o                         
   3   3  11         16.46          5.25         9.29 o                         
   4   3  11          4.70          7.66        13.55 o                         
  -7   4  11         23.66         53.67        11.81 o                         
  -6   4  11          1.51         -5.38         8.56 o                         
  -5   4  11         41.21         19.55        15.32 o                         
  -4   4  11         20.59         -8.91         8.91 o                         
  -3   4  11          1.83         -3.49        13.34 o                         
  -2   4  11         10.19         -1.08         8.99 o                         
  -1   4  11         17.71          1.45         9.18 o                         
   0   4  11         25.68         17.19        14.55 o                         
   1   4  11          5.89         -2.66        12.23 o                         
   2   4  11         10.15         -0.89        13.02 o                         
   3   4  11         12.47         12.53         9.55 o                         
   4   4  11         71.76         66.74        17.17 o                         
  -7   5  11          2.29         -9.18        12.86 o                         
  -6   5  11          0.11         -6.80         8.66 o                         
  -5   5  11          0.30        -10.88        10.88 o                         
  -4   5  11         13.93          0.25         9.65 o                         
  -3   5  11          4.37         -5.72         7.23 o                         
  -2   5  11          0.00         -4.06        10.29 o                         
  -1   5  11         49.63         45.25        14.09 o                         
   0   5  11          2.78         -7.27         8.76 o                         
   1   5  11         51.93         18.66        13.58 o                         
   2   5  11          0.20         -7.99         7.99 o                         
   3   5  11         24.87         18.97         8.50 o                         
   4   5  11         52.26         51.95        10.53 o                         
  -7   6  11          0.12         -6.65        11.09 o                         
  -6   6  11          6.31          3.37         8.12 o                         
  -5   6  11         11.88          6.22         9.27 o                         
  -4   6  11          5.88         -8.39         9.47 o                         
  -3   6  11          0.21        -12.32        13.54 o                         
  -2   6  11         44.52         39.27         9.99 o                         
  -1   6  11          4.37          1.52        12.53 o                         
   0   6  11         66.64         38.21        14.63 o                         
   1   6  11          0.94         -6.60         6.60 o                         
   2   6  11          1.02         -8.45         8.45 o                         
   3   6  11          4.53         -9.81         9.81 o                         
   4   6  11          0.76          5.31        15.98 o                         
  -7   7  11          6.16         -4.51        12.43 o                         
  -6   7  11          5.95          5.31         9.57 o                         
  -5   7  11         22.90         22.58         9.98 o                         
  -4   7  11         41.77          1.17        24.01 o                         
  -3   7  11         35.58         23.14        14.94 o                         
  -2   7  11          1.07         -9.92         9.92 o                         
  -1   7  11         85.30         69.29        19.16 o                         
   0   7  11         24.40          2.20        11.60 o                         
   1   7  11          0.61         -3.93         8.58 o                         
   2   7  11          0.78          0.76         8.69 o                         
   3   7  11          2.34          1.37        11.00 o                         
   4   7  11          2.09         -0.79         8.10 o                         
  -7   8  11          3.21         -5.18         9.22 o                         
  -6   8  11          7.64         14.55         9.87 o                         
  -5   8  11         10.12         17.24         9.64 o                         
  -4   8  11         63.20         86.79        13.00 o                         
  -3   8  11          3.28         -5.72        10.06 o                         
  -2   8  11          0.26         -6.46         8.53 o                         
  -1   8  11         12.50         25.51         9.46 o                         
   0   8  11          0.74         -2.41         8.02 o                         
   1   8  11          7.76          5.99         8.05 o                         
   2   8  11          0.08         -6.65         6.65 o                         
   3   8  11          2.01         -2.35        10.83 o                         
  -6   9  11          9.44         10.90         7.62 o                         
  -5   9  11          8.04         13.27         9.38 o                         
  -4   9  11          2.55         16.31        10.07 o                         
  -3   9  11          2.66         -6.27        14.67 o                         
  -2   9  11          4.99          3.42        10.31 o                         
  -1   9  11        121.58        125.22        16.24 o                         
   0   9  11         16.70          7.14        15.42 o                         
   1   9  11         17.79         -3.89         7.09 o                         
   2   9  11         16.33          3.80         8.81 o                         
   3   9  11          5.25         -3.28         7.23 o                         
  -6  10  11          0.11         -1.99         8.88 o                         
  -5  10  11          7.07          2.56         9.82 o                         
  -4  10  11         15.65          8.59        17.90 o                         
  -3  10  11          7.78         13.76        10.16 o                         
  -2  10  11         12.59          8.48         7.73 o                         
  -1  10  11         17.44         30.83         9.14 o                         
   0  10  11        112.55        104.47        12.30 o                         
   1  10  11         10.50          2.52        10.72 o                         
   2  10  11          0.28         -4.05         7.67 o                         
   3  10  11          1.94         -7.69         7.71 o                         
  -6  11  11         16.42         23.81         8.43 o                         
  -5  11  11          0.13          2.08         8.24 o                         
  -4  11  11         48.57         89.72        12.78 o                         
  -3  11  11        119.15        126.00        27.33 o                         
  -2  11  11         33.56         46.96         9.73 o                         
  -1  11  11        100.16         79.27         9.89 o                         
   0  11  11         79.92         71.18        11.20 o                         
   1  11  11          1.02         -1.93         8.97 o                         
   2  11  11          0.21         -5.46         7.26 o                         
   3  11  11          7.91         -4.99        16.98 o                         
  -5  12  11         10.51         17.11         8.55 o                         
  -4  12  11         33.31         33.01        10.23 o                         
  -3  12  11          0.53         -0.94         8.53 o                         
  -2  12  11         25.79         12.14        10.70 o                         
  -1  12  11         24.35         16.74        11.30 o                         
   0  12  11         10.31         18.04        11.34 o                         
   1  12  11         27.67         20.08        13.47 o                         
   2  12  11          0.36        -11.94        11.94 o                         
  -5  13  11          0.02          7.96         8.81 o                         
  -4  13  11          1.03         11.35        10.43 o                         
  -3  13  11          1.02         -7.12         7.12 o                         
  -2  13  11          7.08         -6.25         9.62 o                         
  -1  13  11         23.73         21.24         9.79 o                         
   0  13  11          0.10          0.10         7.86 o                         
   1  13  11         11.31         11.81        11.04 o                         
   2  13  11          2.76        -15.91        15.91 o                         
  -4  14  11          0.18         10.10         9.45 o                         
  -3  14  11          1.97          2.28        16.47 o                         
  -2  14  11          1.46        -10.35        11.08 o                         
  -1  14  11          4.06          1.72         8.90 o                         
   0  14  11         51.52         56.99        15.29 o                         
   1  14  11          0.62        -15.71        15.71 o                         
  -4  15  11          0.46         18.41         9.96 o                         
  -3  15  11          0.00         -2.36         8.70 o                         
  -2  15  11          4.58         -5.04         8.98 o                         
  -1  15  11          7.24          6.19        17.15 o                         
   0  15  11          6.94         -3.06        10.35 o                         
  -2  16  11          2.59        -12.02        12.02 o                         
  -1  16  11          0.14         -0.57         9.50 o                         
  -6   0  12         11.24        -10.21        30.07 o                         
  -5   0  12          3.12        -23.58        23.58 o                         
  -4   0  12          0.16          5.40        17.26 o                         
  -3   0  12          3.19         -2.85        11.92 o                         
  -2   0  12         15.52         16.53        15.89 o                         
  -1   0  12          3.78          7.86        25.29 o                         
   0   0  12         85.53         89.54        17.40 o                         
   1   0  12         17.73         16.81        23.58 o                         
   2   0  12          0.85         -3.93        16.23 o                         
   3   0  12         16.86         50.92        22.21 o                         
  -6   1  12         13.38         12.78        19.65 o                         
  -5   1  12         12.28        -12.78        15.49 o                         
  -4   1  12         35.50         15.63        11.35 o                         
  -3   1  12         10.62         -8.88        10.56 o                         
  -2   1  12          3.43          0.16        12.13 o                         
  -1   1  12          0.96         -8.73         8.73 o                         
   0   1  12          0.34          5.96        10.80 o                         
   1   1  12         28.56         12.51        10.03 o                         
   2   1  12          7.28         -0.78         9.47 o                         
   3   1  12          0.79         13.33        13.96 o                         
  -6   2  12          0.24         -8.48        12.07 o                         
  -5   2  12          0.65        -15.93        17.02 o                         
  -4   2  12          3.38         -1.73        13.86 o                         
  -3   2  12          8.86          4.17        10.11 o                         
  -2   2  12         15.11         20.05        13.81 o                         
  -1   2  12         43.71         41.61        10.74 o                         
   0   2  12          1.67         -6.47         9.95 o                         
   1   2  12          2.12         -9.13         9.13 o                         
   2   2  12          8.60         -4.92         9.84 o                         
   3   2  12          1.99         -4.49        11.16 o                         
  -6   3  12         10.87          5.83        11.04 o                         
  -5   3  12         17.26        -12.81        12.81 o                         
  -4   3  12         15.26         28.88        14.46 o                         
  -3   3  12         67.04         58.60        22.74 o                         
  -2   3  12         36.61         33.07         9.54 o                         
  -1   3  12          0.56         -1.14        13.70 o                         
   0   3  12         22.05          1.73        15.27 o                         
   1   3  12          4.08          3.08         9.44 o                         
   2   3  12         35.22         30.74        10.95 o                         
   3   3  12         41.12         27.39        15.40 o                         
  -6   4  12          6.26         -6.99        14.86 o                         
  -5   4  12          1.48          1.35        11.21 o                         
  -4   4  12          7.13          9.62        11.03 o                         
  -3   4  12          5.80          5.76         9.04 o                         
  -2   4  12         29.70         11.23        11.01 o                         
  -1   4  12         12.56         -9.56        18.08 o                         
   0   4  12          3.16         11.04         9.61 o                         
   1   4  12         14.33         27.39        11.27 o                         
   2   4  12          6.63         -6.24        12.06 o                         
   3   4  12         35.21         53.10        12.25 o                         
  -6   5  12          7.98         17.58         8.83 o                         
  -5   5  12         19.58         28.45        11.69 o                         
  -4   5  12          0.54         -1.36         9.01 o                         
  -3   5  12          5.65          2.05        12.49 o                         
  -2   5  12         94.01        109.72        23.92 o                         
  -1   5  12         99.79         89.59        30.72 o                         
   0   5  12         30.51          6.70        14.84 o                         
   1   5  12          9.69         -5.82         9.87 o                         
   2   5  12         32.79         27.78        10.19 o                         
  -6   6  12          5.04         -7.23        14.70 o                         
  -5   6  12          0.01          1.37        11.13 o                         
  -4   6  12         13.46        -11.56        18.74 o                         
  -3   6  12         22.54         12.75        13.98 o                         
  -2   6  12         22.41         26.59        13.63 o                         
  -1   6  12        104.98        133.43        17.22 o                         
   0   6  12         12.84          3.85        16.00 o                         
   1   6  12          9.71          0.13         7.87 o                         
   2   6  12          0.81         -0.35        10.45 o                         
  -6   7  12          1.89         -4.29        12.76 o                         
  -5   7  12          2.47          3.08        10.51 o                         
  -4   7  12         72.05        103.02        13.47 o                         
  -3   7  12         26.04         46.82        11.07 o                         
  -2   7  12         73.19         92.92        16.47 o                         
  -1   7  12         16.73         24.90         9.49 o                         
   0   7  12         24.53         13.52        12.42 o                         
   1   7  12          1.17        -10.16        10.16 o                         
   2   7  12          4.30         -8.67        12.48 o                         
  -5   8  12         54.98         78.05        13.43 o                         
  -4   8  12         13.44         46.32        12.25 o                         
  -3   8  12         15.58         17.93        12.43 o                         
  -2   8  12         26.03         28.91        16.28 o                         
  -1   8  12         10.44         10.07         8.12 o                         
   0   8  12         39.91         47.86        11.59 o                         
   1   8  12         25.83          6.62        14.75 o                         
   2   8  12         11.54          1.33         9.29 o                         
  -5   9  12          3.91          7.09        11.38 o                         
  -4   9  12         29.82         58.66        21.70 o                         
  -3   9  12         85.88        117.67        14.01 o                         
  -2   9  12         69.15         75.53        29.22 o                         
  -1   9  12         50.23         35.23        16.51 o                         
   0   9  12         13.53          8.94        11.94 o                         
   1   9  12          2.40        -10.87        12.48 o                         
   2   9  12          9.55         -9.83         9.83 o                         
  -5  10  12         11.01         28.03        11.46 o                         
  -4  10  12         74.07         87.84        13.62 o                         
  -3  10  12         72.23        115.21        21.66 o                         
  -2  10  12         52.37         60.43        11.02 o                         
  -1  10  12         31.16         23.06        13.37 o                         
   0  10  12         16.64         18.46         9.82 o                         
   1  10  12          2.75         -5.68        14.01 o                         
  -4  11  12         61.97         94.89        13.67 o                         
  -3  11  12          1.17          3.10        10.99 o                         
  -2  11  12          3.94         -4.60        14.30 o                         
  -1  11  12         48.63         28.86        12.87 o                         
   0  11  12         32.63         23.52        13.22 o                         
   1  11  12         20.44         21.56        11.37 o                         
  -3  12  12          1.99          0.08        12.08 o                         
  -2  12  12          6.37          6.22         9.63 o                         
  -1  12  12          0.59         -9.22         9.22 o                         
   0  12  12         26.65         14.33         9.91 o                         
  -2  13  12          4.97         -0.21        11.71 o                         
  -1  13  12          3.66         -9.30         9.30 o                         
  -5   1  13          1.66          1.84        11.73 o                         
  -4   1  13         12.18         -3.59        12.77 o                         
  -3   1  13         20.01        -13.32        20.37 o                         
  -2   1  13          0.18        -10.80        10.80 o                         
  -1   1  13          3.37         -6.56         9.48 o                         
   0   1  13          1.44          2.46        11.69 o                         
   1   1  13          0.72         -3.26        17.03 o                         
  -5   2  13          3.43         -8.58        18.97 o                         
  -4   2  13         27.83         16.42        12.89 o                         
  -3   2  13         13.81          1.12        15.25 o                         
  -2   2  13          0.04         -9.72         9.72 o                         
  -1   2  13          1.42         -7.52        14.55 o                         
   0   2  13          7.79         -3.00        12.18 o                         
   1   2  13         97.52        108.05        15.52 o                         
  -4   3  13          0.21         -7.35         9.59 o                         
  -3   3  13         12.57          1.04        11.12 o                         
  -2   3  13          2.56        -14.62        14.76 o                         
  -1   3  13          8.00         -2.37        10.06 o                         
   0   3  13          2.74         -5.51        10.94 o                         
   1   3  13         10.76         12.67        10.82 o                         
  -4   4  13          1.91          0.46        11.13 o                         
  -3   4  13         35.71         11.98        18.79 o                         
  -2   4  13          5.59          0.27        10.35 o                         
  -1   4  13          0.66         -1.87        11.65 o                         
   0   4  13         10.52         -1.85         9.14 o                         
   1   4  13          0.69        -10.31        10.31 o                         
  -4   5  13         14.20         11.62        12.52 o                         
  -3   5  13         30.71         61.27        17.10 o                         
  -2   5  13          0.34          3.37        10.00 o                         
  -1   5  13          3.08          9.01        11.61 o                         
   0   5  13          2.13          1.02         9.96 o                         
  -4   6  13          3.43          8.24        17.09 o                         
  -3   6  13          1.33         -8.75         9.78 o                         
  -2   6  13          4.26         -4.93        12.76 o                         
  -1   6  13         25.44         35.95        11.35 o                         
   0   6  13          9.11        -10.20        10.59 o                         
  -3   7  13          0.55         -2.15        16.25 o                         
  -2   7  13          3.39          5.25        11.50 o                         
  -1   7  13          5.47         20.57         9.77 o                         
   0   7  13         23.35          3.12        14.55 o                         
  -3   8  13          5.75         11.29        11.91 o                         
  -2   8  13          0.00         -2.82        16.78 o                         
  -1   8  13         11.35         23.03        12.00 o                         
                                                                                
